# Supplementary material for: B‑Alkyl-borabicyclo[3.3.1]nonane Reagents Promote Closed-Shell Nickel-Catalyzed Alkylarylation Toward Encoded Cyclooctene Monomers
Source: ACS Cent Sci. 2026 Feb 20;12(3):324–32. doi: 10.1021/acscentsci.5c02173 (PMC13022722; doi:10.1021/acscentsci.5c02173)
Supplement: Supplementary file 2 [file oc5c02173_si_002.cif]

data_Engle757
_audit_creation_date               2025-07-14
_audit_creation_method
;
Olex2 1.5
(compiled 2025.07.13 svn.rb7424aed for OlexSys, GUI svn.r7308)
;
_audit_contact_author_address      ?
_audit_contact_author_email        ?
_audit_contact_author_name         ''
_audit_contact_author_phone        ?
_publ_contact_author_id_orcid      ?
_publ_section_references
;
Bourhis, L.J., Dolomanov, O.V., Gildea, R.J., Howard, J.A.K., Puschmann, H.
 (2015). Acta Cryst. A71, 59-75.

Dolomanov, O.V., Bourhis, L.J., Gildea, R.J, Howard, J.A.K. & Puschmann, H.
 (2009), J. Appl. Cryst. 42, 339-341.

Kleemiss, F., Dolomanov, O.V., Bodensteiner, M., Peyerimhoff, N., Midgley, L.,
Bourhis, L.J., Genoni, A., Malaspina, L.A., Jayatilaka, D., Spencer, J.L.,
White, F., Grundkoetter-Stock, B., Steinhauer, S., Lentz, D., Puschmann, H.,
Grabowsky, S. (2021), Chem. Sci., 12, 1675-1692.

Sheldrick, G.M. (2015). Acta Cryst. A71, 3-8.
;
_chemical_formula_moiety           'C25 H37 N O2'
_chemical_formula_sum              'C25 H37 N O2'
_chemical_formula_weight           383.578
_chemical_absolute_configuration   ad
loop_
  _atom_type_symbol
  _atom_type_scat_dispersion_real
  _atom_type_scat_dispersion_imag
  _atom_type_scat_source
  _atom_type_scat_dispersion_source
 C 0.00313 0.00162 'NoSpherA2: Chem.Sci. 2021, DOI:10.1039/D0SC05526C'
 'Brennan, Cowan, Rev. Sci. Instrum., 1992, 63, 850'
 H 0.00000 0.00000 'NoSpherA2: Chem.Sci. 2021, DOI:10.1039/D0SC05526C'
 'Brennan, Cowan, Rev. Sci. Instrum., 1992, 63, 850'
 N 0.00612 0.00332 'NoSpherA2: Chem.Sci. 2021, DOI:10.1039/D0SC05526C'
 'Brennan, Cowan, Rev. Sci. Instrum., 1992, 63, 850'
 O 0.01085 0.00610 'NoSpherA2: Chem.Sci. 2021, DOI:10.1039/D0SC05526C'
 'Brennan, Cowan, Rev. Sci. Instrum., 1992, 63, 850'

_space_group_crystal_system        'monoclinic'
_space_group_IT_number             9
_space_group_name_H-M_alt          Cc
_space_group_name_Hall             ' C -2yc'
loop_
  _space_group_symop_id
  _space_group_symop_operation_xyz
 1 x,y,z
 2 x,-y,z+1/2
 3 x+1/2,y+1/2,z
 4 x+1/2,-y+1/2,z+1/2

_symmetry_Int_Tables_number        9
_cell_length_a                     6.0167(2)
_cell_length_b                     49.5442(18)
_cell_length_c                     7.8157(3)
_cell_angle_alpha                  90
_cell_angle_beta                   106.801(1)
_cell_angle_gamma                  90
_cell_volume                       2230.35(14)
_cell_formula_units_Z              4
_cell_measurement_reflns_used      9917
_cell_measurement_temperature      100.00
_cell_measurement_theta_max        27.934
_cell_measurement_theta_min        2.466
_exptl_absorpt_coefficient_mu      0.071
_exptl_absorpt_correction_T_max    0.6469
_exptl_absorpt_correction_T_min    0.6054
_exptl_absorpt_correction_type     multi-scan
_exptl_absorpt_process_details
;
SADABS-2016/2 (Bruker,2016/2) was used for absorption correction.
wR2(int) was 0.0872 before and 0.0660 after correction.
The Ratio of minimum to maximum transmission is 0.9358.
The \l/2 correction factor is Not present.
;
_exptl_crystal_colour              colourless
_exptl_crystal_colour_primary      colourless
_exptl_crystal_density_diffrn      1.142
_exptl_crystal_description         block
_exptl_crystal_F_000               840.462
_exptl_crystal_size_max            0.14
_exptl_crystal_size_mid            0.125
_exptl_crystal_size_min            0.125
_diffrn_reflns_av_R_equivalents    0.0556
_diffrn_reflns_av_unetI/netI       0.0317
_diffrn_reflns_Laue_measured_fraction_full  0.9990
_diffrn_reflns_Laue_measured_fraction_max  0.9973
_diffrn_reflns_limit_h_max         8
_diffrn_reflns_limit_h_min         -8
_diffrn_reflns_limit_k_max         69
_diffrn_reflns_limit_k_min         -69
_diffrn_reflns_limit_l_max         11
_diffrn_reflns_limit_l_min         -10
_diffrn_reflns_number              69090
_diffrn_reflns_point_group_measured_fraction_full  0.9950
_diffrn_reflns_point_group_measured_fraction_max  0.9891
_diffrn_reflns_theta_full          25.2417
_diffrn_reflns_theta_max           30.10
_diffrn_reflns_theta_min           2.47
_diffrn_ambient_temperature        100.00
_diffrn_detector                   'Bruker Photon III Area Detector'
_diffrn_detector_area_resol_mean   7.407
_diffrn_detector_type              'CPAD Area Detector'
_diffrn_measured_fraction_theta_full  0.9990
_diffrn_measured_fraction_theta_max  0.9973
_diffrn_measurement_device         'Fixed Chi Three-Circle Diffractometer'
_diffrn_measurement_device_type    'Bruker D8 Venture'
_diffrn_measurement_method         '\w and \f scans'
_diffrn_radiation_monochromator    'Double Bounce Multilayer Mirrors'
_diffrn_radiation_probe            X-ray
_diffrn_radiation_type             MoK\a
_diffrn_radiation_wavelength       0.71073
_diffrn_radiation_xray_symbol      K-L~3~
_diffrn_source                     'Micro Focus Rotating Anode'
_diffrn_source_current             50.0
_diffrn_source_power               2.5
_diffrn_source_type                'Bruker TXS'
_diffrn_source_voltage             50.0
_diffrn_standards_number           0
_reflns_Friedel_coverage           0.981
_reflns_limit_h_max                8
_reflns_limit_h_min                -8
_reflns_limit_k_max                69
_reflns_limit_k_min                -69
_reflns_limit_l_max                11
_reflns_limit_l_min                -10
_reflns_number_gt                  6279
_reflns_number_total               6512
_reflns_threshold_expression       I>=2u(I)
_computing_cell_refinement         'SAINT v8.40B (Bruker, 2019)'
_computing_data_collection         'APEX5 v2023.9-2 (Bruker, 2023)'
_computing_data_reduction          'SAINT v8.40B (Bruker, 2019)'
_computing_molecular_graphics      'Olex2 1.5 (Dolomanov et al., 2009)'
_computing_publication_material    'Olex2 1.5 (Dolomanov et al., 2009)'
_computing_structure_refinement    'olex2.refine 1.5 (Bourhis et al., 2015)'
_computing_structure_solution      'XT (Sheldrick, 2008)'
_refine_diff_density_max           0.0969
_refine_diff_density_min           -0.0865
_refine_diff_density_rms           0.0215
_refine_ls_abs_structure_details  
 'Hooft, R.W.W., Straver, L.H., Spek, A.L. (2010). J. Appl. Cryst., 43, 665-668.'
_refine_ls_abs_structure_Flack     0.1(2)
_refine_ls_d_res_high              0.7085
_refine_ls_d_res_low               8.2574
_refine_ls_goodness_of_fit_ref     1.1030
_refine_ls_hydrogen_treatment      refall
_refine_ls_matrix_type             full
_refine_ls_number_constraints      0
_refine_ls_number_parameters       586
_refine_ls_number_reflns           6512
_refine_ls_number_restraints       584
_refine_ls_R_factor_all            0.0208
_refine_ls_R_factor_gt             0.0190
_refine_ls_restrained_S_all        1.0525
_refine_ls_shift/su_max            -0.0008
_refine_ls_shift/su_mean           0.0000
_refine_ls_structure_factor_coef   Fsqd
_refine_ls_weighting_details      
 'w=1/[\s^2^(Fo^2^)+(0.0047P)^2^+0.0398P] where P=(Fo^2^+2Fc^2^)/3'
_refine_ls_weighting_scheme        calc
_refine_ls_wR_factor_gt            0.0325
_refine_ls_wR_factor_ref           0.0332
_olex2_refinement_description
;
1. Rigid body (RIGU) restrains
 All non-hydrogen atoms
 with sigma for 1-2 distances of 0.004 and sigma for 1-3 distances of 0.004
;
_olex2_refine_details
;
Refinement using NoSpherA2, an implementation of
NOn-SPHERical Atom-form-factors in Olex2.
Please cite:
F. Kleemiss et al. Chem. Sci. DOI 10.1039/D0SC05526C - 2021
NoSpherA2 implementation of HAR makes use of
tailor-made aspherical atomic form factors calculated
on-the-fly from a Hirshfeld-partitioned electron density (ED) - not from
spherical-atom form factors.

The ED is calculated from a gaussian basis set single determinant SCF
wavefunction - either Hartree-Fock or DFT using selected funtionals
- for a fragment of the crystal.
This fragment can be embedded in an electrostatic crystal field by employing cluster charges
or modelled using implicit solvation models, depending on the software used.
The following options were used:
   SOFTWARE:       ORCA 5.0
   PARTITIONING:   NoSpherA2
   INT ACCURACY:   Normal
   METHOD:         r2SCAN
   BASIS SET:      cc-pVTZ
   CHARGE:         0
   MULTIPLICITY:   1
   DATE:           2025-07-14_09-56-15
;
_atom_sites_solution_primary       dual
loop_
  _atom_site_label
  _atom_site_type_symbol
  _atom_site_fract_x
  _atom_site_fract_y
  _atom_site_fract_z
  _atom_site_U_iso_or_equiv
  _atom_site_adp_type
  _atom_site_occupancy
  _atom_site_refinement_flags_posn
  _atom_site_refinement_flags_adp
 O1 O 0.76699(6) 0.292223(7) 0.88114(4) 0.01927(7) Uani 1.000000 . U
 O2 O 0.51785(6) 0.312922(8) 1.00978(5) 0.02768(9) Uani 1.000000 . U
 N1 N 0.50087(7) 0.320738(9) 0.71919(5) 0.02091(9) Uani 1.000000 . U
 C1 C 0.20533(8) 0.432036(9) 0.21612(6) 0.01534(9) Uani 1.000000 . U
 H1 H 0.0358(11) 0.43874(12) 0.1337(8) 0.0280(14) Uani 1.000000 . .
 C2 C 0.16675(8) 0.402860(9) 0.28037(6) 0.01510(9) Uani 1.000000 . U
 H2 H 0.1148(11) 0.40626(12) 0.4038(8) 0.0262(14) Uani 1.000000 . .
 C3 C -0.04448(8) 0.387919(10) 0.15614(7) 0.01806(9) Uani 1.000000 . U
 H3a H -0.0748(12) 0.36984(13) 0.2250(9) 0.0325(15) Uani 1.000000 . .
 H3b H -0.1973(11) 0.40079(13) 0.1381(8) 0.0284(15) Uani 1.000000 . .
 C4 C -0.03487(9) 0.379183(10) -0.03081(7) 0.02162(10) Uani 1.000000 . U
 H4a H 0.1306(12) 0.36923(13) -0.0209(9) 0.0327(15) Uani 1.000000 . .
 H4b H -0.1653(12) 0.36370(14) -0.0765(9) 0.0410(17) Uani 1.000000 . .
 C5 C -0.07701(9) 0.402087(11) -0.16383(7) 0.02274(10) Uani 1.000000 . U
 H5 H -0.2541(12) 0.40468(14) -0.2440(9) 0.0406(18) Uani 1.000000 . .
 C6 C 0.08494(9) 0.419515(11) -0.18065(6) 0.02177(10) Uani 1.000000 . U
 H6 H 0.0394(12) 0.43623(13) -0.2736(9) 0.0372(17) Uani 1.000000 . .
 C7 C 0.33314(9) 0.418523(10) -0.06667(6) 0.01924(10) Uani 1.000000 . U
 H7a H 0.3805(12) 0.39751(12) -0.0360(8) 0.0289(14) Uani 1.000000 . .
 H7b H 0.4458(12) 0.42591(13) -0.1396(9) 0.0359(15) Uani 1.000000 . .
 C8 C 0.37881(9) 0.435446(10) 0.10565(6) 0.01792(9) Uani 1.000000 . U
 H8a H 0.3755(12) 0.45696(13) 0.0735(9) 0.0360(16) Uani 1.000000 . .
 H8b H 0.5555(11) 0.43135(12) 0.1872(9) 0.0311(15) Uani 1.000000 . .
 C9 C 0.26890(8) 0.451012(9) 0.37615(6) 0.01629(9) Uani 1.000000 . U
 C10 C 0.49372(9) 0.452496(10) 0.49426(7) 0.01957(10) Uani 1.000000 . U
 H10 H 0.6324(12) 0.44113(14) 0.4705(9) 0.0362(17) Uani 1.000000 . .
 C11 C 0.54426(10) 0.469413(10) 0.64337(7) 0.02350(10) Uani 1.000000 . U
 H11 H 0.7215(12) 0.46995(14) 0.7317(10) 0.0398(18) Uani 1.000000 . .
 C12 C 0.37109(10) 0.485407(10) 0.67715(7) 0.02529(11) Uani 1.000000 . U
 H12 H 0.4089(14) 0.49868(16) 0.7917(10) 0.051(2) Uani 1.000000 . .
 C13 C 0.14721(10) 0.484428(11) 0.55989(7) 0.02463(11) Uani 1.000000 . U
 H13 H 0.0116(13) 0.49703(14) 0.5811(10) 0.0430(18) Uani 1.000000 . .
 C14 C 0.09735(9) 0.467307(10) 0.41166(7) 0.02006(10) Uani 1.000000 . U
 H14 H -0.0750(12) 0.46695(14) 0.3252(9) 0.0377(17) Uani 1.000000 . .
 C15 C 0.38979(8) 0.385769(9) 0.33478(6) 0.01556(9) Uani 1.000000 . U
 H15a H 0.4522(11) 0.38172(13) 0.2197(9) 0.0340(15) Uani 1.000000 . .
 H15b H 0.5297(11) 0.39779(13) 0.4248(9) 0.0320(15) Uani 1.000000 . .
 C16 C 0.36900(8) 0.358850(9) 0.42568(6) 0.01455(9) Uani 1.000000 . U
 H16 H 0.2393(11) 0.34624(11) 0.3315(8) 0.0287(15) Uani 1.000000 . .
 C17 C 0.60018(8) 0.343490(9) 0.47231(6) 0.01661(9) Uani 1.000000 . U
 H17a H 0.6494(11) 0.33961(13) 0.3498(9) 0.0335(16) Uani 1.000000 . .
 H17b H 0.7374(11) 0.35609(13) 0.5611(9) 0.0321(15) Uani 1.000000 . .
 C18 C 0.58800(9) 0.316614(10) 0.56497(6) 0.01752(9) Uani 1.000000 . U
 H18a H 0.7555(11) 0.30691(13) 0.6072(8) 0.0300(15) Uani 1.000000 . .
 H18b H 0.4744(12) 0.30274(12) 0.4755(9) 0.0357(15) Uani 1.000000 . .
 C19 C 0.27977(9) 0.334998(11) 0.68232(7) 0.02302(11) Uani 1.000000 . U
 H19a H 0.1423(12) 0.32227(15) 0.5928(11) 0.0418(17) Uani 1.000000 . .
 H19b H 0.2364(12) 0.33664(14) 0.8068(10) 0.0416(17) Uani 1.000000 . .
 C20 C 0.29207(8) 0.362196(10) 0.59449(6) 0.01802(9) Uani 1.000000 . U
 H20a H 0.4186(12) 0.37526(12) 0.6860(8) 0.0310(15) Uani 1.000000 . .
 H20b H 0.1239(11) 0.37181(13) 0.5657(9) 0.0324(15) Uani 1.000000 . .
 C21 C 0.59018(8) 0.308901(10) 0.88126(6) 0.01838(9) Uani 1.000000 . U
 C22 C 0.89919(8) 0.278754(10) 1.04605(6) 0.01798(9) Uani 1.000000 . U
 C23 C 1.07440(9) 0.262143(11) 0.98456(7) 0.02320(11) Uani 1.000000 . U
 H23a H 0.9800(13) 0.24791(15) 0.8833(11) 0.0435(17) Uani 1.000000 . .
 H23b H 1.1836(13) 0.27498(15) 0.9362(10) 0.0428(17) Uani 1.000000 . .
 H23c H 1.1854(12) 0.25083(16) 1.0955(9) 0.0406(17) Uani 1.000000 . .
 C24 C 0.74360(10) 0.260354(13) 1.11623(8) 0.02823(12) Uani 1.000000 . U
 H24a H 0.6235(13) 0.27149(16) 1.1686(11) 0.0493(19) Uani 1.000000 . .
 H24b H 0.6467(15) 0.24755(16) 1.0134(11) 0.055(2) Uani 1.000000 . .
 H24c H 0.8531(14) 0.24748(16) 1.2216(12) 0.054(2) Uani 1.000000 . .
 C25 C 1.02365(10) 0.299658(13) 1.18235(8) 0.02947(12) Uani 1.000000 . U
 H25a H 1.1390(14) 0.31204(17) 1.1311(11) 0.055(2) Uani 1.000000 . .
 H25b H 0.8994(13) 0.31217(17) 1.2190(10) 0.054(2) Uani 1.000000 . .
 H25c H 1.1327(15) 0.28911(16) 1.3016(11) 0.053(2) Uani 1.000000 . .

loop_
  _atom_site_aniso_label
  _atom_site_aniso_U_11
  _atom_site_aniso_U_22
  _atom_site_aniso_U_33
  _atom_site_aniso_U_12
  _atom_site_aniso_U_13
  _atom_site_aniso_U_23
 O1 0.02159(17) 0.02154(17) 0.01475(16) 0.00468(13) 0.00534(13) 0.00264(13)
 O2 0.0309(2) 0.0348(2) 0.02170(19) 0.01008(17) 0.01450(16) 0.00612(15)
 N1 0.0209(2) 0.0237(2) 0.0209(2) 0.00711(17) 0.01034(17) 0.00791(16)
 C1 0.0178(2) 0.0137(2) 0.0158(2) 0.00200(17) 0.00694(17) 0.00041(16)
 H1 0.023(3) 0.030(3) 0.030(3) 0.0093(17) 0.0069(16) 0.002(2)
 C2 0.0158(2) 0.0139(2) 0.0166(2) 0.00119(17) 0.00619(18) 0.00064(16)
 H2 0.033(3) 0.025(3) 0.026(3) 0.002(2) 0.0155(17) 0.0009(17)
 C3 0.0156(2) 0.0177(2) 0.0207(2) 0.00058(18) 0.00499(18) 0.00053(18)
 H3a 0.035(4) 0.027(3) 0.034(3) -0.0047(18) 0.008(2) 0.0028(17)
 H3b 0.025(3) 0.032(3) 0.028(3) 0.0052(16) 0.0058(19) -0.003(2)
 C4 0.0210(2) 0.0208(3) 0.0214(2) -0.0007(2) 0.0034(2) -0.00281(19)
 H4a 0.029(3) 0.043(4) 0.025(3) 0.0087(17) 0.0068(18) -0.004(2)
 H4b 0.045(3) 0.045(4) 0.032(4) -0.0158(19) 0.009(2) -0.012(2)
 C5 0.0212(2) 0.0273(3) 0.0177(2) 0.0025(2) 0.0025(2) -0.00091(19)
 H5 0.027(3) 0.056(5) 0.034(4) 0.0041(18) 0.0022(18) 0.011(3)
 C6 0.0253(3) 0.0239(3) 0.0162(2) 0.0043(2) 0.0062(2) 0.00140(19)
 H6 0.040(4) 0.035(3) 0.034(4) 0.004(2) 0.006(3) 0.014(2)
 C7 0.0224(2) 0.0204(2) 0.0173(2) 0.00198(19) 0.00934(19) -0.00023(18)
 H7a 0.040(4) 0.020(3) 0.029(3) 0.0046(16) 0.013(2) -0.0024(16)
 H7b 0.041(3) 0.044(4) 0.029(3) -0.004(2) 0.0203(18) -0.002(2)
 C8 0.0216(2) 0.0165(2) 0.0180(2) -0.00034(19) 0.00950(19) -0.00035(17)
 H8a 0.050(4) 0.023(3) 0.041(4) -0.0002(17) 0.021(3) 0.0005(16)
 H8b 0.021(3) 0.036(4) 0.038(3) -0.0004(17) 0.0100(16) -0.003(2)
 C9 0.0215(2) 0.0130(2) 0.0165(2) 0.00119(17) 0.00872(18) 0.00007(16)
 C10 0.0231(2) 0.0169(2) 0.0187(2) 0.00206(19) 0.00591(19) -0.00172(18)
 H10 0.030(3) 0.044(4) 0.032(4) 0.0109(19) 0.003(2) -0.011(3)
 C11 0.0310(3) 0.0194(2) 0.0195(2) -0.0004(2) 0.0064(2) -0.00353(18)
 H11 0.043(3) 0.040(4) 0.031(4) -0.000(2) 0.0022(19) -0.009(3)
 C12 0.0380(3) 0.0181(2) 0.0223(3) -0.0005(2) 0.0128(2) -0.00478(19)
 H12 0.057(4) 0.047(4) 0.050(4) 0.001(3) 0.017(3) -0.025(2)
 C13 0.0330(3) 0.0188(2) 0.0273(3) 0.0021(2) 0.0169(2) -0.00453(19)
 H13 0.049(4) 0.041(4) 0.042(4) 0.014(2) 0.018(2) -0.013(3)
 C14 0.0241(3) 0.0166(2) 0.0228(2) 0.00233(19) 0.0120(2) -0.00125(17)
 H14 0.028(3) 0.047(4) 0.038(4) 0.0088(19) 0.0098(18) -0.010(3)
 C15 0.0154(2) 0.0147(2) 0.0170(2) 0.00126(17) 0.00543(18) 0.00148(17)
 H15a 0.034(4) 0.035(3) 0.040(3) 0.006(2) 0.0213(18) 0.0011(19)
 H15b 0.029(3) 0.033(3) 0.034(3) -0.0081(18) 0.0087(19) -0.0027(19)
 C16 0.0152(2) 0.0135(2) 0.0147(2) 0.00041(17) 0.00390(17) -0.00084(16)
 H16 0.030(3) 0.019(3) 0.030(3) -0.0040(18) -0.0011(19) -0.0015(18)
 C17 0.0178(2) 0.0173(2) 0.0162(2) 0.00355(18) 0.00731(18) 0.00169(17)
 H17a 0.037(4) 0.035(4) 0.036(3) 0.013(2) 0.0225(18) 0.0035(19)
 H17b 0.022(3) 0.034(3) 0.041(3) -0.0030(18) 0.0088(19) 0.001(2)
 C18 0.0195(2) 0.0159(2) 0.0177(2) 0.00381(18) 0.00619(19) 0.00160(17)
 H18a 0.028(3) 0.040(4) 0.024(3) 0.0133(17) 0.0104(17) 0.003(2)
 H18b 0.042(3) 0.025(3) 0.035(3) -0.0032(19) 0.003(2) -0.0009(18)
 C19 0.0208(2) 0.0249(3) 0.0275(3) 0.0066(2) 0.0134(2) 0.0101(2)
 H19a 0.024(3) 0.038(4) 0.063(4) 0.0004(19) 0.012(2) 0.005(2)
 H19b 0.040(4) 0.045(4) 0.049(3) 0.021(3) 0.0284(18) 0.0159(19)
 C20 0.0183(2) 0.0184(2) 0.0195(2) 0.00398(19) 0.00882(19) 0.00260(17)
 H20a 0.034(3) 0.026(3) 0.033(3) -0.0004(18) 0.0098(19) -0.0011(19)
 H20b 0.031(3) 0.037(4) 0.033(4) 0.0135(17) 0.0170(18) 0.009(2)
 C21 0.0194(2) 0.0196(2) 0.0178(2) 0.00169(18) 0.00799(19) 0.00326(17)
 C22 0.0180(2) 0.0201(2) 0.0139(2) -0.00036(18) 0.00164(17) 0.00057(17)
 C23 0.0226(3) 0.0237(3) 0.0217(3) 0.0047(2) 0.0040(2) 0.0017(2)
 H23a 0.040(4) 0.038(4) 0.049(4) 0.002(2) 0.006(2) -0.0097(19)
 H23b 0.039(4) 0.043(4) 0.050(4) -0.002(2) 0.019(2) 0.005(2)
 H23c 0.041(4) 0.042(4) 0.035(3) 0.016(2) 0.004(2) 0.0089(19)
 C24 0.0240(3) 0.0326(3) 0.0266(3) -0.0018(2) 0.0048(2) 0.0110(2)
 H24a 0.043(4) 0.055(4) 0.055(5) 0.006(2) 0.022(2) 0.015(2)
 H24b 0.058(4) 0.050(4) 0.053(4) -0.013(2) 0.007(2) 0.005(2)
 H24c 0.046(4) 0.059(4) 0.056(4) 0.008(2) 0.010(2) 0.027(2)
 C25 0.0280(3) 0.0323(3) 0.0242(3) -0.0018(2) 0.0012(2) -0.0099(2)
 H25a 0.049(4) 0.053(4) 0.063(5) -0.013(2) 0.016(2) -0.007(2)
 H25b 0.042(4) 0.071(5) 0.042(4) 0.006(2) 0.003(2) -0.021(3)
 H25c 0.055(4) 0.054(4) 0.036(3) 0.001(2) -0.010(2) -0.0078(19)

loop_
  _geom_bond_atom_site_label_1
  _geom_bond_atom_site_label_2
  _geom_bond_distance
  _geom_bond_site_symmetry_2
  _geom_bond_publ_flag
 O1 C21 1.3472(6) . ?
 O1 C22 1.4652(6) . ?
 O2 C21 1.2209(6) . ?
 N1 C18 1.4611(6) . ?
 N1 C19 1.4595(6) . ?
 N1 C21 1.3578(6) . ?
 C1 H1 1.089(6) . ?
 C1 C2 1.5693(6) . ?
 C1 C8 1.5442(6) . ?
 C1 C9 1.5225(6) . ?
 C2 H2 1.110(6) . ?
 C2 C3 1.5468(7) . ?
 C2 C15 1.5391(6) . ?
 C3 H3a 1.087(6) . ?
 C3 H3b 1.094(6) . ?
 C3 C4 1.5409(7) . ?
 C4 H4a 1.093(7) . ?
 C4 H4b 1.081(7) . ?
 C4 C5 1.5102(7) . ?
 C5 H5 1.076(7) . ?
 C5 C6 1.3365(8) . ?
 C6 H6 1.083(6) . ?
 C6 C7 1.5024(7) . ?
 C7 H7a 1.088(6) . ?
 C7 H7b 1.069(6) . ?
 C7 C8 1.5422(7) . ?
 C8 H8a 1.094(6) . ?
 C8 H8b 1.089(6) . ?
 C9 C10 1.4019(7) . ?
 C9 C14 1.3999(7) . ?
 C10 H10 1.066(7) . ?
 C10 C11 1.3958(7) . ?
 C11 H11 1.090(7) . ?
 C11 C12 1.3936(8) . ?
 C12 H12 1.081(7) . ?
 C12 C13 1.3939(8) . ?
 C13 H13 1.078(7) . ?
 C13 C14 1.3967(7) . ?
 C14 H14 1.062(7) . ?
 C15 H15a 1.089(6) . ?
 C15 H15b 1.103(6) . ?
 C15 C16 1.5331(6) . ?
 C16 H16 1.100(6) . ?
 C16 C17 1.5341(6) . ?
 C16 C20 1.5282(6) . ?
 C17 H17a 1.098(6) . ?
 C17 H17b 1.105(7) . ?
 C17 C18 1.5276(7) . ?
 C18 H18a 1.078(6) . ?
 C18 H18b 1.074(6) . ?
 C19 H19a 1.112(7) . ?
 C19 H19b 1.081(7) . ?
 C19 C20 1.5238(7) . ?
 C20 H20a 1.093(6) . ?
 C20 H20b 1.082(6) . ?
 C22 C23 1.5207(7) . ?
 C22 C24 1.5182(7) . ?
 C22 C25 1.5188(7) . ?
 C23 H23a 1.089(7) . ?
 C23 H23b 1.059(7) . ?
 C23 H23c 1.085(7) . ?
 C24 H24a 1.079(7) . ?
 C24 H24b 1.057(8) . ?
 C24 H24c 1.098(8) . ?
 C25 H25a 1.086(8) . ?
 C25 H25b 1.072(8) . ?
 C25 H25c 1.104(8) . ?

loop_
  _geom_angle_atom_site_label_1
  _geom_angle_atom_site_label_2
  _geom_angle_atom_site_label_3
  _geom_angle
  _geom_angle_site_symmetry_1
  _geom_angle_site_symmetry_3
  _geom_angle_publ_flag
 C22 O1 C21 120.45(4) . . ?
 C19 N1 C18 115.39(4) . . ?
 C21 N1 C18 124.72(4) . . ?
 C21 N1 C19 119.05(4) . . ?
 C2 C1 H1 105.7(3) . . ?
 C8 C1 H1 107.7(3) . . ?
 C8 C1 C2 117.78(4) . . ?
 C9 C1 H1 105.5(3) . . ?
 C9 C1 C2 109.34(4) . . ?
 C9 C1 C8 109.99(4) . . ?
 H2 C2 C1 104.1(3) . . ?
 C3 C2 C1 114.24(4) . . ?
 C3 C2 H2 103.4(3) . . ?
 C15 C2 C1 113.41(4) . . ?
 C15 C2 H2 106.6(3) . . ?
 C15 C2 C3 113.75(4) . . ?
 H3a C3 C2 108.0(3) . . ?
 H3b C3 C2 108.0(3) . . ?
 H3b C3 H3a 106.8(5) . . ?
 C4 C3 C2 118.71(4) . . ?
 C4 C3 H3a 107.2(4) . . ?
 C4 C3 H3b 107.6(3) . . ?
 H4a C4 C3 110.0(3) . . ?
 H4b C4 C3 106.9(4) . . ?
 H4b C4 H4a 105.2(5) . . ?
 C5 C4 C3 113.38(4) . . ?
 C5 C4 H4a 110.9(4) . . ?
 C5 C4 H4b 110.1(4) . . ?
 H5 C5 C4 115.6(4) . . ?
 C6 C5 C4 124.83(5) . . ?
 C6 C5 H5 119.5(4) . . ?
 H6 C6 C5 120.6(4) . . ?
 C7 C6 C5 123.27(5) . . ?
 C7 C6 H6 116.0(4) . . ?
 H7a C7 C6 108.3(4) . . ?
 H7b C7 C6 110.3(4) . . ?
 H7b C7 H7a 106.2(5) . . ?
 C8 C7 C6 113.31(4) . . ?
 C8 C7 H7a 111.0(3) . . ?
 C8 C7 H7b 107.4(4) . . ?
 C7 C8 C1 116.76(4) . . ?
 H8a C8 C1 105.4(3) . . ?
 H8a C8 C7 110.0(4) . . ?
 H8b C8 C1 110.8(4) . . ?
 H8b C8 C7 107.9(3) . . ?
 H8b C8 H8a 105.4(5) . . ?
 C10 C9 C1 122.60(4) . . ?
 C14 C9 C1 119.63(4) . . ?
 C14 C9 C10 117.75(4) . . ?
 H10 C10 C9 120.8(4) . . ?
 C11 C10 C9 121.14(5) . . ?
 C11 C10 H10 118.0(4) . . ?
 H11 C11 C10 118.7(4) . . ?
 C12 C11 C10 120.35(5) . . ?
 C12 C11 H11 120.9(4) . . ?
 H12 C12 C11 120.9(4) . . ?
 C13 C12 C11 119.27(5) . . ?
 C13 C12 H12 119.9(4) . . ?
 H13 C13 C12 120.6(4) . . ?
 C14 C13 C12 120.10(5) . . ?
 C14 C13 H13 119.3(4) . . ?
 C13 C14 C9 121.39(5) . . ?
 H14 C14 C9 120.3(3) . . ?
 H14 C14 C13 118.3(3) . . ?
 H15a C15 C2 110.8(3) . . ?
 H15b C15 C2 108.8(3) . . ?
 H15b C15 H15a 104.1(5) . . ?
 C16 C15 C2 115.16(4) . . ?
 C16 C15 H15a 108.4(3) . . ?
 C16 C15 H15b 108.9(3) . . ?
 H16 C16 C15 108.7(3) . . ?
 C17 C16 C15 110.60(4) . . ?
 C17 C16 H16 107.2(3) . . ?
 C20 C16 C15 113.04(4) . . ?
 C20 C16 H16 107.8(3) . . ?
 C20 C16 C17 109.19(4) . . ?
 H17a C17 C16 109.5(3) . . ?
 H17b C17 C16 109.3(3) . . ?
 H17b C17 H17a 107.8(5) . . ?
 C18 C17 C16 112.37(4) . . ?
 C18 C17 H17a 108.8(3) . . ?
 C18 C17 H17b 108.9(3) . . ?
 C17 C18 N1 110.30(4) . . ?
 H18a C18 N1 109.7(3) . . ?
 H18a C18 C17 111.4(3) . . ?
 H18b C18 N1 108.3(4) . . ?
 H18b C18 C17 111.0(4) . . ?
 H18b C18 H18a 106.1(5) . . ?
 H19a C19 N1 108.6(4) . . ?
 H19b C19 N1 107.6(3) . . ?
 H19b C19 H19a 106.2(6) . . ?
 C20 C19 N1 110.90(4) . . ?
 C20 C19 H19a 110.0(4) . . ?
 C20 C19 H19b 113.3(4) . . ?
 C19 C20 C16 111.06(4) . . ?
 H20a C20 C16 107.6(3) . . ?
 H20a C20 C19 110.1(3) . . ?
 H20b C20 C16 111.5(3) . . ?
 H20b C20 C19 108.6(3) . . ?
 H20b C20 H20a 107.9(5) . . ?
 O2 C21 O1 124.75(4) . . ?
 N1 C21 O1 111.34(4) . . ?
 N1 C21 O2 123.91(4) . . ?
 C23 C22 O1 102.60(4) . . ?
 C24 C22 O1 110.89(4) . . ?
 C24 C22 C23 110.21(4) . . ?
 C25 C22 O1 109.79(4) . . ?
 C25 C22 C23 110.15(4) . . ?
 C25 C22 C24 112.74(5) . . ?
 H23a C23 C22 108.5(4) . . ?
 H23b C23 C22 110.2(4) . . ?
 H23b C23 H23a 112.1(6) . . ?
 H23c C23 C22 110.5(4) . . ?
 H23c C23 H23a 108.5(6) . . ?
 H23c C23 H23b 107.1(6) . . ?
 H24a C24 C22 112.3(4) . . ?
 H24b C24 C22 110.3(5) . . ?
 H24b C24 H24a 108.2(7) . . ?
 H24c C24 C22 108.7(4) . . ?
 H24c C24 H24a 109.6(6) . . ?
 H24c C24 H24b 107.5(6) . . ?
 H25a C25 C22 111.4(4) . . ?
 H25b C25 C22 110.0(4) . . ?
 H25b C25 H25a 109.9(6) . . ?
 H25c C25 C22 108.7(4) . . ?
 H25c C25 H25a 107.0(6) . . ?
 H25c C25 H25b 109.8(6) . . ?

loop_
  _geom_torsion_atom_site_label_1
  _geom_torsion_atom_site_label_2
  _geom_torsion_atom_site_label_3
  _geom_torsion_atom_site_label_4
  _geom_torsion
  _geom_torsion_site_symmetry_1
  _geom_torsion_site_symmetry_2
  _geom_torsion_site_symmetry_3
  _geom_torsion_site_symmetry_4
  _geom_torsion_publ_flag
 O1 C21 N1 C18 -1.52(5) . . . . ?
 O1 C21 N1 C19 167.47(4) . . . . ?
 O2 C21 O1 C22 -4.42(6) . . . . ?
 O2 C21 N1 C18 178.69(5) . . . . ?
 O2 C21 N1 C19 -12.32(6) . . . . ?
 N1 C18 C17 C16 -52.97(4) . . . . ?
 N1 C19 C20 C16 55.28(5) . . . . ?
 N1 C21 O1 C22 175.79(4) . . . . ?
 C1 C2 C3 C4 68.62(4) . . . . ?
 C1 C2 C15 C16 170.84(4) . . . . ?
 C1 C8 C7 C6 46.96(5) . . . . ?
 C1 C9 C10 C11 -177.67(4) . . . . ?
 C1 C9 C14 C13 178.21(4) . . . . ?
 C2 C1 C8 C7 56.45(5) . . . . ?
 C2 C1 C9 C10 80.07(4) . . . . ?
 C2 C1 C9 C14 -98.29(4) . . . . ?
 C2 C3 C4 C5 -77.51(5) . . . . ?
 C2 C15 C16 C17 179.51(4) . . . . ?
 C2 C15 C16 C20 -57.70(4) . . . . ?
 C3 C2 C1 C8 -95.37(4) . . . . ?
 C3 C2 C1 C9 138.15(4) . . . . ?
 C3 C2 C15 C16 -56.36(4) . . . . ?
 C3 C4 C5 C6 83.40(5) . . . . ?
 C4 C3 C2 C15 -63.78(5) . . . . ?
 C4 C5 C6 C7 -0.29(6) . . . . ?
 C5 C6 C7 C8 -89.94(5) . . . . ?
 C7 C8 C1 C9 -177.40(4) . . . . ?
 C8 C1 C2 C15 37.19(5) . . . . ?
 C8 C1 C9 C10 -50.72(5) . . . . ?
 C8 C1 C9 C14 130.92(4) . . . . ?
 C9 C1 C2 C15 -89.28(4) . . . . ?
 C9 C10 C11 C12 -0.44(6) . . . . ?
 C9 C14 C13 C12 -0.53(6) . . . . ?
 C10 C9 C14 C13 -0.24(5) . . . . ?
 C10 C11 C12 C13 -0.34(6) . . . . ?
 C11 C10 C9 C14 0.72(6) . . . . ?
 C11 C12 C13 C14 0.82(6) . . . . ?
 C15 C16 C17 C18 179.44(4) . . . . ?
 C15 C16 C20 C19 -178.60(4) . . . . ?
 C17 C16 C20 C19 -55.04(4) . . . . ?
 C17 C18 N1 C19 53.97(5) . . . . ?
 C17 C18 N1 C21 -136.68(4) . . . . ?
 C18 N1 C19 C20 -55.61(5) . . . . ?
 C18 C17 C16 C20 54.44(4) . . . . ?
 C20 C19 N1 C21 134.39(4) . . . . ?
 C21 O1 C22 C23 179.33(5) . . . . ?
 C21 O1 C22 C24 61.67(5) . . . . ?
 C21 O1 C22 C25 -63.58(5) . . . . ?

loop_
  _diffrn_refln_index_h
  _diffrn_refln_index_k
  _diffrn_refln_index_l
  _diffrn_refln_intensity_net
  _diffrn_refln_intensity_u
  _diffrn_refln_scale_group_code
 2 0 0 497.903 27.7854 1
 -2 0 0 501.579 27.6917 1
 4 0 0 107.784 7.09447 8
 4 0 0 102.344 6.45286 7
 4 0 0 96.566 6.28659 10
 4 0 0 95.4752 6.46996 7
 -4 0 0 102.508 5.90232 3
 -4 0 0 106.688 6.76137 4
 -4 0 0 102.332 6.35925 5
 -4 0 0 122.98 6.9691 6
 -4 0 0 96.2473 5.71826 9
 -4 0 0 99.1364 6.39986 10
 4 0 0 111.022 10.6434 1
 4 0 0 116.172 7.2779 2
 4 0 0 97.542 5.83801 3
 4 0 0 104.994 6.67783 4
 4 0 0 104.229 6.63449 5
 4 0 0 105.871 6.64339 6
 -4 0 0 88.6173 9.51837 1
 -4 0 0 96.8201 6.77413 2
 4 0 0 92.9821 5.75941 9
 -6 0 0 72.9333 4.5474 9
 -6 0 0 46.8675 4.5031 5
 -6 0 0 58.6485 5.21669 6
 -6 0 0 54.5174 4.00287 3
 -6 0 0 61.4263 4.02567 3
 -6 0 0 58.0643 5.1116 4
 -6 0 0 57.4586 3.61354 9
 -6 0 0 63.9469 4.92293 10
 6 0 0 57.3908 5.76108 2
 6 0 0 61.4166 5.03189 5
 6 0 0 49.1334 4.78275 7
 6 0 0 60.7232 4.94036 7
 6 0 0 63.0371 5.83912 8
 8 0 0 17.4891 3.20418 5
 8 0 0 11.1327 2.80353 7
 -8 0 0 27.4454 3.37309 10
 1 -1 0 3320.61 176.501 11
 -1 -1 0 3368.54 177.61 11
 -1 1 0 3056.56 175.213 11
 1 1 0 3395.39 178.053 11
 3 -1 0 6.29193 1.4437 2
 -3 -1 0 7.98315 2.92204 1
 -3 -1 0 6.95178 1.49156 2
 -3 -1 0 6.54484 0.91346 3
 -3 -1 0 7.42989 1.21996 4
 -3 -1 0 8.46593 1.25169 5
 3 -1 0 7.57634 3.02227 1
 3 -1 0 7.62897 1.21699 4
 -3 -1 0 8.06072 0.89527 9
 -3 -1 0 6.85062 1.10441 10
 3 -1 0 6.33228 0.90374 9
 3 -1 0 9.07331 1.5693 8
 -3 -1 0 7.4069 1.06542 7
 3 -1 0 5.98455 0.89441 3
 3 -1 0 9.17373 1.38743 5
 3 -1 0 7.40818 1.16844 6
 3 -1 0 5.5609 0.99551 7
 -3 -1 0 6.85446 1.37068 6
 -3 -1 0 8.00937 1.58642 8
 3 -1 0 6.88961 1.03263 10
 -3 1 0 7.45297 1.22445 4
 -3 1 0 6.66772 1.29192 5
 -3 1 0 7.90853 0.94473 3
 3 1 0 6.7172 1.04541 10
 3 1 0 5.56564 1.14216 7
 3 1 0 9.02833 1.61353 8
 3 1 0 7.06017 0.89478 9
 -3 1 0 7.98672 2.97382 1
 -3 1 0 8.56653 1.41147 2
 3 1 0 7.79183 1.19256 6
 3 1 0 8.62941 3.0738 1
 3 1 0 9.86451 1.8311 2
 3 1 0 5.25943 0.87656 3
 3 1 0 8.21448 1.25836 4
 -3 1 0 8.05879 1.45499 8
 -3 1 0 7.74919 1.25872 6
 -3 1 0 7.02482 1.05389 7
 3 1 0 9.23706 1.34295 5
 -3 1 0 8.12714 0.95454 9
 -3 1 0 6.1268 1.19978 10
 5 -1 0 167.375 12.1283 2
 5 -1 0 178.434 11.2331 8
 -5 -1 0 158.606 14.4173 1
 -5 -1 0 160.475 10.7147 2
 -5 -1 0 179.465 9.55532 3
 5 -1 0 161.14 10.1969 7
 5 -1 0 170.654 10.3638 5
 5 -1 0 155.801 10.2647 7
 -5 -1 0 188.745 10.8255 6
 -5 -1 0 175.42 9.18848 9
 -5 -1 0 162.296 9.16401 9
 -5 -1 0 170.634 10.2166 10
 5 -1 0 166.132 10.4176 6
 5 -1 0 181.335 16.2363 1
 -5 -1 0 178.252 10.6854 4
 5 -1 0 166.718 10.4703 4
 -5 -1 0 168.38 9.46498 3
 -5 -1 0 162.885 9.99302 5
 5 -1 0 169.487 10.1048 10
 5 1 0 163.68 10.9414 8
 5 1 0 149.393 10.2585 7
 5 1 0 164.888 10.0825 10
 5 1 0 182.305 10.6488 4
 5 1 0 174.77 10.294 5
 -5 1 0 158.908 10.6931 2
 -5 1 0 171.195 9.53862 3
 -5 1 0 163.243 9.45511 3
 -5 1 0 171.562 10.5985 4
 -5 1 0 162.871 10.0872 5
 -5 1 0 176.238 10.6926 6
 -5 1 0 166.935 9.2937 9
 -5 1 0 189.919 9.41766 9
 -5 1 0 175.523 10.2695 10
 5 1 0 183.283 10.4748 7
 5 1 0 189.273 12.4083 2
 5 1 0 166.085 10.4432 6
 5 1 0 167.155 9.38643 3
 -5 1 0 167.308 14.8239 1
 5 1 0 152.324 16.0124 1
 -7 -1 0 31.9402 3.39488 5
 -7 -1 0 24.1591 3.40662 3
 -7 -1 0 33.6742 4.15352 6
 -7 -1 0 26.5809 3.37737 10
 -7 -1 0 25.4538 2.34641 3
 7 -1 0 26.8639 3.31275 7
 -7 -1 0 29.4853 3.76314 4
 7 -1 0 21.0827 4.50496 2
 7 -1 0 24.626 3.50586 5
 7 -1 0 27.0268 4.47678 8
 -7 1 0 25.5472 3.63494 6
 7 1 0 25.1193 4.21947 2
 -7 1 0 22.3763 3.15747 10
 -7 1 0 27.0079 2.37943 3
 -7 1 0 25.1329 3.56555 4
 7 1 0 27.6562 3.50194 5
 7 1 0 29.6884 3.53154 7
 7 1 0 35.8092 4.86606 8
 -2 -2 0 88.7062 5.41372 6
 -2 -2 0 94.6948 4.91629 9
 -2 -2 0 91.5587 5.30111 10
 2 -2 0 101.285 7.34479 1
 2 -2 0 98.0687 5.65052 2
 -2 -2 0 93.7283 5.0498 3
 -2 -2 0 95.674 5.48395 4
 -2 -2 0 91.0357 5.18515 5
 2 -2 0 89.5201 5.09912 9
 -2 -2 0 101.864 7.15622 1
 2 -2 0 90.4217 5.38779 4
 2 -2 0 80.5551 5.00678 3
 -2 -2 0 81.8745 5.25894 7
 -2 -2 0 97.7877 5.55601 8
 2 -2 0 93.9469 5.2544 7
 2 -2 0 102.49 5.70018 8
 2 -2 0 91.2686 5.37047 6
 2 -2 0 84.6898 5.19931 10
 2 -2 0 104.52 5.47215 5
 -2 -2 0 85.2791 5.4666 2
 2 2 0 93.5062 5.44268 4
 2 2 0 93.6776 7.15981 1
 2 2 0 93.5546 5.6061 2
 -2 2 0 98.684 5.45618 6
 2 2 0 105.731 5.62462 8
 -2 2 0 91.6998 5.42505 4
 -2 2 0 93.1909 5.08304 9
 -2 2 0 89.3007 5.25442 10
 2 2 0 88.3134 5.03064 3
 -2 2 0 96.9711 5.60394 8
 2 2 0 92.639 5.23264 5
 2 2 0 93.4826 5.35582 7
 2 2 0 82.4036 4.90209 9
 -2 2 0 100.405 7.25599 1
 -2 2 0 87.8535 5.49656 2
 -2 2 0 92.3162 5.06729 3
 2 2 0 87.1053 5.24587 10
 2 2 0 87.9897 5.37804 6
 -2 2 0 98.599 5.25672 7
 -2 2 0 97.17 5.38974 5
 -4 -2 0 193.82 10.4884 3
 -4 -2 0 193.84 14.6403 1
 4 -2 0 192.671 11.0287 7
 -4 -2 0 193.239 10.233 9
 -4 -2 0 209.625 11.488 4
 -4 -2 0 199.804 11.1211 10
 -4 -2 0 215.074 11.5545 6
 4 -2 0 191.362 11.2637 4
 4 -2 0 199.472 11.2398 5
 4 -2 0 206.621 11.3443 6
 -4 -2 0 189.465 11.5 2
 4 -2 0 189.432 10.4565 3
 -4 -2 0 203.406 11.1351 7
 4 -2 0 170.574 10.8144 10
 4 -2 0 192.542 11.6788 8
 -4 -2 0 189.073 10.2411 9
 4 -2 0 184.184 11.0866 7
 -4 -2 0 196.053 11.003 5
 4 -2 0 207.156 11.8718 2
 -4 -2 0 189.644 11.3831 8
 4 -2 0 184.005 15.0197 1
 4 -2 0 186.357 10.5041 9
 -4 2 0 186.281 13.5205 8
 -4 2 0 201.901 11.4293 6
 4 2 0 198.42 11.2946 7
 4 2 0 189.449 10.9941 5
 -4 2 0 160.686 14.529 1
 -4 2 0 210.382 11.1407 10
 4 2 0 191.188 10.9754 10
 -4 2 0 223.575 11.5848 4
 4 2 0 198.286 11.3481 4
 4 2 0 174.28 10.3928 3
 -4 2 0 184.023 10.5112 3
 -4 2 0 193.311 10.5161 3
 -4 2 0 180.45 11.4271 2
 -4 2 0 187.131 11.0326 5
 4 2 0 194.298 11.7425 2
 4 2 0 190.095 11.1488 7
 4 2 0 199.659 11.3152 6
 4 2 0 210.31 15.5229 1
 4 2 0 203.47 11.6757 8
 -6 -2 0 35.9867 3.47232 5
 -6 -2 0 36.2301 2.26437 9
 6 -2 0 40.7501 4.781 8
 -6 -2 0 38.1465 2.26533 9
 -6 -2 0 33.9036 3.51777 10
 -6 -2 0 39.4036 4.03952 6
 -6 -2 0 33.8393 2.75637 3
 -6 -2 0 39.5726 3.94187 4
 6 -2 0 34.2899 4.36225 2
 6 -2 0 28.7102 4.25469 5
 6 -2 0 36.0178 3.69768 7
 -6 -2 0 29.3531 2.74303 3
 6 -2 0 35.8504 3.50736 7
 -6 2 0 35.4708 3.49144 10
 6 2 0 37.9149 3.69245 5
 -6 2 0 31.9698 3.72392 6
 6 2 0 34.9621 4.29956 7
 -6 2 0 38.9675 2.7041 9
 -6 2 0 31.7856 2.59309 9
 6 2 0 37.1994 3.70544 7
 -6 2 0 39.2923 3.95675 4
 6 2 0 28.7555 4.2591 8
 6 2 0 39.201 4.55504 2
 -6 2 0 33.6405 2.78563 3
 8 -2 0 0.4479 1.57902 5
 8 -2 0 -0.996 2.19874 8
 -8 -2 0 3.12887 1.53658 10
 8 -2 0 3.25336 1.56382 7
 8 2 0 6.49541 3.37264 8
 8 2 0 5.67514 2.07902 7
 -8 2 0 1.77778 1.31135 10
 8 2 0 1.67362 1.74869 5
 -1 -3 0 1009.48 51.3791 1
 1 -3 0 1068.9 51.5085 1
 1 3 0 1001.42 51.4119 1
 -1 3 0 921.295 51.2578 1
 3 -3 0 363.62 17.9566 7
 3 -3 0 339.205 18.135 5
 -3 -3 0 342.163 17.7933 5
 -3 -3 0 345.306 17.3447 9
 3 -3 0 325.391 17.6521 9
 3 -3 0 336.142 17.8954 10
 3 -3 0 298.879 17.8885 7
 3 -3 0 367.015 21.3483 1
 3 -3 0 321.811 18.4066 8
 -3 -3 0 322.907 20.7559 1
 3 -3 0 339.135 18.4723 2
 -3 -3 0 333.762 18.2193 6
 -3 -3 0 366.705 18.3298 4
 -3 -3 0 324.495 18.0506 7
 -3 -3 0 360.217 18.2946 8
 3 -3 0 311.197 17.5256 3
 -3 -3 0 358.828 18.4303 2
 3 -3 0 343.894 18.1432 6
 3 -3 0 332.467 18.1295 4
 -3 3 0 335.731 17.6031 3
 3 3 0 329.186 17.925 10
 -3 3 0 328.767 18.2872 8
 3 3 0 356.915 17.904 5
 -3 3 0 340.988 20.8304 1
 -3 3 0 342.901 18.2133 6
 3 3 0 330.896 18.1367 6
 3 3 0 323.597 20.919 1
 -3 3 0 332.008 18.3311 2
 3 3 0 362.211 18.2805 4
 -3 3 0 348.213 18.2462 4
 3 3 0 310.811 17.5114 3
 3 3 0 328.54 18.0759 7
 -3 3 0 335.329 17.9495 10
 3 3 0 346.527 18.3542 8
 -3 3 0 377.072 17.6679 9
 3 3 0 324.125 18.4157 2
 -3 3 0 353.882 18.092 5
 -5 -3 0 31.8986 3.29776 6
 -5 -3 0 31.1474 3.21115 4
 5 -3 0 27.9053 2.99496 6
 -5 -3 0 35.8684 3.15314 10
 5 -3 0 23.5656 2.67308 7
 -5 -3 0 28.9315 2.01736 9
 5 -3 0 33.8565 3.15588 7
 -5 -3 0 28.4988 2.82091 5
 -5 -3 0 28.6208 3.34521 2
 -5 -3 0 32.1923 2.07684 9
 5 -3 0 31.9962 2.49445 9
 5 -3 0 29.5351 2.85365 10
 -5 -3 0 24.1836 6.53932 1
 5 -3 0 31.5926 7.79053 1
 5 -3 0 31.0264 4.28204 2
 5 -3 0 27.372 3.14311 5
 -5 -3 0 31.2118 2.4683 3
 5 -3 0 35.8783 4.04008 8
 5 -3 0 30.2398 3.19388 4
 5 3 0 33.6411 3.26893 4
 -5 3 0 24.9429 2.84151 10
 -5 3 0 28.7548 7.10229 1
 -5 3 0 23.8342 3.12247 2
 5 3 0 24.7773 7.29199 1
 5 3 0 29.2938 3.54936 8
 5 3 0 30.4261 2.91122 10
 -5 3 0 32.2297 3.19373 5
 -5 3 0 25.4521 3.05134 6
 5 3 0 31.5257 3.81539 2
 -5 3 0 31.6864 3.25009 4
 -5 3 0 32.0893 2.43892 9
 -5 3 0 28.6413 2.51142 3
 5 3 0 30.0028 3.05633 5
 5 3 0 26.2728 3.03265 7
 5 3 0 25.6957 2.90684 7
 -5 3 0 29.3197 3.43714 3
 5 3 0 29.7971 2.34376 3
 5 3 0 27.6668 3.0174 6
 7 -3 0 19.609 2.81958 7
 7 -3 0 20.0172 4.24714 2
 7 -3 0 18.161 3.23948 5
 -7 -3 0 22.5368 2.80981 5
 7 -3 0 18.9193 4.35187 8
 -7 -3 0 23.4547 3.47507 6
 -7 -3 0 18.802 2.14129 3
 -7 -3 0 18.5726 3.11104 4
 -7 -3 0 19.0753 2.31823 3
 7 3 0 23.2496 4.0368 2
 -7 3 0 22.2587 3.30248 4
 -7 3 0 25.4912 3.14799 10
 -7 3 0 19.8568 3.24631 6
 7 3 0 24.5938 3.15653 7
 -7 3 0 16.63 2.81086 3
 7 3 0 16.4806 2.77832 5
 -7 3 0 19.7909 1.72815 9
 7 3 0 19.4232 4.27399 8
 -7 3 0 24.7736 2.14625 3
 0 -4 0 -0.0176 0.08156 6
 0 -4 0 -0.0109 0.10272 3
 0 -4 0 0.0314 0.10439 10
 0 4 0 0.03499 0.09167 4
 0 4 0 0.04837 0.10148 7
 -2 -4 0 713.146 34.9115 1
 2 -4 0 662.994 34.8623 1
 -2 4 0 578.628 34.4655 1
 2 4 0 605.643 34.6543 1
 -4 -4 0 51.4636 4.3097 8
 4 -4 0 63.3811 4.92866 8
 4 -4 0 54.64 4.03986 10
 4 -4 0 59.2614 4.095 7
 -4 -4 0 59.0646 4.21261 7
 -4 -4 0 57.3251 3.31367 9
 4 -4 0 53.6661 4.29543 5
 -4 -4 0 56.5973 4.52519 2
 -4 -4 0 55.1313 7.40028 1
 -4 -4 0 57.6776 4.16819 10
 -4 -4 0 58.513 4.44252 4
 4 -4 0 52.1008 7.59377 1
 4 -4 0 60.3031 4.22459 7
 -4 -4 0 55.4453 3.66144 3
 -4 -4 0 54.2966 3.89897 5
 -4 -4 0 64.1711 4.55127 6
 4 -4 0 51.3829 3.7205 9
 4 -4 0 62.2368 4.35493 6
 -4 -4 0 49.0542 3.26265 9
 4 -4 0 63.0051 4.44466 4
 4 -4 0 64.141 4.89153 2
 -4 4 0 56.3633 3.70627 3
 -4 4 0 61.4818 4.46264 6
 -4 4 0 54.9092 3.73003 3
 -4 4 0 57.4932 4.1329 10
 -4 4 0 52.0004 4.4636 8
 -4 4 0 62.6195 4.67165 2
 4 4 0 53.2962 4.03405 10
 4 4 0 71.385 8.75223 1
 -4 4 0 58.4253 7.37942 1
 4 4 0 52.3118 3.58517 3
 4 4 0 57.6357 4.31928 6
 -4 4 0 61.3741 4.88372 5
 4 4 0 56.04 4.34653 4
 -4 4 0 70.8672 4.6558 4
 4 4 0 57.5978 4.72374 2
 -4 4 0 58.8881 3.75125 9
 4 4 0 63.9741 4.18437 5
 4 4 0 56.5864 5.13693 8
 4 4 0 64.8851 4.42604 7
 6 -4 0 34.2611 4.34016 2
 -6 -4 0 27.5253 2.6963 3
 -6 -4 0 32.6437 3.24902 5
 -6 -4 0 32.4215 3.72812 4
 6 -4 0 31.898 4.45402 8
 -6 -4 0 37.9538 2.81956 3
 6 -4 0 36.4843 3.65565 7
 6 -4 0 39.872 4.02531 5
 -6 -4 0 33.1368 3.79115 6
 6 -4 0 35.3415 3.42427 7
 -6 -4 0 37.7922 3.65334 10
 -6 4 0 39.0743 4.00222 4
 -6 4 0 27.4698 3.41119 5
 -6 4 0 38.6119 3.61573 10
 6 4 0 31.7382 3.51593 7
 -6 4 0 25.9306 3.41667 3
 6 4 0 32.9614 4.32143 8
 -6 4 0 39.4443 2.8377 9
 -6 4 0 39.1663 4.00372 6
 -6 4 0 34.8415 2.74599 9
 6 4 0 37.1729 3.59397 5
 6 4 0 34.9176 4.40221 2
 -6 4 0 37.7335 2.87435 3
 8 -4 0 2.04701 2.82865 8
 -8 -4 0 8.05202 2.36171 10
 8 -4 0 8.97588 2.43224 7
 8 -4 0 11.6051 3.17137 5
 -8 4 0 6.9711 2.12962 10
 8 4 0 8.62974 3.33173 8
 1 -5 0 2307.59 121.641 1
 -1 -5 0 2348.62 121.6 1
 -1 5 0 2354.1 121.631 1
 1 5 0 2613.79 121.806 1
 3 -5 0 320.674 20.2602 1
 -3 -5 0 346.846 17.6238 2
 3 -5 0 325.961 17.2915 6
 -3 -5 0 325.371 16.7708 3
 3 -5 0 306.342 17.6341 8
 3 -5 0 327.144 17.1417 7
 3 -5 0 348.852 17.4998 5
 -3 -5 0 335.407 17.3827 8
 -3 -5 0 311.62 17.2335 7
 3 -5 0 317.546 17.0615 10
 3 -5 0 334.058 17.7029 2
 -3 -5 0 308.178 19.8348 1
 -3 -5 0 334.211 17.4647 4
 -3 -5 0 314.804 16.8576 5
 -3 -5 0 323.383 17.442 6
 3 -5 0 304.293 16.8993 9
 3 -5 0 290.977 17.2229 4
 -3 -5 0 329.193 17.2231 10
 -3 5 0 337.098 17.4413 4
 -3 5 0 333.731 17.1557 10
 -3 5 0 321.745 17.5303 2
 -3 5 0 328.419 16.8712 3
 -3 5 0 327.177 16.8373 3
 3 5 0 338.794 17.5204 8
 3 5 0 317.318 17.3339 7
 -3 5 0 304.187 17.0991 9
 3 5 0 311.357 16.7329 3
 3 5 0 311.608 17.1197 10
 3 5 0 335.206 17.7151 2
 -3 5 0 329.358 17.604 8
 3 5 0 308.831 16.8998 5
 3 5 0 321.344 17.3656 6
 3 5 0 315.19 20.2076 1
 3 5 0 340.781 17.4845 4
 -3 5 0 301.213 19.7864 1
 -3 5 0 312.09 17.3225 6
 -5 -5 0 12.9861 2.17396 4
 5 -5 0 15.2576 2.42575 5
 5 -5 0 15.0337 1.76733 9
 -5 -5 0 17.1635 2.40153 6
 5 -5 0 11.5242 1.89301 7
 -5 -5 0 12.4345 1.06019 9
 -5 -5 0 14.932 1.60969 3
 5 -5 0 14.2383 2.13029 4
 5 -5 0 11.4464 1.8249 10
 5 -5 0 13.7459 3.07791 8
 5 -5 0 2.71318 6.03713 1
 5 -5 0 16.4828 3.65036 2
 -5 -5 0 10.0868 5.43471 1
 -5 -5 0 13.2789 2.37826 2
 -5 -5 0 11.041 1.86099 5
 -5 -5 0 14.4752 2.01522 10
 5 -5 0 18.3942 2.08723 7
 5 -5 0 15.6929 2.14872 6
 5 5 0 10.1075 2.17663 7
 5 5 0 17.3361 2.88739 2
 -5 5 0 13.9488 2.23405 6
 -5 5 0 17.2231 3.03198 2
 5 5 0 14.5903 1.53443 3
 5 5 0 14.7224 2.15943 7
 5 5 0 11.9786 5.70616 1
 5 5 0 16.5435 2.27371 4
 -5 5 0 14.4353 1.70631 3
 -5 5 0 14.4475 2.06688 10
 5 5 0 12.399 2.00017 6
 -5 5 0 11.693 1.67328 3
 5 5 0 18.6436 2.78144 8
 5 5 0 12.4754 1.86445 10
 5 5 0 14.1919 2.06088 5
 -5 5 0 11.9511 2.14528 5
 -5 5 0 13.7575 2.56005 4
 -5 5 0 12.2034 1.66663 9
 -5 5 0 3.09826 5.43821 1
 -7 -5 0 30.9108 2.7056 3
 7 -5 0 41.3708 3.92607 7
 7 -5 0 38.0158 5.22817 8
 7 -5 0 33.315 4.14587 5
 -7 -5 0 32.0536 4.07939 4
 -7 -5 0 39.8349 3.86465 3
 7 -5 0 40.4819 5.2676 2
 -7 -5 0 30.4391 4.08423 6
 -7 5 0 36.053 4.40216 6
 7 5 0 32.1962 3.93552 7
 -7 5 0 37.3138 2.7547 9
 7 5 0 37.3303 5.11869 2
 -7 5 0 39.1939 3.91208 10
 -7 5 0 38.0511 2.92072 3
 7 5 0 40.9871 3.93426 5
 7 5 0 41.7429 5.15937 8
 -7 5 0 29.4557 2.7542 3
 -7 5 0 35.6348 3.54761 9
 -7 5 0 37.1311 4.22773 4
 0 -6 0 20.5364 1.33039 6
 0 -6 0 21.4816 1.27532 7
 0 -6 0 23.3543 1.37615 9
 0 -6 0 22.1185 1.32398 4
 0 -6 0 22.352 1.33183 5
 0 -6 0 19.759 1.42991 10
 0 -6 0 21.1009 1.34936 3
 0 6 0 19.867 1.32593 6
 0 6 0 19.6224 1.33502 10
 0 6 0 21.1852 1.3155 4
 0 6 0 20.6871 1.27577 7
 0 6 0 18.7188 1.30764 9
 0 6 0 21.7718 1.22866 8
 0 6 0 21.2988 1.31935 5
 0 6 0 20.4591 1.34568 3
 2 -6 0 330.517 17.9364 6
 2 -6 0 356.643 18.1535 5
 -2 -6 0 333.492 18.0927 2
 2 -6 0 363.366 20.0426 1
 -2 -6 0 335.174 19.724 1
 -2 -6 0 347.295 18.1513 6
 2 -6 0 350.417 18.2964 8
 2 -6 0 322.792 17.8031 10
 2 6 0 358.753 20.115 1
 -2 6 0 345.049 18.232 8
 -4 -6 0 183.588 10.4344 6
 -4 -6 0 173.276 8.89234 9
 4 -6 0 180.038 10.7851 8
 -4 -6 0 159.036 9.97595 7
 4 -6 0 171.631 9.65447 9
 4 -6 0 186.1 10.3818 5
 -4 -6 0 146.172 9.98822 8
 4 -6 0 178.588 9.9919 7
 4 -6 0 163.205 9.81284 10
 4 -6 0 193.247 10.8975 2
 -4 -6 0 174.385 13.534 1
 -4 -6 0 175.61 10.3156 4
 -4 -6 0 179.446 9.63286 5
 4 -6 0 185.148 10.3055 4
 4 -6 0 180.367 10.1988 6
 -4 -6 0 160.454 10.3327 2
 4 -6 0 164.801 14.0474 1
 -4 -6 0 178.355 10.0611 10
 4 -6 0 152.994 10.1612 7
 -4 -6 0 172.697 9.43701 3
 -4 6 0 171.735 9.54112 3
 4 6 0 182.736 14.307 1
 -4 6 0 178.034 10.3233 4
 -4 6 0 149.416 10.2228 2
 4 6 0 163.574 9.8914 10
 4 6 0 168.92 9.71692 5
 4 6 0 169.883 9.3891 3
 4 6 0 174.246 10.2877 4
 4 6 0 172.288 10.5587 8
 -4 6 0 174.614 13.7047 1
 4 6 0 172.992 10.6496 2
 -4 6 0 181.336 10.3393 6
 4 6 0 158.987 10.0952 7
 -4 6 0 166.975 10.4495 8
 -4 6 0 178.352 10.0055 10
 -4 6 0 164.537 10.0775 5
 4 6 0 175.466 10.2414 6
 -4 6 0 170.57 9.49502 3
 -4 6 0 178.902 9.59311 9
 6 -6 0 21.9244 2.57629 7
 -6 -6 0 21.2256 2.91409 4
 6 -6 0 22.6661 3.57816 2
 6 -6 0 18.1479 3.09497 5
 -6 -6 0 21.5504 2.09295 3
 -6 -6 0 20.5222 2.47218 5
 -6 -6 0 23.7699 2.80754 10
 6 -6 0 19.4775 4.62051 8
 -6 -6 0 26.2088 3.24629 6
 -6 6 0 21.2666 2.93673 4
 6 6 0 33.3579 4.06597 8
 -6 6 0 20.2425 2.09714 3
 6 6 0 23.631 3.65177 2
 -6 6 0 16.4901 2.45866 10
 -6 6 0 19.4462 2.9313 5
 -6 6 0 16.9752 1.98448 3
 6 6 0 21.9337 4.67372 7
 -6 6 0 21.9347 3.001 6
 -6 6 0 21.7391 2.15989 9
 6 6 0 22.7154 2.7115 5
 -6 6 0 18.8357 2.12964 9
 -8 -6 0 15.4986 3.15444 10
 8 -6 0 12.964 2.72613 7
 8 -6 0 12.3103 3.10742 5
 8 -6 0 21.6618 5.11109 8
 8 6 0 16.3934 3.47595 7
 -8 6 0 12.4572 2.64 10
 8 6 0 16.8492 4.32296 8
 -1 -7 0 481.77 25.8292 1
 1 -7 0 535.952 26.0482 1
 -1 7 0 458.77 25.8042 1
 1 7 0 484.475 25.883 1
 -3 -7 0 240.301 16.0674 1
 3 -7 0 273.128 13.3772 7
 3 -7 0 249.891 13.7157 5
 3 -7 0 261.695 14.0491 8
 3 -7 0 232.339 13.435 6
 -3 -7 0 246.894 13.4872 8
 -3 -7 0 259.883 13.7406 6
 -3 -7 0 258.615 13.7959 2
 -3 -7 0 253.356 12.9946 5
 3 -7 0 264.198 13.2108 7
 3 -7 0 239.937 16.3934 1
 -3 -7 0 249.923 12.5199 9
 3 -7 0 243.951 13.294 10
 -3 -7 0 259.208 13.4925 10
 3 -7 0 242.167 13.8323 2
 -3 -7 0 217.786 13.409 7
 -3 -7 0 251.501 13.0218 3
 3 -7 0 240.8 13.2359 9
 -3 -7 0 246.337 12.517 9
 -3 -7 0 246.305 13.6399 4
 3 7 0 247.334 13.0634 5
 3 7 0 241.885 12.9833 3
 -3 7 0 258.143 16.2387 1
 -3 7 0 239.089 13.1052 3
 -3 7 0 250.663 13.7539 2
 -3 7 0 238.379 13.3163 10
 3 7 0 236.872 13.5714 6
 3 7 0 235.869 14.0102 7
 -3 7 0 257.614 13.6544 4
 -3 7 0 247.434 13.0841 3
 3 7 0 256.124 13.9198 2
 -3 7 0 235.83 13.5252 6
 3 7 0 242.508 13.5967 8
 3 7 0 250.278 13.4351 10
 -3 7 0 238.274 13.5646 5
 -3 7 0 244.725 13.1683 9
 3 7 0 246.647 16.3816 1
 -3 7 0 218.016 13.6816 8
 5 -7 0 2.94467 1.56807 5
 -5 -7 0 3.66762 1.51285 2
 5 -7 0 3.68358 2.11405 2
 -5 -7 0 1.67953 0.85521 3
 5 -7 0 1.36604 1.75834 8
 -5 -7 0 3.4045 1.33422 6
 5 -7 0 2.53427 1.1597 10
 -5 -7 0 3.2932 1.35049 4
 5 -7 0 3.09451 1.09708 7
 -5 -7 0 1.94953 1.7058 7
 -5 -7 0 5.21275 1.54445 10
 5 -7 0 2.78352 1.17065 6
 -5 -7 0 -4.3145 4.10106 1
 5 -7 0 4.65741 1.40241 7
 -5 -7 0 5.03439 1.27979 5
 5 -7 0 12.741 6.83491 1
 5 -7 0 2.87653 1.22807 4
 5 -7 0 2.55323 1.0737 9
 -5 7 0 4.22372 1.51606 4
 5 7 0 1.02422 1.02864 7
 5 7 0 6.87372 2.22112 8
 5 7 0 2.86304 0.87062 3
 -5 7 0 -3.0925 4.48806 1
 -5 7 0 3.06331 1.50851 2
 -5 7 0 3.30497 1.0163 3
 -5 7 0 2.54291 1.48671 5
 5 7 0 5.17908 6.21887 1
 5 7 0 0.73057 0.94481 4
 -5 7 0 4.01113 1.12455 3
 -5 7 0 2.92123 1.08012 9
 -5 7 0 2.42204 1.21944 10
 5 7 0 2.71996 1.704 2
 5 7 0 6.08027 1.54261 5
 5 7 0 2.98619 1.44521 6
 -5 7 0 2.65638 1.28814 6
 5 7 0 4.91433 1.37154 10
 7 -7 0 75.5864 7.20405 2
 7 -7 0 71.6437 6.36067 5
 -7 -7 0 66.5476 5.18814 5
 7 -7 0 68.109 6.14679 7
 -7 -7 0 66.1083 4.52973 3
 -7 -7 0 87.8786 6.38872 10
 7 -7 0 75.1256 7.34448 8
 -7 -7 0 72.194 6.67649 6
 -7 -7 0 76.8204 6.4999 4
 -7 7 0 77.8017 4.845 9
 7 7 0 63.7618 6.86811 2
 -7 7 0 70.5969 4.7577 3
 -7 7 0 74.1732 6.37731 4
 -7 7 0 70.2281 5.80836 10
 7 7 0 70.6871 5.52133 5
 -7 7 0 83.0294 6.70268 6
 7 7 0 86.9461 7.37107 8
 7 7 0 68.4587 6.1395 7
 -7 7 0 68.3448 4.74876 3
 0 -8 0 629.039 36.7393 11
 0 8 0 644.334 36.9349 11
 2 -8 0 703.699 39.354 1
 -2 -8 0 722.57 39.2949 1
 -2 8 0 761.029 39.5011 1
 2 8 0 743.562 39.5155 1
 4 -8 0 363.7 19.794 4
 4 -8 0 343.709 20.2996 8
 4 -8 0 362.829 19.5018 7
 -4 -8 0 347.972 19.7079 8
 -4 -8 0 398.424 20.2386 2
 4 -8 0 409.568 19.483 7
 -4 -8 0 333.388 23.0619 1
 4 -8 0 370.349 19.7833 6
 -4 -8 0 367.414 19.0419 3
 4 -8 0 347.998 19.4179 10
 -4 -8 0 360.87 19.7675 7
 -4 -8 0 385.752 20.1036 6
 -4 -8 0 374.342 19.9953 4
 4 -8 0 416.86 20.2097 5
 4 -8 0 331.71 23.7792 1
 4 -8 0 342.461 20.2145 2
 -4 -8 0 351.017 19.041 5
 4 -8 0 368.41 19.3746 9
 -4 -8 0 374.169 19.6987 10
 -4 8 0 360.949 19.1622 3
 -4 8 0 339.792 23.2112 1
 4 8 0 357.122 19.5785 10
 4 8 0 358.103 19.9193 4
 4 8 0 310.006 23.289 1
 4 8 0 355.571 18.9846 3
 4 8 0 392.946 20.505 2
 4 8 0 355.495 19.8633 6
 -4 8 0 362.421 19.1379 3
 -4 8 0 345.968 19.1866 9
 4 8 0 369.759 19.199 5
 4 8 0 339.568 19.8571 8
 -4 8 0 369.814 19.5889 10
 -4 8 0 357.399 19.8075 5
 -4 8 0 390.067 20.0356 4
 -4 8 0 331.869 20.0038 8
 -4 8 0 395.086 20.025 6
 -6 -8 0 11.5026 2.57517 4
 6 -8 0 12.0441 1.86121 9
 6 -8 0 12.6506 3.38033 2
 -6 -8 0 11.7324 1.59975 3
 -6 -8 0 14.1484 1.93621 5
 -6 -8 0 13.1425 2.70832 6
 6 -8 0 14.9207 2.24185 7
 -6 -8 0 13.678 2.66355 10
 6 -8 0 15.3257 2.1024 7
 6 -8 0 10.2996 2.5637 5
 -6 8 0 14.4003 2.8608 5
 6 8 0 12.9281 1.5241 3
 -6 8 0 13.3337 2.19992 10
 -6 8 0 10.8097 2.46414 6
 6 8 0 13.3197 2.07857 5
 -6 8 0 10.1097 1.82722 9
 -6 8 0 11.779 1.65608 3
 -6 8 0 11.3167 1.61893 3
 6 8 0 12.5475 3.13886 8
 -6 8 0 13.814 2.77305 4
 6 8 0 14.1181 2.7829 7
 6 8 0 10.8872 3.02282 2
 8 -8 0 4.13726 2.88691 8
 -8 -8 0 7.96449 2.17487 10
 8 -8 0 4.52844 2.24313 5
 8 -8 0 5.07842 1.81915 7
 8 8 0 8.94906 3.26253 8
 -8 8 0 3.75611 1.70284 10
 8 8 0 3.35781 1.70048 7
 -1 9 0 3937.6 198.28 1
 3 -9 0 389.734 20.4803 6
 3 -9 0 364.002 20.2364 10
 -3 -9 0 409.528 20.7511 4
 3 -9 0 354.525 20.9095 4
 3 -9 0 380.585 20.1972 7
 -3 -9 0 373.339 23.1391 1
 -3 -9 0 404.297 20.4623 8
 3 -9 0 406.938 20.9342 2
 -3 -9 0 361.867 20.5056 7
 3 -9 0 399.572 23.7885 1
 3 -9 0 419.584 21.9156 5
 3 -9 0 370.214 20.2587 9
 -3 -9 0 366.262 20.638 2
 -3 -9 0 382.757 20.6986 6
 3 -9 0 387.256 21.0021 8
 -3 -9 0 390.234 20.4871 10
 3 9 0 391.324 20.5552 8
 -3 9 0 428.22 20.7529 4
 -3 9 0 375.16 23.1054 1
 -3 9 0 398.868 20.1433 3
 3 9 0 378.148 20.6041 6
 -3 9 0 399.057 20.7001 5
 -3 9 0 396.056 20.1669 3
 3 9 0 374.603 20.6514 4
 3 9 0 372.107 23.4063 1
 3 9 0 388.585 19.92 5
 3 9 0 369.225 20.3915 10
 -3 9 0 357.837 20.1652 9
 -3 9 0 384.518 20.7061 2
 -3 9 0 374.8 20.8316 8
 3 9 0 378.031 19.9886 3
 3 9 0 408.408 20.7543 7
 3 9 0 399.44 20.9064 2
 5 -9 0 129.846 8.17582 9
 5 -9 0 147.404 8.38876 7
 -5 -9 0 125.364 12.8035 1
 5 -9 0 128.379 8.34836 10
 -5 -9 0 136.197 8.74182 7
 5 -9 0 144.752 9.78487 2
 5 -9 0 141.165 8.8411 4
 5 -9 0 125.33 9.37319 8
 5 -9 0 145.163 9.22414 5
 -5 -9 0 124.959 8.80642 8
 -5 -9 0 156.625 9.32559 6
 5 -9 0 136.706 8.50274 7
 5 -9 0 129.861 14.9575 1
 -5 -9 0 128.081 8.98539 2
 -5 -9 0 163.238 9.31086 4
 5 -9 0 127.437 8.63077 6
 -5 -9 0 137.886 7.94359 3
 -5 -9 0 156.607 8.9046 10
 -5 9 0 146.381 9.08365 6
 5 9 0 143.568 9.72405 4
 5 9 0 144.079 15.2066 1
 5 9 0 129.39 8.05847 5
 -5 9 0 134.134 9.10106 2
 -5 9 0 130.531 8.81875 5
 -5 9 0 142.048 13.5312 1
 5 9 0 124.024 9.31021 2
 5 9 0 128.136 9.05534 8
 -5 9 0 118.102 7.95444 9
 -5 9 0 144.409 8.6585 10
 -5 9 0 145.31 9.08212 4
 5 9 0 152.609 9.11313 7
 5 9 0 125.185 8.48425 10
 5 9 0 141.609 7.84241 3
 5 9 0 131.289 8.93214 7
 -5 9 0 144.911 8.04556 3
 -7 -9 0 2.46898 1.61735 10
 7 -9 0 2.77361 1.375 7
 -7 -9 0 3.3119 1.21884 5
 -7 -9 0 2.96421 1.7634 4
 -7 -9 0 0.27821 0.97934 3
 7 -9 0 1.68348 1.8187 5
 7 -9 0 4.94708 2.57465 8
 -7 -9 0 1.14262 0.8236 3
 7 -9 0 4.35932 2.39201 2
 7 9 0 0.85896 1.17597 5
 -7 9 0 1.49788 1.65415 6
 7 9 0 0.02025 1.57803 2
 7 9 0 1.05368 1.26444 7
 -7 9 0 2.47532 1.51656 4
 7 9 0 3.26043 2.16268 8
 -7 9 0 2.81491 0.99815 3
 -7 9 0 3.94672 1.67882 10
 -7 9 0 2.39721 0.95436 3
 0 10 0 221.701 11.5959 3
 2 -10 0 594.836 31.9934 1
 -2 -10 0 553.203 31.5936 1
 -2 10 0 566.906 31.7349 1
 2 10 0 608.109 31.9811 1
 -4 -10 0 59.5426 4.69119 4
 4 -10 0 63.3645 4.88966 5
 4 -10 0 61.0272 4.67235 7
 -4 -10 0 62.4642 3.93044 5
 -4 -10 0 64.2829 4.83357 6
 -4 -10 0 65.1529 4.65702 7
 4 -10 0 56.8987 4.49222 4
 -4 -10 0 60.7518 7.6645 1
 4 -10 0 56.0002 4.07308 7
 4 -10 0 67.9771 5.14433 2
 4 -10 0 58.1282 4.26801 10
 4 -10 0 64.6106 4.37834 9
 -4 -10 0 62.1 4.55808 8
 4 -10 0 59.2117 5.0986 8
 -4 -10 0 59.3318 3.98345 3
 -4 -10 0 64.0577 4.84666 2
 4 -10 0 59.8094 7.96791 1
 4 -10 0 59.9155 4.5058 6
 4 10 0 56.8458 4.38633 10
 4 10 0 66.424 4.83988 8
 -4 10 0 65.8377 4.3109 9
 4 10 0 66.5289 4.81613 4
 -4 10 0 68.6211 4.81671 4
 -4 10 0 76.0417 8.74097 1
 -4 10 0 61.5805 4.43352 10
 4 10 0 64.1261 8.34486 1
 -4 10 0 69.1508 4.81296 6
 4 10 0 66.8163 5.14654 2
 -4 10 0 66.602 4.22891 3
 4 10 0 62.8274 4.01154 5
 -4 10 0 66.675 4.7841 5
 4 10 0 57.1031 4.63862 7
 4 10 0 65.74 4.00914 3
 -4 10 0 63.7508 4.17305 3
 -4 10 0 56.3371 4.7786 8
 -4 10 0 60.2057 4.76709 2
 4 10 0 63.8323 4.69859 6
 6 -10 0 9.38941 2.94971 2
 6 -10 0 7.47569 1.77837 7
 -6 -10 0 7.98172 2.10415 4
 -6 -10 0 8.708 2.12376 10
 6 -10 0 12.5455 3.5321 8
 6 -10 0 8.21403 2.38839 5
 6 -10 0 6.20687 1.68251 7
 6 -10 0 9.72029 2.71394 9
 -6 -10 0 9.83498 1.72996 5
 -6 -10 0 4.61793 1.22063 3
 -6 -10 0 3.78149 1.78557 6
 6 10 0 4.71011 1.4932 5
 6 10 0 7.16246 2.60195 2
 -6 10 0 5.68635 1.32688 3
 -6 10 0 8.40168 1.75638 9
 6 10 0 4.27451 1.67538 7
 6 10 0 10.1051 2.13161 3
 -6 10 0 10.7669 2.54499 6
 6 10 0 6.1964 2.50825 8
 -6 10 0 5.82103 1.72539 10
 -6 10 0 9.17243 1.45342 3
 -6 10 0 10.3035 2.37005 4
 8 -10 0 8.25682 3.47009 8
 8 -10 0 14.0807 2.41862 7
 8 -10 0 10.0554 3.02487 5
 -8 -10 0 11.2601 2.7039 10
 8 10 0 13.3208 3.19799 7
 -8 10 0 18.0382 2.78579 10
 8 10 0 13.9411 3.9964 8
 1 -11 0 193.48 10.7433 6
 -1 -11 0 204.395 10.7637 3
 1 -11 0 205.982 10.919 9
 1 -11 0 216.292 11.7452 1
 -1 -11 0 205.638 11.5452 1
 -1 -11 0 215.131 10.9212 10
 -1 -11 0 197.038 10.8769 7
 1 -11 0 220.849 11.0688 5
 1 11 0 190.834 10.8301 10
 1 11 0 197.546 10.9369 4
 -1 11 0 208.032 10.7666 10
 1 11 0 227.165 11.7484 1
 -1 11 0 200.2 10.8203 3
 -1 11 0 196.518 11.5402 1
 1 11 0 198.637 10.9277 7
 1 11 0 191.29 10.7309 3
 -1 11 0 188.151 10.7903 10
 -1 11 0 217.559 11.0432 5
 -1 11 0 198.681 10.8604 9
 -1 11 0 212.388 10.9544 8
 -3 -11 0 207.414 11.9986 6
 3 -11 0 199.506 11.629 9
 -3 -11 0 196.046 14.3238 1
 -3 -11 0 214.025 11.6598 8
 -3 -11 0 214.84 12.0082 4
 -3 -11 0 201.474 11.9169 2
 3 -11 0 210.932 11.4405 7
 -3 -11 0 189.199 11.7808 7
 3 -11 0 200.469 11.831 4
 -3 -11 0 209.273 11.0284 5
 3 -11 0 209.297 11.2932 7
 3 -11 0 201.438 11.7168 6
 3 -11 0 220.616 12.3673 8
 3 -11 0 224.417 14.9358 1
 3 -11 0 214.042 12.1566 2
 3 -11 0 223.185 12.1991 5
 3 -11 0 207.682 11.572 10
 -3 -11 0 211.364 11.3736 3
 -3 -11 0 231.773 11.9165 10
 3 11 0 220.732 12.1817 2
 3 11 0 199.245 14.4399 1
 -3 11 0 223.095 12.1005 5
 3 11 0 233.352 12.1655 7
 -3 11 0 212.755 14.3996 1
 3 11 0 208.197 11.3355 3
 3 11 0 221.996 11.1018 5
 3 11 0 203.827 11.9115 6
 3 11 0 203.322 11.7197 10
 -3 11 0 213.922 11.9942 2
 -3 11 0 206.088 11.5931 9
 -3 11 0 212.056 12.2155 8
 -3 11 0 220.527 11.9654 4
 3 11 0 208.347 11.9633 4
 -3 11 0 206.025 11.4461 3
 -3 11 0 196.805 11.4471 3
 -3 11 0 228.26 11.7322 10
 -3 11 0 209.811 11.8557 6
 3 11 0 229.132 11.8669 8
 -5 -11 0 50.0415 4.25879 8
 5 -11 0 40.477 4.65249 8
 -5 -11 0 52.2017 4.42325 4
 5 -11 0 60.967 3.91699 7
 5 -11 0 47.1313 9.89522 1
 -5 -11 0 46.8073 4.05237 10
 -5 -11 0 38.3777 3.87181 7
 -5 -11 0 42.6715 4.26961 2
 -5 -11 0 50.4197 3.45349 5
 5 -11 0 48.5662 4.14387 4
 -5 -11 0 54.1662 4.57801 6
 5 -11 0 50.7217 4.65452 5
 5 -11 0 49.2108 4.72473 6
 5 -11 0 54.0743 5.03831 2
 5 -11 0 46.1369 3.83944 7
 5 -11 0 41.7473 3.72917 10
 5 -11 0 54.5224 3.94524 9
 -5 -11 0 51.5754 8.68141 1
 -5 11 0 44.8104 4.23615 4
 -5 11 0 44.2296 4.32513 2
 -5 11 0 48.2022 3.96122 10
 -5 11 0 43.8456 3.65332 9
 -5 11 0 41.8047 8.85718 1
 -5 11 0 53.0109 4.42198 6
 5 11 0 58.0471 11.3744 1
 5 11 0 45.3974 3.33119 3
 5 11 0 45.5454 3.50976 5
 5 11 0 50.1113 4.54555 8
 -5 11 0 48.6745 3.60143 3
 -5 11 0 50.3165 3.60656 3
 5 11 0 50.4487 4.84486 2
 5 11 0 53.1814 4.43642 7
 7 -11 0 10.3707 2.88779 5
 7 -11 0 6.9851 2.79184 2
 -7 -11 0 13.3657 2.05798 3
 7 -11 0 9.42387 2.09906 7
 7 -11 0 13.369 3.83007 8
 -7 -11 0 13.7406 2.80163 10
 -7 -11 0 9.20044 1.57016 3
 -7 -11 0 4.83382 2.0199 4
 7 -11 0 9.56472 2.17249 7
 -7 -11 0 14.0456 1.86344 5
 -7 11 0 11.3385 1.77345 9
 -7 11 0 8.33191 2.56335 10
 -7 11 0 7.30308 1.51364 3
 -7 11 0 11.5921 3.01111 6
 7 11 0 10.751 2.81268 7
 7 11 0 11.8586 3.33921 2
 7 11 0 14.3603 2.10371 5
 -7 11 0 5.32387 1.37606 3
 7 11 0 11.2667 3.31937 8
 -7 11 0 8.68701 2.39336 4
 0 -12 0 44.369 2.54117 9
 0 -12 0 36.2388 2.47703 3
 0 -12 0 38.2279 2.33038 7
 0 -12 0 42.6128 2.2824 8
 0 -12 0 40.5063 2.50977 6
 0 -12 0 34.1139 2.45273 10
 0 -12 0 34.4554 2.38031 4
 0 -12 0 42.161 2.48998 5
 0 12 0 33.5066 2.44498 3
 0 12 0 38.2575 2.43675 4
 0 12 0 35.8183 2.44113 9
 0 12 0 36.5854 2.48211 10
 0 12 0 42.0337 2.25971 8
 0 12 0 38.0481 2.42745 5
 0 12 0 32.718 2.40136 6
 0 12 0 35.8711 2.33573 7
 -2 -12 0 484.695 26.5123 1
 2 -12 0 445.664 24.6435 9
 2 -12 0 475.061 24.5166 10
 2 -12 0 512.68 26.8742 1
 2 12 0 507.741 26.763 1
 -2 12 0 485.775 24.9376 5
 -2 12 0 472.043 24.5427 3
 -2 12 0 466.792 26.4717 1
 2 12 0 451.626 24.8154 7
 2 12 0 461.122 24.792 4
 -4 -12 0 73.8797 5.71005 7
 -4 -12 0 81.9362 4.98414 5
 4 -12 0 87.5067 5.4992 7
 -4 -12 0 78.2257 5.9288 2
 -4 -12 0 81.1609 5.2144 3
 4 -12 0 81.9288 9.55366 1
 4 -12 0 85.3672 6.29305 2
 4 -12 0 90.6085 5.35921 7
 -4 -12 0 93.3686 5.91278 10
 4 -12 0 78.6955 5.71437 6
 4 -12 0 87.5447 5.87803 4
 -4 -12 0 95.682 6.1758 4
 4 -12 0 92.5636 6.29191 5
 -4 -12 0 88.2146 6.13109 6
 4 -12 0 91.7471 5.73242 9
 -4 -12 0 84.7268 9.35024 1
 -4 -12 0 81.1382 5.69236 8
 4 -12 0 92.4711 5.64928 10
 4 -12 0 87.418 6.50409 8
 4 12 0 98.5157 6.52853 2
 4 12 0 77.9866 5.91959 7
 4 12 0 88.0751 6.00605 6
 4 12 0 88.8833 5.83076 10
 -4 12 0 88.6961 5.72069 10
 -4 12 0 88.8913 6.01845 4
 -4 12 0 92.5489 5.44275 3
 -4 12 0 78.0483 5.94197 2
 4 12 0 95.2129 6.17177 4
 -4 12 0 81.7732 9.19797 1
 -4 12 0 91.4307 5.46909 3
 4 12 0 95.5733 6.07294 8
 4 12 0 84.3634 5.08389 5
 -4 12 0 83.4127 6.02064 5
 -4 12 0 85.8999 5.94345 6
 4 12 0 87.7092 5.23823 3
 -4 12 0 88.8644 5.57561 9
 4 12 0 85.1766 9.5351 1
 -4 12 0 74.63 6.04064 8
 -6 -12 0 5.33271 1.84836 4
 6 -12 0 8.02403 1.72598 7
 6 -12 0 5.54583 1.60427 7
 6 -12 0 0.83082 1.80588 8
 -6 -12 0 5.14573 1.27183 5
 6 -12 0 4.89776 2.21484 5
 -6 -12 0 5.04283 1.2611 3
 6 -12 0 6.24834 2.39068 2
 6 -12 0 6.75343 1.68449 9
 -6 -12 0 8.14982 2.09243 10
 -6 -12 0 8.36917 2.2423 6
 -6 12 0 5.93398 1.36455 3
 -6 12 0 10.7247 2.2434 10
 -6 12 0 10.3559 2.37688 6
 6 12 0 4.93432 1.36613 5
 -6 12 0 7.23635 1.46474 3
 -6 12 0 6.43737 2.02091 4
 6 12 0 9.99305 2.67814 8
 6 12 0 7.03193 2.13177 7
 6 12 0 9.77074 2.88734 2
 -1 -13 0 672.443 35.6326 1
 1 -13 0 686.799 35.793 1
 -1 13 0 659.624 35.6468 1
 1 13 0 725.954 35.827 1
 3 -13 0 230 15.3094 1
 3 -13 0 194.052 11.8026 10
 3 -13 0 211.658 11.6435 7
 -3 -13 0 226.199 14.8475 1
 -3 -13 0 209.254 11.1738 5
 -3 -13 0 220.539 12.3708 6
 3 -13 0 214.171 11.5106 7
 3 -13 0 253.932 12.9123 8
 3 -13 0 201.045 11.9704 9
 3 -13 0 221.815 12.4515 2
 -3 -13 0 201.275 12.1695 7
 3 -13 0 212.328 12.0863 4
 -3 -13 0 228.307 12.3897 4
 3 -13 0 202.087 11.9829 6
 -3 -13 0 213.676 11.8813 8
 3 -13 0 218.26 12.4794 5
 -3 -13 0 224.271 12.1682 10
 -3 -13 0 211.584 12.2167 2
 -3 -13 0 225.866 11.7362 3
 3 13 0 218.472 12.4095 2
 -3 13 0 213.636 11.7995 3
 -3 13 0 234.4 12.3179 4
 -3 13 0 232.969 14.8814 1
 -3 13 0 207.306 11.8016 3
 3 13 0 208.076 12.0539 10
 -3 13 0 208.263 12.4497 8
 3 13 0 216.663 12.2691 6
 3 13 0 229.637 12.0598 8
 3 13 0 225.702 12.3721 4
 3 13 0 217.126 11.2154 5
 -3 13 0 231.65 12.0522 9
 3 13 0 217.139 12.3782 7
 -3 13 0 206.1 12.3103 5
 -3 13 0 220.489 12.1938 6
 -3 13 0 220.358 11.9971 10
 3 13 0 209.999 11.6607 3
 -3 13 0 223.219 12.3053 2
 3 13 0 225.1 15.2109 1
 5 -13 0 36.9933 3.55841 4
 5 -13 0 35.9925 3.95075 5
 -5 -13 0 41.4643 7.94681 1
 -5 -13 0 41.4872 3.61095 10
 5 -13 0 36.8101 3.15796 7
 -5 -13 0 35.7112 3.49169 7
 5 -13 0 30.3874 3.05917 10
 5 -13 0 37.2996 4.18521 2
 -5 -13 0 35.7102 3.53905 8
 5 -13 0 33.036 4.09089 8
 5 -13 0 37.1457 2.99364 7
 -5 -13 0 43.9657 3.98485 6
 -5 -13 0 37.9939 2.89113 3
 5 -13 0 36.4858 8.41661 1
 -5 -13 0 38.893 2.71457 5
 -5 -13 0 32.5408 3.60142 2
 -5 -13 0 36.1604 3.63975 4
 5 13 0 26.6346 3.71968 4
 -5 13 0 33.7298 3.50723 6
 5 13 0 33.4215 3.55803 7
 -5 13 0 25.8474 7.80764 1
 5 13 0 42.2473 3.96028 8
 5 13 0 33.4485 2.71374 5
 -5 13 0 32.6539 2.89527 3
 -5 13 0 32.8966 3.69282 5
 -5 13 0 38.394 3.6831 4
 -5 13 0 37.1369 3.20917 9
 5 13 0 36.9398 4.10765 2
 5 13 0 36.0879 2.75354 3
 -5 13 0 34.8368 3.33668 10
 -5 13 0 30.9405 3.56684 2
 -5 13 0 31.293 2.86151 3
 5 13 0 38.5906 9.70946 1
 7 -13 0 46.0393 4.33683 7
 -7 -13 0 50.3082 3.69489 5
 7 -13 0 39.4343 5.55284 8
 7 -13 0 47.2902 4.13052 7
 7 -13 0 45.3161 5.62398 2
 -7 -13 0 47.5547 5.11687 6
 -7 -13 0 51.1045 4.84285 10
 7 -13 0 44.0706 5.10208 5
 -7 -13 0 45.4038 3.35561 3
 -7 13 0 47.6976 3.92673 9
 7 13 0 47.0101 5.44171 8
 -7 13 0 45.8178 3.70897 3
 7 13 0 51.6893 5.18455 7
 7 13 0 51.4712 6.00707 2
 -7 13 0 56.2765 5.32542 4
 -7 13 0 49.685 3.73548 3
 0 14 0 563.593 28.4534 1
 -2 -14 0 1643.51 82.4347 1
 2 -14 0 1689.81 82.8045 1
 2 14 0 1561.11 82.5158 1
 -2 14 0 1479.56 82.2646 1
 4 -14 0 80.8658 5.40929 6
 4 -14 0 73.0089 5.3544 4
 -4 -14 0 76.4004 4.87254 3
 -4 -14 0 77.9164 5.41585 10
 4 -14 0 80.447 4.84765 7
 -4 -14 0 86.1356 5.78401 2
 4 -14 0 73.5339 5.25682 9
 -4 -14 0 81.6997 5.69554 4
 -4 -14 0 74.567 4.42696 5
 4 -14 0 69.9179 9.03728 1
 4 -14 0 76.8978 4.9804 7
 4 -14 0 90.2123 6.00539 5
 -4 -14 0 77.6505 5.51434 7
 4 -14 0 79.6119 5.21699 10
 4 -14 0 87.7498 6.0841 2
 -4 -14 0 75.1155 5.62181 6
 4 -14 0 65.386 5.82513 8
 -4 -14 0 72.4037 5.21103 8
 -4 -14 0 83.5601 8.85813 1
 -4 14 0 72.4976 5.16897 9
 4 14 0 77.7263 5.47808 8
 4 14 0 83.2982 5.72733 4
 -4 14 0 82.5809 5.078 3
 -4 14 0 89.8491 5.70542 6
 4 14 0 78.8635 5.69328 7
 4 14 0 75.9884 5.79699 2
 4 14 0 73.701 9.09058 1
 4 14 0 75.6942 4.82982 3
 -4 14 0 85.6328 9.08308 1
 -4 14 0 73.7376 6.35763 8
 4 14 0 72.9453 4.48495 5
 -4 14 0 79.22 5.68003 5
 -4 14 0 76.3956 5.61335 2
 4 14 0 82.9727 5.65081 6
 -4 14 0 84.1075 5.87114 10
 -4 14 0 80.8602 5.62091 4
 -6 -14 0 17.021 1.92689 3
 6 -14 0 16.8313 2.31517 7
 -6 -14 0 15.9636 1.75988 5
 6 -14 0 13.5174 3.06849 5
 -6 -14 0 17.4364 2.85197 6
 -6 -14 0 22.3491 2.88327 10
 6 -14 0 14.9923 2.30606 9
 6 -14 0 15.8579 3.66655 8
 6 -14 0 18.1472 3.74332 2
 -6 -14 0 14.4003 2.5501 4
 6 -14 0 14.0883 1.98404 7
 -6 14 0 17.5292 2.0952 3
 -6 14 0 17.0732 2.06807 3
 6 14 0 20.0579 2.94974 7
 -6 14 0 20.287 2.84926 4
 -6 14 0 18.41 2.78208 6
 -6 14 0 17.5021 2.34694 9
 6 14 0 17.7253 1.92344 5
 6 14 0 16.3675 1.79436 3
 6 14 0 12.8084 3.23561 2
 6 14 0 20.5123 3.25896 8
 -6 14 0 22.3186 2.73822 10
 1 -15 0 193.297 10.3871 9
 1 -15 0 192.568 10.1788 6
 1 -15 0 174.967 10.1471 4
 1 -15 0 174.347 10.2083 10
 1 -15 0 205.328 10.3493 3
 -1 -15 0 185.78 10.3138 6
 -1 -15 0 193.686 10.2265 3
 -1 -15 0 180.1 10.736 1
 1 -15 0 208.893 11.061 1
 -1 -15 0 190.458 10.3312 10
 -1 -15 0 195.332 9.75468 5
 -1 -15 0 199.962 10.3382 7
 -1 -15 0 183.912 10.2238 4
 1 -15 0 191.175 10.4439 5
 -1 15 0 205.271 10.2608 6
 -1 15 0 195.588 10.2991 8
 1 15 0 187.8 10.3371 4
 1 15 0 193.754 10.3078 4
 1 15 0 181.785 10.1681 3
 1 15 0 187.871 10.2958 10
 1 15 0 175.758 9.95208 9
 -1 15 0 192.314 10.5873 10
 -1 15 0 185.112 9.9287 2
 -1 15 0 176.975 10.227 3
 1 15 0 198.934 10.9762 1
 1 15 0 183.241 9.95358 2
 1 15 0 165.11 9.62954 8
 -1 15 0 185.461 10.3019 9
 1 15 0 186.454 10.329 6
 -1 15 0 200.778 10.456 5
 -1 15 0 206.837 10.9178 1
 3 -15 0 215.848 14.1545 1
 3 -15 0 161.455 9.92664 7
 3 -15 0 163.851 10.5301 9
 -3 -15 0 200.279 10.9732 4
 3 -15 0 189.062 10.6822 4
 -3 -15 0 171.87 12.9892 1
 -3 -15 0 180.259 10.3409 8
 -3 -15 0 200.17 10.85 2
 -3 -15 0 196.648 10.9244 7
 -3 -15 0 188.03 10.2924 3
 3 -15 0 176.031 10.3979 10
 -3 -15 0 187.264 10.9895 6
 3 -15 0 184.367 10.6154 6
 -3 -15 0 198.499 10.8286 10
 3 -15 0 200.417 11.0416 2
 3 -15 0 220.744 11.3644 5
 3 -15 0 185.419 11.909 8
 3 -15 0 179.356 10.1275 7
 3 15 0 189.631 10.4949 8
 -3 15 0 188.69 10.8082 4
 3 15 0 196.21 13.6109 1
 3 15 0 195.561 10.951 4
 -3 15 0 179.986 10.5031 10
 -3 15 0 168.339 10.8393 5
 3 15 0 191.914 11.0043 7
 -3 15 0 195.787 10.4955 3
 -3 15 0 192.15 13.3732 1
 -3 15 0 201.75 10.8361 6
 -3 15 0 178.378 10.7209 2
 -3 15 0 176.817 10.9996 8
 -3 15 0 186.728 10.8541 3
 3 15 0 188.953 10.2942 3
 3 15 0 199.986 11.0315 2
 3 15 0 183.299 10.6639 10
 3 15 0 188.498 10.8574 6
 -3 15 0 198.206 10.6675 9
 -5 -15 0 132.165 8.71989 4
 -5 -15 0 122.645 8.24259 8
 5 -15 0 141.479 7.76731 7
 5 -15 0 149.546 14.6328 1
 -5 -15 0 132.672 8.39346 10
 5 -15 0 120.339 7.98209 10
 -5 -15 0 116.711 8.54862 2
 5 -15 0 131.351 8.1822 9
 -5 -15 0 110.29 13.2394 1
 5 -15 0 126.319 9.03767 2
 5 -15 0 134.342 7.93827 7
 5 -15 0 130.551 8.96598 5
 5 -15 0 135.235 9.4587 8
 -5 -15 0 133.569 7.59137 3
 -5 -15 0 126.239 7.14193 5
 -5 15 0 132.39 8.61358 6
 -5 15 0 110.348 8.44406 2
 5 15 0 127.244 9.11251 2
 5 15 0 132.338 8.70217 4
 -5 15 0 135.126 8.67665 4
 -5 15 0 105.738 8.37155 5
 5 15 0 129.426 7.24807 5
 5 15 0 129.515 8.5784 8
 -5 15 0 120.853 13.0843 1
 5 15 0 128.444 14.2696 1
 -5 15 0 143.201 8.35619 10
 5 15 0 145.044 8.96579 7
 -5 15 0 128.402 7.77091 3
 -5 15 0 122.651 7.72554 3
 -7 -15 0 4.33091 1.92569 4
 7 -15 0 4.23708 1.64824 9
 -7 -15 0 3.10972 1.66031 6
 7 -15 0 2.9784 1.3273 7
 7 -15 0 6.81716 3.01744 8
 -7 -15 0 -0.3347 1.10139 10
 7 -15 0 1.42754 0.89806 7
 -7 -15 0 1.3533 0.84123 3
 7 -15 0 4.7474 2.53212 2
 7 -15 0 -0.1973 1.81217 5
 7 15 0 5.16227 2.40762 2
 7 15 0 2.80292 0.97234 5
 7 15 0 4.00531 1.84918 7
 -7 15 0 2.94676 1.15523 3
 -7 15 0 1.80114 1.68311 10
 -7 15 0 2.44615 1.01359 3
 -7 15 0 0.82401 1.54773 4
 7 15 0 2.54604 2.18223 8
 0 16 0 367.934 19.1983 3
 0 16 0 366.878 19.1281 9
 2 -16 0 363.495 19.5708 6
 -2 -16 0 375.224 19.7985 7
 -2 -16 0 362.971 19.1161 8
 2 -16 0 377.922 19.6718 2
 2 -16 0 400.665 20.1278 5
 2 -16 0 401.561 21.7355 1
 -2 -16 0 385.508 21.2868 1
 2 -16 0 366.451 19.9731 8
 -2 -16 0 375.028 19.4511 3
 -2 -16 0 378.046 19.5383 2
 2 -16 0 380.05 19.7745 9
 -2 16 0 352.385 19.8244 8
 -2 16 0 353.097 19.6349 9
 -2 16 0 370.95 19.5441 2
 2 16 0 362.232 21.4046 1
 2 16 0 382.067 19.8407 6
 -2 16 0 366.777 19.6077 10
 2 16 0 376.31 19.8834 7
 -2 16 0 367.954 21.2898 1
 2 16 0 358.548 19.6455 10
 2 16 0 361.337 19.4322 3
 2 16 0 366.024 19.8012 4
 2 16 0 392.69 19.7354 4
 -2 16 0 349.404 19.8503 5
 -2 16 0 378.404 19.5971 3
 4 -16 0 61.8405 4.96688 2
 -4 -16 0 54.627 4.56404 2
 4 -16 0 56.9348 4.48407 9
 -4 -16 0 53.1437 4.42694 10
 -4 -16 0 64.9305 4.89663 6
 4 -16 0 56.5682 3.81672 7
 -4 -16 0 65.9917 4.84539 4
 4 -16 0 56.5249 4.41971 6
 4 -16 0 63.8224 5.28719 8
 -4 -16 0 60.3165 3.39071 5
 4 -16 0 64.9257 5.11135 5
 4 -16 0 60.4072 4.51482 4
 4 -16 0 72.2652 9.35038 1
 -4 -16 0 46.2063 7.28278 1
 -4 -16 0 63.5492 4.71345 7
 4 -16 0 54.2893 4.20029 10
 -4 -16 0 57.4262 4.29971 8
 4 -16 0 61.2329 4.069 7
 4 16 0 57.0368 4.8444 2
 -4 16 0 70.9563 4.89224 4
 4 16 0 60.861 4.78569 7
 -4 16 0 59.5988 4.83457 5
 4 16 0 61.5289 4.54371 8
 -4 16 0 63.767 4.46527 9
 4 16 0 59.583 4.50725 10
 -4 16 0 66.3043 4.83353 2
 -4 16 0 53.672 4.08541 3
 -4 16 0 53.9347 8.14441 1
 4 16 0 63.807 3.45974 5
 -4 16 0 58.8625 4.41259 10
 -4 16 0 53.6141 4.06789 3
 4 16 0 87.4118 9.85421 1
 4 16 0 63.9376 4.05 3
 4 16 0 64.2182 4.83232 4
 -4 16 0 63.382 4.68681 6
 6 -16 0 24.2762 2.43434 7
 6 -16 0 23.1165 2.59739 7
 -6 -16 0 22.9938 2.26157 3
 -6 -16 0 20.522 2.97665 4
 -6 -16 0 23.4278 3.11367 10
 6 -16 0 21.1567 2.82358 9
 6 -16 0 18.8917 3.36692 5
 -6 -16 0 21.3846 1.86212 5
 6 -16 0 22.7926 4.0779 8
 -6 -16 0 21.4679 3.16059 6
 6 -16 0 19.0042 3.41944 2
 6 16 0 23.7737 3.40022 8
 -6 16 0 23.4336 2.44444 3
 -6 16 0 22.8209 3.07309 4
 6 16 0 23.0469 1.99546 5
 -6 16 0 22.3817 2.3861 3
 6 16 0 23.1708 2.16182 3
 -6 16 0 28.6507 3.09345 10
 6 16 0 26.3264 3.37033 7
 6 16 0 19.316 3.45639 2
 -6 16 0 22.4998 2.73024 9
 -6 16 0 31.3485 3.50372 6
 1 -17 0 215.824 10.7987 2
 -1 -17 0 214.947 11.2344 10
 1 -17 0 194.131 10.9887 6
 -1 -17 0 208.527 11.2091 6
 -1 -17 0 196.761 11.1054 7
 -1 -17 0 216.129 10.9 9
 -1 -17 0 201.756 10.6994 2
 -1 -17 0 211.477 10.6191 5
 1 -17 0 191.001 11.17 9
 -1 -17 0 209.916 11.107 3
 1 -17 0 227.14 11.8744 1
 1 -17 0 203.001 11.2991 5
 -1 -17 0 204.338 11.0842 4
 1 -17 0 195.401 11.1044 10
 -1 -17 0 197.184 11.5535 1
 1 -17 0 206.464 11.1557 3
 1 -17 0 195.934 11.0214 4
 1 -17 0 220.843 11.2311 8
 -1 17 0 211.598 11.6281 1
 -1 17 0 203.991 11.2575 5
 1 17 0 184.122 10.3705 8
 -1 17 0 204.569 11.1002 4
 -1 17 0 206.512 11.0525 6
 -1 17 0 206.791 11.196 9
 -1 17 0 197.451 11.0843 8
 1 17 0 201.463 10.853 9
 1 17 0 210.193 11.2181 7
 1 17 0 198.914 11.1835 6
 1 17 0 199.65 11.1506 10
 1 17 0 199.134 11.0443 3
 1 17 0 205.018 10.7485 2
 -1 17 0 218.445 11.1857 10
 -1 17 0 203.049 11.1456 3
 1 17 0 197.306 10.5731 5
 1 17 0 212.499 11.7352 1
 -3 -17 0 52.4989 2.93411 9
 3 -17 0 56.9409 3.88194 6
 3 -17 0 48.0425 6.36339 1
 3 -17 0 47.6454 3.16415 7
 3 -17 0 43.4094 3.73591 9
 -3 -17 0 49.4858 4.05302 6
 3 -17 0 53.8374 3.86569 4
 -3 -17 0 56.0917 4.04637 10
 -3 -17 0 61.6673 4.2203 4
 -3 -17 0 55.832 3.64433 3
 3 -17 0 49.1834 4.03146 2
 3 -17 0 60.9603 4.68162 8
 -3 -17 0 55.7895 3.58764 8
 -3 -17 0 62.3819 4.22368 7
 -3 -17 0 53.6746 6.0272 1
 3 -17 0 56.3489 3.37758 7
 3 -17 0 50.3622 4.25075 5
 3 -17 0 57.686 3.76419 10
 -3 -17 0 53.5967 3.92728 2
 3 17 0 50.9515 3.97176 6
 3 17 0 53.2949 3.58194 3
 3 17 0 55.7701 3.71114 8
 -3 17 0 58.4039 4.09464 4
 -3 17 0 55.1499 3.99432 2
 3 17 0 54.2969 3.93426 10
 -3 17 0 51.215 3.70498 3
 3 17 0 62.0389 6.94996 1
 -3 17 0 57.0898 3.84393 10
 -3 17 0 48.5168 3.78245 9
 -3 17 0 53.3115 4.23903 8
 3 17 0 55.51 4.09997 2
 -3 17 0 52.9001 3.67534 3
 3 17 0 49.7162 2.905 9
 3 17 0 51.5163 4.0799 7
 -3 17 0 38.1952 5.5226 1
 -3 17 0 49.4303 4.1396 5
 3 17 0 52.4638 4.0533 4
 -3 17 0 57.5746 3.9926 6
 5 -17 0 10.6834 2.66458 5
 5 -17 0 9.70253 1.9755 9
 -5 -17 0 3.14788 5.23192 1
 -5 -17 0 8.51787 2.11355 6
 -5 -17 0 9.30621 2.11984 8
 -5 -17 0 5.75932 1.93925 2
 -5 -17 0 7.71212 1.4628 3
 5 -17 0 8.31639 2.75272 8
 5 -17 0 7.99515 1.56087 7
 -5 -17 0 6.20436 1.93995 10
 5 -17 0 9.39693 2.51462 2
 5 -17 0 5.26001 6.16599 1
 -5 -17 0 7.47142 0.89112 5
 5 -17 0 4.83765 1.38663 7
 5 17 0 7.70399 2.10895 8
 5 17 0 7.5242 2.22618 2
 5 17 0 5.80666 1.28253 3
 5 17 0 7.69483 1.85971 4
 -5 17 0 6.99102 2.18131 5
 -5 17 0 7.01307 5.27377 1
 -5 17 0 4.44925 1.39631 10
 -5 17 0 10.1963 1.60113 3
 5 17 0 0.41432 5.86251 1
 -5 17 0 5.81514 1.46629 3
 -5 17 0 3.38491 1.4467 9
 5 17 0 7.53589 2.115 7
 -5 17 0 7.7628 1.98305 4
 -5 17 0 6.30637 1.83995 6
 5 17 0 8.35735 0.98267 5
 -5 17 0 5.87591 1.98586 2
 -7 -17 0 33.2908 4.28628 6
 7 -17 0 31.3133 3.44788 9
 7 -17 0 21.5742 4.70964 8
 7 -17 0 35.3725 3.1572 7
 -7 -17 0 28.7591 3.72185 10
 7 -17 0 35.1838 4.82198 2
 7 -17 0 31.471 4.45806 5
 -7 -17 0 28.1311 2.52742 3
 7 -17 0 35.3021 4.19185 7
 -7 17 0 28.7106 3.77745 4
 -7 17 0 27.9428 3.46932 10
 7 17 0 25.8452 3.89859 7
 -7 17 0 32.5996 4.05626 6
 -7 17 0 26.004 2.76618 3
 7 17 0 28.9477 4.30519 8
 7 17 0 26.7139 4.44866 2
 -7 17 0 30.0111 2.84854 3
 0 -18 0 349.488 17.7382 3
 0 18 0 339.5 17.6815 6
 0 18 0 325.514 17.6059 9
 0 18 0 333.862 17.7065 3
 0 18 0 330.426 17.6855 10
 -2 -18 0 387.325 21.0376 2
 2 -18 0 404.202 21.6329 5
 2 -18 0 441.614 23.33 1
 2 -18 0 411.057 21.4087 9
 -2 -18 0 391.819 21.0605 3
 -2 -18 0 425.356 21.5292 6
 -2 -18 0 411.077 22.8082 1
 2 -18 0 403.78 21.2619 3
 -2 -18 0 386.21 21.3486 7
 2 -18 0 434.384 21.2717 2
 -2 18 0 396.976 21.4627 8
 2 18 0 381.287 21.2532 10
 2 18 0 414.92 23.1387 1
 -2 18 0 402.627 21.5557 5
 -2 18 0 367.537 21.2268 9
 -2 18 0 389.126 21.2158 10
 2 18 0 386.919 21.3767 6
 -2 18 0 408.115 21.2206 3
 -2 18 0 401.096 22.8629 1
 2 18 0 398.915 21.0773 3
 -2 18 0 421.191 21.1249 2
 -2 18 0 403.218 21.339 4
 4 -18 0 275.806 16.2975 10
 -4 -18 0 300.362 16.5249 4
 -4 -18 0 304.378 16.3388 10
 4 -18 0 317.746 17.1907 8
 4 -18 0 287.2 16.5954 2
 -4 -18 0 297.121 16.3805 2
 4 -18 0 269.543 16.0351 9
 4 -18 0 300.458 15.5011 7
 4 -18 0 289.097 16.1577 4
 -4 -18 0 264.07 15.6982 8
 4 -18 0 302.329 16.8003 5
 -4 -18 0 291.535 15.5909 3
 -4 -18 0 294.032 16.6539 6
 4 -18 0 295.657 16.2683 6
 4 -18 0 275.03 20.334 1
 4 18 0 264.017 16.3854 7
 -4 18 0 286.717 16.3468 2
 4 18 0 288.466 16.0142 8
 4 18 0 275.354 15.5106 3
 -4 18 0 274.449 15.725 3
 4 18 0 295.994 16.504 4
 -4 18 0 313.314 16.4297 6
 4 18 0 303.557 16.6976 2
 4 18 0 260.704 16.8562 6
 -4 18 0 284.58 16.5351 5
 -4 18 0 301.711 16.433 4
 -4 18 0 272.449 19.5645 1
 4 18 0 270.094 16.0464 10
 -4 18 0 297.118 16.0735 9
 -4 18 0 300.229 15.8088 3
 4 18 0 273.037 20.0552 1
 -4 18 0 305.199 16.0684 10
 -6 -18 0 18.0663 2.68507 10
 6 -18 0 17.5801 3.90038 8
 6 -18 0 10.3079 1.6671 7
 -6 -18 0 17.309 2.66646 4
 6 -18 0 15.3215 2.48797 9
 6 -18 0 12.9182 1.98322 7
 -6 -18 0 12.474 1.75646 3
 -6 -18 0 13.8184 2.92375 6
 6 -18 0 13.8078 3.15568 5
 6 -18 0 14.663 3.27562 2
 -6 18 0 14.1109 2.05783 3
 -6 18 0 16.3775 2.65877 6
 -6 18 0 13.1293 2.58145 10
 6 18 0 12.8165 2.97964 8
 6 18 0 16.0411 1.76006 3
 -6 18 0 20.1318 2.82598 4
 6 18 0 13.159 2.84517 7
 6 18 0 11.9301 3.29082 2
 -6 18 0 17.3456 2.12128 3
 1 -19 0 223.067 12.0784 4
 -1 -19 0 218.055 11.8211 9
 1 -19 0 227.405 12.6466 1
 -1 -19 0 228.136 12.0737 3
 1 -19 0 219.086 12.1058 3
 -1 -19 0 220.987 11.5853 2
 1 -19 0 218.555 11.9546 6
 -1 -19 0 225.7 12.4817 1
 -1 -19 0 230.859 12.1567 7
 -1 -19 0 217.773 12.1496 6
 1 -19 0 245.577 12.1875 8
 1 -19 0 248.146 12.4077 5
 -1 -19 0 227.84 12.1771 10
 1 -19 0 222.784 12.1167 10
 -1 -19 0 207.791 11.9809 4
 1 -19 0 234.987 12.2611 9
 -1 19 0 216.661 12.4347 1
 -1 19 0 216.529 12.1508 9
 1 19 0 219.67 12.0369 3
 -1 19 0 227.135 12.0519 6
 1 19 0 225.991 12.1898 6
 -1 19 0 215.914 12.0731 10
 1 19 0 209.65 12.015 4
 -1 19 0 233.22 12.0972 4
 1 19 0 226.522 12.6097 1
 1 19 0 213.446 11.797 9
 -1 19 0 220.1 12.2039 5
 -1 19 0 214.462 11.6227 7
 1 19 0 213.674 11.6004 2
 -1 19 0 222.886 12.1214 3
 -1 19 0 199.239 12.0001 8
 1 19 0 219.301 12.1309 10
 1 19 0 214.868 11.5226 5
 1 19 0 233.591 12.1946 7
 3 -19 0 83.0277 5.43826 2
 3 -19 0 81.8569 8.24265 1
 -3 -19 0 82.045 5.23889 2
 -3 -19 0 68.0759 4.20363 9
 -3 -19 0 81.1798 5.44158 7
 3 -19 0 79.8932 5.67169 5
 3 -19 0 71.4639 5.0585 6
 -3 -19 0 77.2147 5.43204 6
 -3 -19 0 70.4369 7.394 1
 -3 -19 0 84.5809 5.39561 10
 3 -19 0 72.5265 4.35458 7
 3 -19 0 78.761 4.53494 7
 -3 -19 0 81.1193 5.44386 4
 3 -19 0 77.9708 5.71851 8
 -3 -19 0 71.7009 4.68754 8
 3 -19 0 79.8436 5.20684 4
 3 -19 0 69.3944 5.15015 9
 -3 19 0 69.4358 6.01528 8
 3 19 0 76.0695 5.19925 10
 3 19 0 80.2035 5.39499 6
 3 19 0 88.5742 7.97225 1
 -3 19 0 82.0629 7.50008 1
 -3 19 0 78.5028 5.07617 3
 -3 19 0 76.629 5.19376 2
 -3 19 0 75.0681 4.95912 3
 3 19 0 82.3422 4.8921 8
 3 19 0 75.4643 4.2284 9
 3 19 0 81.8553 5.32608 4
 -3 19 0 82.066 5.2828 6
 -3 19 0 80.8167 5.357 4
 3 19 0 81.8397 5.41328 2
 -3 19 0 75.378 5.10372 10
 3 19 0 83.5223 5.562 7
 3 19 0 81.1461 5.44634 4
 -3 19 0 87.5077 5.21679 10
 3 19 0 75.4753 4.8762 3
 -3 19 0 79.1991 5.26317 9
 -3 19 0 71.5319 5.45785 5
 5 -19 0 63.4779 4.47629 7
 -5 -19 0 67.7448 5.46753 10
 5 -19 0 64.7542 5.26611 4
 5 -19 0 74.4949 5.46785 9
 -5 -19 0 69.6007 5.20172 8
 5 -19 0 68.7367 6.36649 8
 -5 -19 0 74.0248 4.78133 3
 -5 -19 0 72.7123 5.71837 2
 5 -19 0 72.2044 6.00413 2
 -5 -19 0 71.1101 5.68406 4
 -5 -19 0 70.4664 5.76135 6
 5 -19 0 46.1742 10.3325 1
 -5 -19 0 70.156 11.0909 1
 5 -19 0 79.3929 6.31761 5
 -5 19 0 63.4037 5.49504 2
 5 19 0 70.3275 6.00533 2
 5 19 0 62.9254 4.58722 3
 -5 19 0 79.0929 11.3358 1
 5 19 0 74.2124 5.78199 4
 -5 19 0 67.0813 4.90105 3
 5 19 0 70.5416 11.1247 1
 -5 19 0 74.0097 5.25873 9
 -5 19 0 71.8948 6.32859 6
 -5 19 0 74.3689 5.3688 10
 5 19 0 66.7758 5.4167 8
 -5 19 0 78.9751 5.82447 4
 -5 19 0 70.5874 4.94228 3
 5 19 0 87.0952 6.30539 7
 -7 -19 0 2.49581 1.62761 4
 -7 -19 0 4.45951 1.94693 10
 7 -19 0 4.16654 1.2517 7
 7 -19 0 3.89963 2.43462 5
 7 -19 0 5.50994 3.23284 8
 7 -19 0 2.57613 2.13373 2
 7 -19 0 6.343 2.02811 9
 -7 -19 0 6.8661 2.19822 6
 -7 -19 0 4.96634 1.20081 3
 -7 19 0 6.851 2.05739 10
 -7 19 0 3.72571 1.40616 3
 7 19 0 4.0765 2.61942 8
 -7 19 0 5.06739 1.96859 6
 7 19 0 2.49703 2.20068 2
 -7 19 0 3.16583 1.64068 4
 -7 19 0 4.38327 1.37247 3
 0 -20 0 1.18646 0.67097 10
 0 -20 0 0.3817 0.69487 3
 0 -20 0 0.65506 0.66645 9
 0 -20 0 1.09658 0.53158 8
 0 -20 0 0.61286 0.47712 4
 0 -20 0 0.71953 0.47385 7
 0 -20 0 2.16465 0.80031 5
 0 -20 0 1.08201 0.56498 6
 0 20 0 0.42455 0.62485 9
 0 20 0 0.89225 0.46983 8
 0 20 0 1.41296 0.63231 6
 0 20 0 0.51079 0.56974 5
 0 20 0 0.47265 0.45792 7
 0 20 0 0.92879 0.63303 3
 0 20 0 0.2617 0.47933 4
 0 20 0 2.22424 0.67743 6
 0 20 0 0.97752 0.62162 10
 -2 -20 0 115.631 6.76158 3
 2 -20 0 117.143 6.9214 3
 -2 -20 0 120.9 8.36907 1
 2 -20 0 120.722 6.81984 2
 2 -20 0 114.751 7.03623 9
 2 -20 0 130.963 7.38155 8
 -2 -20 0 105.498 6.90759 7
 2 -20 0 106.958 7.16531 5
 -2 -20 0 115.771 6.20284 8
 -2 -20 0 124.721 7.15656 6
 -2 -20 0 118.812 6.3745 9
 2 -20 0 119.554 8.72165 1
 -2 -20 0 107.777 6.59928 2
 -2 -20 0 119.657 7.03164 10
 2 -20 0 122.131 6.18721 7
 2 -20 0 100.535 6.66594 6
 2 20 0 112.588 7.0298 4
 -2 20 0 109.672 7.11603 5
 2 20 0 114.149 6.33971 9
 2 20 0 111.063 6.19389 8
 2 20 0 115.698 6.76636 3
 2 20 0 117.946 6.95399 4
 -2 20 0 109.939 8.21931 1
 2 20 0 122.032 7.16904 7
 2 20 0 112.73 6.919 10
 2 20 0 112.759 8.50298 1
 -2 20 0 118.095 6.17328 7
 -2 20 0 107.487 6.82003 10
 -2 20 0 101.616 6.7566 3
 -2 20 0 117.11 6.85913 6
 2 20 0 115.607 6.76512 2
 -2 20 0 104.937 6.87896 9
 2 20 0 112.91 7.01355 6
 -2 20 0 110.382 6.74392 10
 -2 20 0 114.892 6.95722 4
 -2 20 0 123.373 6.71584 2
 -2 20 0 115.629 7.07144 8
 -4 -20 0 42.9773 3.84859 7
 4 -20 0 46.029 3.14595 7
 4 -20 0 47.5846 3.93389 9
 4 -20 0 42.481 4.35551 8
 -4 -20 0 50.6052 4.06061 10
 4 -20 0 42.9552 2.93054 7
 -4 -20 0 39.6984 7.30274 1
 -4 -20 0 43.7564 3.95868 4
 4 -20 0 38.1044 7.87789 1
 -4 -20 0 46.1908 3.91068 2
 -4 -20 0 44.112 3.45725 8
 4 -20 0 45.3042 4.1023 2
 4 -20 0 41.2198 4.14746 5
 -4 -20 0 48.3144 3.4443 3
 4 -20 0 46.6359 3.78257 4
 -4 -20 0 53.2692 4.27182 6
 4 20 0 45.4167 3.66814 8
 4 20 0 50.5035 4.11986 4
 4 20 0 44.502 3.78876 10
 -4 20 0 38.7185 3.40828 3
 4 20 0 48.8553 4.04268 6
 -4 20 0 46.7258 3.92584 2
 4 20 0 39.4612 3.24066 3
 4 20 0 49.0579 4.21477 2
 -4 20 0 37.5236 4.11342 9
 -4 20 0 39.7917 3.55805 10
 -4 20 0 41.9836 3.83497 4
 -4 20 0 50.6694 3.64805 3
 4 20 0 46.9046 4.13103 7
 -4 20 0 36.0348 7.17852 1
 -4 20 0 54.7009 4.1061 6
 4 20 0 41.1582 8.20367 1
 6 -20 0 6.95634 2.78745 8
 6 -20 0 10.6981 1.49751 7
 -6 -20 0 9.39433 1.60723 3
 -6 -20 0 12.0044 2.73323 4
 6 -20 0 11.1548 3.07183 2
 6 -20 0 9.35766 1.76714 7
 -6 -20 0 10.1725 2.35344 10
 6 -20 0 9.51457 2.22258 9
 -6 -20 0 8.83279 2.42485 6
 6 -20 0 5.02491 2.21601 5
 -6 20 0 10.158 2.2884 10
 -6 20 0 7.08625 2.03431 6
 -6 20 0 10.2206 2.0181 3
 6 20 0 8.38343 2.53816 8
 -6 20 0 12.4922 1.84807 3
 -6 20 0 10.7464 2.4988 4
 6 20 0 9.47608 2.75911 2
 6 20 0 15.4284 3.1176 7
 6 20 0 10.4002 1.51149 3
 1 -21 0 269.98 13.3202 2
 -1 -21 0 249.915 13.7735 4
 1 -21 0 274.508 14.4913 3
 1 -21 0 259.162 14.2808 1
 1 -21 0 273.959 14.0469 9
 1 -21 0 268.147 13.8451 8
 1 -21 0 269.224 13.9283 10
 -1 -21 0 261.486 13.8369 3
 -1 -21 0 248.045 14.0898 1
 -1 -21 0 272.989 13.6395 9
 1 -21 0 261.401 13.779 4
 -1 -21 0 243.013 13.7595 7
 -1 -21 0 279.192 14.0222 6
 1 -21 0 259.787 14.0328 5
 -1 -21 0 261.563 13.9458 10
 1 -21 0 244.268 13.9717 6
 1 21 0 265.15 13.963 6
 -1 21 0 261.589 13.8832 10
 -1 21 0 242.243 13.6672 6
 -1 21 0 234.951 13.6462 8
 1 21 0 252.143 13.8643 7
 -1 21 0 237.694 13.8276 9
 1 21 0 238.345 14.1538 1
 1 21 0 264.078 13.9755 10
 -1 21 0 226.722 15.061 5
 1 21 0 252.082 13.2624 5
 1 21 0 249.037 13.7916 4
 1 21 0 241.551 13.7502 3
 -1 21 0 244.886 13.8299 3
 1 21 0 255.179 13.5731 9
 -1 21 0 243.986 14.053 1
 3 -21 0 44.5244 3.91619 9
 3 -21 0 36.2279 2.46874 7
 3 -21 0 39.14 2.38708 7
 -3 -21 0 39.5896 3.20836 2
 3 -21 0 31.5835 2.98338 6
 3 -21 0 38.4189 3.63012 5
 -3 -21 0 37.4764 3.32282 7
 -3 -21 0 36.8705 5.54372 1
 -3 -21 0 33.8773 3.19868 10
 3 -21 0 46.1767 6.43639 1
 3 -21 0 45.2405 3.33574 3
 -3 -21 0 30.8285 2.86795 3
 -3 -21 0 41.2658 2.42982 9
 3 -21 0 36.3647 3.62005 8
 3 -21 0 33.1608 3.16451 2
 -3 -21 0 39.7994 3.44409 6
 3 -21 0 43.0075 3.25874 4
 -3 -21 0 38.0625 3.2558 8
 3 21 0 49.1685 5.82642 1
 -3 21 0 41.3185 3.37195 9
 -3 21 0 33.7404 3.38233 5
 3 21 0 41.7841 3.40133 2
 -3 21 0 38.6214 3.18325 10
 3 21 0 39.5188 2.96912 3
 3 21 0 43.3577 2.90232 8
 3 21 0 34.2737 3.21072 6
 3 21 0 40.6176 3.25363 10
 -3 21 0 34.4127 3.04495 3
 3 21 0 33.6124 3.2249 4
 -3 21 0 39.0713 3.24735 6
 3 21 0 37.5509 2.37056 9
 3 21 0 46.7864 3.67086 7
 -3 21 0 36.623 3.24779 4
 -3 21 0 38.6386 3.06165 3
 -3 21 0 54.3928 5.69954 1
 3 21 0 38.8221 3.23535 4
 -3 21 0 42.4555 3.2241 10
 -3 21 0 35.7721 3.11315 2
 -5 -21 0 51.2967 4.59184 6
 5 -21 0 43.4667 4.07434 9
 5 -21 0 50.3632 4.18202 4
 5 -21 0 42.4374 4.51053 2
 5 -21 0 48.7308 3.44586 7
 5 -21 0 34.4398 8.6668 1
 -5 -21 0 39.9581 4.02 10
 -5 -21 0 45.1269 4.36565 2
 5 -21 0 39.3774 3.08646 7
 -5 -21 0 50.1188 4.46807 4
 5 -21 0 48.888 7.08316 5
 -5 -21 0 30.1355 7.62394 1
 -5 -21 0 49.6214 3.63256 3
 5 -21 0 41.3463 4.96527 8
 -5 21 0 32.3623 7.91512 1
 5 21 0 42.9867 3.43223 3
 -5 21 0 42.4089 3.93502 10
 5 21 0 43.7867 4.59957 2
 5 21 0 84.97 12.9074 1
 -5 21 0 50.5494 3.83638 3
 5 21 0 47.684 4.5515 7
 -5 21 0 49.5191 5.13019 4
 -5 21 0 31.6217 3.85604 2
 5 21 0 47.8216 4.40974 4
 -5 21 0 56.1641 4.52764 6
 -5 21 0 51.3255 3.85802 3
 5 21 0 48.6257 4.22661 8
 7 -21 0 31.4794 2.83894 7
 -7 -21 0 29.0639 2.71721 3
 -7 -21 0 30.8251 3.98876 4
 7 -21 0 30.928 3.66642 9
 7 -21 0 26.374 4.37659 5
 -7 -21 0 35.5922 4.3627 6
 7 -21 0 32.4101 4.86439 2
 7 21 0 27.6822 4.44419 2
 -7 21 0 32.6919 4.78599 4
 7 21 0 33.6403 4.33035 7
 7 21 0 35.1449 7.57891 8
 -7 21 0 31.0966 3.6234 10
 -7 21 0 30.0179 3.99549 6
 -7 21 0 29.9293 3.00071 3
 0 -22 0 6.83431 1.1778 5
 0 -22 0 6.83495 1.1798 10
 0 -22 0 7.92204 1.47624 9
 0 -22 0 6.53186 0.94077 7
 0 -22 0 7.57204 1.64398 3
 0 -22 0 5.76262 0.87541 8
 0 -22 0 5.63728 0.97167 4
 0 -22 0 9.6531 1.26231 6
 0 22 0 6.97977 1.33978 9
 0 22 0 6.83126 0.87004 8
 0 22 0 7.36457 1.06092 7
 0 22 0 6.89917 1.29832 10
 0 22 0 6.60198 1.15017 3
 0 22 0 9.24618 1.15875 6
 0 22 0 7.45388 1.1521 5
 -2 -22 0 68.5783 4.59751 6
 -2 -22 0 62.7556 3.88668 9
 -2 -22 0 60.5006 4.39032 7
 2 -22 0 58.8623 4.67086 5
 -2 -22 0 67.9574 4.3163 3
 2 -22 0 66.2868 4.56511 9
 -2 -22 0 61.3716 3.56661 8
 2 -22 0 70.2117 3.64215 7
 2 -22 0 60.5926 4.25042 4
 2 -22 0 69.0148 6.05673 1
 -2 -22 0 64.861 5.65967 1
 2 -22 0 67.7314 4.46169 3
 -2 -22 0 60.2431 4.03632 2
 2 -22 0 54.8752 4.12023 6
 2 -22 0 65.2824 4.21846 2
 -2 -22 0 64.9544 4.498 10
 2 -22 0 68.7723 4.75447 8
 -2 22 0 69.2672 4.40278 6
 2 22 0 61.0413 5.96714 1
 2 22 0 62.5882 4.22707 3
 -2 22 0 64.8898 5.73436 1
 2 22 0 63.3557 3.72885 8
 2 22 0 60.424 4.43202 6
 -2 22 0 57.2581 4.37597 9
 -2 22 0 69.5615 4.48226 4
 -2 22 0 63.0209 4.25583 10
 -2 22 0 61.7662 4.59638 5
 2 22 0 63.9833 4.55711 7
 2 22 0 58.3564 4.32606 10
 2 22 0 61.4974 3.84723 9
 2 22 0 60.9887 4.45763 4
 -2 22 0 67.2881 4.54981 8
 -2 22 0 55.3394 4.22423 3
 -2 22 0 64.0222 4.07027 2
 -2 22 0 65.0453 4.37778 10
 -2 22 0 64.2176 3.6315 7
 2 22 0 65.315 4.20118 2
 2 22 0 64.3965 4.39767 4
 -4 -22 0 25.4297 6.01238 1
 4 -22 0 27.3448 2.75473 6
 4 -22 0 25.6257 3.14391 2
 -4 -22 0 26.4697 2.92754 7
 4 -22 0 30.8628 3.14086 9
 -4 -22 0 33.3246 3.24135 4
 -4 -22 0 26.2883 3.02201 6
 4 -22 0 24.6717 2.10281 7
 -4 -22 0 28.3853 2.60603 3
 4 -22 0 23.1187 3.33715 8
 4 -22 0 31.9416 3.01144 4
 -4 -22 0 32.2302 3.05818 2
 -4 -22 0 29.1429 3.01365 10
 -4 -22 0 27.915 2.54447 8
 4 -22 0 29.7716 2.05404 7
 4 -22 0 23.5411 3.34195 5
 4 -22 0 37.2455 7.23851 1
 -4 22 0 27.8302 2.7327 10
 -4 22 0 31.7189 6.88418 1
 4 22 0 25.8993 2.84977 4
 -4 22 0 29.6388 3.0347 4
 -4 22 0 25.1223 2.83818 2
 -4 22 0 33.2052 3.08477 9
 4 22 0 35.2149 3.40734 2
 -4 22 0 23.7641 2.63157 10
 4 22 0 31.4519 3.1238 6
 -4 22 0 27.3362 2.71979 3
 -4 22 0 23.7831 3.05738 5
 4 22 0 28.421 3.16489 7
 4 22 0 29.8331 2.54811 3
 4 22 0 26.4565 3.25761 10
 -4 22 0 29.0801 2.97582 6
 4 22 0 26.0946 2.95205 4
 -4 22 0 25.7761 2.61606 3
 4 22 0 26.2826 2.68551 8
 4 22 0 40.2884 7.90529 1
 6 -22 0 16.7149 1.79963 7
 -6 -22 0 17.1884 3.38413 6
 -6 -22 0 22.3001 3.05297 4
 6 -22 0 13.0915 3.12392 5
 -6 -22 0 16.6595 2.07 3
 6 -22 0 11.6606 2.52546 9
 6 -22 0 16.6872 1.95962 7
 6 -22 0 14.1639 3.7004 8
 -6 -22 0 17.535 3.56697 10
 6 -22 0 14.2761 3.32112 2
 -6 22 0 17.9171 2.2436 3
 6 22 0 14.535 3.44527 2
 6 22 0 18.055 3.03959 8
 -6 22 0 17.3158 2.76714 4
 6 22 0 13.7072 3.02138 7
 -6 22 0 13.6983 2.35697 10
 -6 22 0 13.9534 2.09901 3
 6 22 0 13.4578 1.83477 3
 -6 22 0 17.7522 2.81019 6
 -1 -23 0 14.8921 1.61398 9
 1 -23 0 13.2937 1.48581 4
 1 -23 0 11.1916 1.37353 6
 -1 -23 0 12.0101 1.06927 2
 1 -23 0 10.4702 1.06508 7
 1 -23 0 12.6708 1.13436 2
 -1 -23 0 12.2215 1.58384 6
 1 -23 0 12.0926 2.1698 1
 1 -23 0 15.0365 1.88708 5
 1 -23 0 11.7928 1.55254 3
 1 -23 0 12.9709 1.57782 10
 -1 -23 0 11.3169 1.39701 4
 -1 -23 0 12.7019 1.55806 3
 -1 -23 0 11.2392 1.39587 7
 -1 -23 0 12.336 1.60474 10
 1 -23 0 13.6117 1.6418 8
 1 -23 0 13.6996 1.73609 9
 -1 -23 0 12.0981 1.23781 5
 -1 -23 0 10.1932 1.96996 1
 -1 23 0 10.4776 1.5447 9
 1 23 0 10.8798 1.08073 2
 -1 23 0 10.8456 1.62878 5
 1 23 0 9.25143 1.4087 7
 1 23 0 10.3392 1.45797 6
 -1 23 0 14.9183 1.56665 6
 1 23 0 12.0295 1.58576 3
 -1 23 0 14.922 1.61795 10
 1 23 0 12.7278 1.49549 4
 1 23 0 12.7895 1.58027 10
 -1 23 0 12.0293 1.99467 1
 -1 23 0 12.6498 1.49463 4
 -1 23 0 12.996 1.05621 2
 1 23 0 9.77465 2.08648 1
 -1 23 0 11.7778 1.44196 8
 -1 23 0 11.9148 1.19639 7
 1 23 0 12.6881 1.2024 5
 1 23 0 10.2594 1.36842 9
 3 -23 0 67.8539 5.41077 8
 3 -23 0 75.9686 5.18271 9
 -3 -23 0 75.5749 4.73226 3
 3 -23 0 64.2786 4.70182 6
 -3 -23 0 64.2403 6.84529 1
 -3 -23 0 71.4096 5.16105 6
 3 -23 0 74.5183 7.98963 1
 -3 -23 0 65.0796 4.91435 10
 3 -23 0 63.0791 5.26851 5
 3 -23 0 67.5878 4.78044 4
 3 -23 0 70.8722 4.87719 3
 3 -23 0 71.5453 3.98273 7
 -3 -23 0 72.8605 5.12284 7
 3 -23 0 71.0115 4.9454 2
 -3 -23 0 60.9234 4.14365 8
 -3 -23 0 70.4035 4.78033 2
 -3 -23 0 69.5502 3.99998 9
 3 -23 0 75.4408 3.90027 7
 -3 23 0 64.1426 4.68724 2
 3 23 0 74.0087 4.68394 3
 3 23 0 68.3615 4.29865 8
 -3 23 0 68.324 4.7831 3
 3 23 0 64.9112 4.97482 4
 -3 23 0 70.0595 5.24823 8
 -3 23 0 75.6279 4.9907 6
 -3 23 0 62.6971 4.84764 4
 3 23 0 75.5132 7.90958 1
 3 23 0 80.5753 5.13183 4
 -3 23 0 66.5402 4.66948 3
 -3 23 0 63.1387 4.73912 10
 3 23 0 72.7533 5.24588 7
 -3 23 0 59.0245 5.06447 5
 3 23 0 61.1214 3.93237 9
 3 23 0 70.1165 5.04088 6
 -3 23 0 72.9969 4.82392 10
 -3 23 0 59.4167 7.00962 1
 3 23 0 71.2827 4.97332 2
 -5 -23 0 198.096 12.1869 2
 5 -23 0 188.712 12.597 5
 5 -23 0 200.655 12.5868 2
 -5 -23 0 189.239 16.3014 1
 5 -23 0 177.839 16.9306 1
 -5 -23 0 197.998 12.4205 6
 5 -23 0 176.892 12.6923 8
 5 -23 0 218.833 10.7232 7
 -5 -23 0 180.019 11.4437 8
 -5 -23 0 214.764 12.2375 10
 5 -23 0 186.359 11.8465 9
 -5 -23 0 207.981 12.4054 4
 5 -23 0 181.01 11.7622 4
 5 -23 0 206.167 10.914 7
 -5 -23 0 197.251 11.1804 3
 5 23 0 204.797 11.7797 8
 -5 23 0 176.892 16.3228 1
 -5 23 0 191.926 11.4454 3
 5 23 0 207.829 12.1891 4
 5 23 0 178.462 12.3834 2
 5 23 0 185.58 11.0794 3
 -5 23 0 206.162 11.8355 10
 -5 23 0 182.632 11.3278 3
 -5 23 0 198.163 12.24 4
 5 23 0 190.522 18.0269 1
 -5 23 0 192.904 12.1051 2
 -5 23 0 195.271 12.0917 6
 -7 -23 0 3.70458 1.92573 6
 -7 -23 0 2.96115 1.0825 3
 7 -23 0 2.37338 0.92976 7
 -7 -23 0 2.35516 1.57294 10
 7 -23 0 3.4357 1.75539 9
 -7 -23 0 1.57055 1.49326 4
 7 -23 0 3.44146 2.21795 2
 7 -23 0 0.90853 2.28685 8
 7 23 0 4.40226 2.0207 7
 7 23 0 3.1053 1.5372 4
 -7 23 0 2.31893 1.77603 4
 -7 23 0 1.53997 1.26815 10
 7 23 0 1.57236 1.82141 8
 -7 23 0 1.48049 1.57595 6
 7 23 0 4.96551 2.63459 2
 -7 23 0 1.7309 1.11316 3
 0 -24 0 200.547 10.6074 7
 0 -24 0 188.441 10.3412 8
 0 -24 0 186.558 10.8236 9
 0 -24 0 220.379 10.8904 5
 0 -24 0 185.276 10.8862 3
 0 -24 0 192.245 10.9459 10
 0 24 0 204.686 10.8084 6
 0 24 0 179.548 10.8198 6
 0 24 0 200.46 10.745 5
 0 24 0 192.178 10.6775 7
 0 24 0 191.273 10.2956 8
 0 24 0 197.139 10.8439 9
 0 24 0 190.731 10.8168 4
 0 24 0 191.288 10.8964 10
 -2 -24 0 153.527 9.0608 10
 2 -24 0 177.144 8.79977 2
 -2 -24 0 145.932 8.96226 7
 -2 -24 0 154.619 10.2741 1
 -2 -24 0 155.189 8.83398 3
 2 -24 0 148.344 8.80883 4
 -2 -24 0 154.397 8.52477 2
 2 -24 0 137.48 9.18822 5
 2 -24 0 150.003 8.94144 3
 -2 -24 0 145.889 9.03043 6
 -2 -24 0 153.698 8.41609 9
 2 -24 0 156.324 9.21643 8
 2 -24 0 157.074 10.6007 1
 2 -24 0 149.251 8.02204 7
 2 -24 0 151.141 9.09818 9
 2 -24 0 150.926 8.78428 6
 2 24 0 153.811 8.42463 9
 -2 24 0 158.845 8.91508 6
 -2 24 0 148.518 8.08347 7
 2 24 0 146.362 8.77289 3
 2 24 0 146.875 7.90881 8
 -2 24 0 151.246 9.04961 8
 2 24 0 144.202 8.92455 10
 2 24 0 166.407 9.27233 7
 -2 24 0 158.407 9.08432 9
 -2 24 0 149.831 8.79078 10
 -2 24 0 152.605 8.92461 3
 2 24 0 157.886 9.13218 6
 -2 24 0 155.286 8.52819 2
 2 24 0 154.554 8.9729 4
 -2 24 0 145.086 9.16366 5
 2 24 0 143.329 7.93498 8
 2 24 0 145.091 9.04363 4
 2 24 0 164.624 10.6877 1
 2 24 0 147.258 8.59396 2
 -2 24 0 155.841 8.9969 4
 -2 24 0 136.077 9.99843 1
 -2 24 0 158.574 8.97224 10
 4 -24 0 141.792 13.1015 1
 4 -24 0 145.761 7.64694 7
 4 -24 0 136.724 9.07809 2
 -4 -24 0 137.348 8.37036 3
 -4 -24 0 154.933 12.5034 1
 4 -24 0 154.644 8.96017 4
 -4 -24 0 154.445 9.1836 10
 4 -24 0 152.592 9.8669 8
 4 -24 0 140.169 8.79284 6
 4 -24 0 137.198 9.44071 5
 -4 -24 0 142.366 8.90302 2
 -4 -24 0 134.969 9.02402 7
 4 -24 0 141.142 7.77037 7
 4 -24 0 147.295 9.04683 9
 -4 -24 0 128.914 8.14925 8
 -4 -24 0 136.065 9.16494 6
 4 24 0 135.356 9.09666 2
 4 24 0 149.005 9.02734 4
 -4 24 0 135.92 8.60639 3
 4 24 0 143.188 9.35106 7
 4 24 0 135.516 8.32161 3
 -4 24 0 164.909 9.24997 6
 -4 24 0 123.94 9.06761 5
 4 24 0 149.053 13.5598 1
 4 24 0 138.139 9.06039 6
 -4 24 0 131.176 8.70691 10
 -4 24 0 138.689 8.85198 9
 -4 24 0 148.262 9.12994 4
 -4 24 0 125.056 12.3511 1
 -4 24 0 134.288 8.80698 2
 4 24 0 134.958 8.35167 8
 -4 24 0 135.458 8.52271 3
 -4 24 0 156.086 8.88808 10
 -6 -24 0 51.2681 4.95611 4
 6 -24 0 39.6725 5.14992 2
 6 -24 0 45.6734 4.55953 9
 6 -24 0 52.5928 5.56969 5
 -6 -24 0 51.9797 5.14727 6
 6 -24 0 51.4148 5.79275 8
 6 -24 0 53.2387 3.53795 7
 -6 -24 0 54.8401 3.98444 3
 -6 24 0 48.5489 4.84076 4
 6 24 0 45.5932 3.74228 3
 6 24 0 47.0452 5.2553 2
 6 24 0 51.2843 4.79947 4
 -6 24 0 44.2404 4.03627 3
 -6 24 0 50.4626 4.19086 3
 6 24 0 46.7336 5.05041 7
 -6 24 0 51.496 4.54106 10
 6 24 0 57.8772 4.96015 8
 -6 24 0 52.2093 4.9662 6
 -1 -25 0 207.113 10.8575 2
 1 -25 0 212.465 11.8822 1
 1 -25 0 203.807 10.8855 2
 1 -25 0 219.693 11.5901 8
 1 -25 0 220.291 12.5238 5
 1 -25 0 192.041 11.3836 6
 -1 -25 0 225.04 11.8084 6
 1 -25 0 200.339 11.4948 4
 -1 -25 0 209.149 11.7571 10
 -1 -25 0 212.518 11.101 5
 -1 -25 0 211.993 11.6357 3
 1 -25 0 207.783 11.0109 7
 -1 -25 0 194.348 11.4861 7
 -1 -25 0 191.908 11.4948 4
 -1 -25 0 219.372 11.459 9
 1 -25 0 205.583 11.6755 3
 -1 -25 0 189.92 11.6557 1
 1 -25 0 212.084 11.7865 9
 1 -25 0 208.704 11.6979 10
 -1 25 0 211.879 11.1545 7
 -1 25 0 203.6 11.4109 8
 -1 25 0 208.569 11.7214 9
 1 25 0 224.792 11.7098 4
 1 25 0 197.642 11.6578 6
 -1 25 0 201.255 10.793 2
 -1 25 0 200.543 11.599 1
 1 25 0 199.049 11.5762 3
 -1 25 0 210.638 11.62 4
 1 25 0 202.553 11.3576 9
 -1 25 0 215.41 11.7504 3
 1 25 0 202.493 11.6825 10
 -1 25 0 209.926 11.7454 5
 -1 25 0 205.687 11.6443 10
 1 25 0 209.999 10.8889 2
 1 25 0 204.344 11.8334 1
 1 25 0 211.446 11.0597 5
 -1 25 0 221.45 11.5636 6
 1 25 0 219.722 11.7539 7
 -1 25 0 194.076 11.5648 6
 3 -25 0 311.025 19.6596 1
 -3 -25 0 323.866 16.614 3
 -3 -25 0 317.714 17.1868 6
 3 -25 0 319.226 17.0817 9
 3 -25 0 319.095 17.4837 5
 3 -25 0 308.137 15.5589 7
 -3 -25 0 298.24 16.5754 2
 3 -25 0 309.379 17.4139 8
 -3 -25 0 305.784 17.0649 7
 3 -25 0 307.382 16.7784 3
 3 -25 0 298.403 15.6322 7
 3 -25 0 317.574 16.8727 2
 -3 -25 0 305.71 15.8244 9
 -3 -25 0 299.409 16.9253 10
 -3 -25 0 294.297 15.914 8
 3 -25 0 294.003 16.6296 6
 3 -25 0 306.282 16.7641 4
 -3 -25 0 286.719 18.9863 1
 3 25 0 255.997 16.9078 7
 -3 25 0 271.922 16.7208 9
 3 25 0 303.269 16.5194 3
 -3 25 0 345.4 17.0223 6
 -3 25 0 315.544 16.7817 3
 3 25 0 303.063 16.8602 10
 3 25 0 303.611 17.1274 6
 -3 25 0 287.074 17.0589 8
 -3 25 0 309.554 16.8129 10
 3 25 0 311.455 16.9297 4
 3 25 0 318.477 19.7857 1
 3 25 0 299.258 16.7572 2
 3 25 0 291.238 15.9464 8
 -3 25 0 293.864 19.1503 1
 -3 25 0 298.435 17.201 5
 -3 25 0 278.095 16.4695 2
 -3 25 0 301.511 16.6657 10
 -3 25 0 324.786 17.057 4
 3 25 0 298.699 15.7963 9
 3 25 0 314.662 17.125 4
 -5 -25 0 39.1714 4.00015 6
 5 -25 0 34.3286 4.35838 8
 5 -25 0 31.0578 3.30751 4
 -5 -25 0 27.9585 3.47549 2
 5 -25 0 38.1394 4.15172 2
 5 -25 0 30.9492 2.30197 7
 -5 -25 0 28.5278 2.86276 3
 -5 -25 0 33.2745 3.70511 10
 -5 -25 0 33.303 3.07909 8
 5 -25 0 33.6837 3.65042 9
 5 -25 0 33.4896 2.50614 7
 5 -25 0 34.1804 4.32442 5
 -5 25 0 29.6312 3.46583 2
 5 25 0 35.914 3.92872 7
 -5 25 0 30.5655 3.09164 3
 -5 25 0 34.0287 3.2479 3
 -5 25 0 33.0374 3.36523 10
 5 25 0 30.5277 2.85761 3
 5 25 0 36.4401 3.60322 4
 -5 25 0 31.9692 3.51871 6
 5 25 0 28.9768 3.85641 2
 -5 25 0 33.3824 3.61044 4
 7 -25 0 5.93091 2.84515 9
 7 -25 0 -0.2382 1.99914 5
 7 -25 0 0.92961 1.83528 2
 -7 -25 0 2.89312 2.1072 6
 -7 -25 0 1.22192 1.63264 10
 7 -25 0 0.78932 2.69639 8
 -7 -25 0 3.52111 1.10426 3
 7 25 0 5.52821 2.4177 8
 -7 25 0 8.04251 2.45012 4
 7 25 0 3.2087 1.55579 4
 -7 25 0 1.51224 1.01372 3
 7 25 0 0.28594 1.47572 2
 7 25 0 4.05117 2.07725 7
 -7 25 0 0.76423 1.07778 10
 -7 25 0 2.88016 1.68908 6
 0 -26 0 16.0614 1.80461 3
 0 -26 0 14.2952 1.75574 9
 0 -26 0 13.2973 1.7011 5
 0 -26 0 12.9479 1.68162 10
 0 -26 0 11.9259 1.35474 7
 0 -26 0 13.4799 1.32076 8
 0 -26 0 14.232 1.55926 4
 0 26 0 11.6142 1.41789 7
 0 26 0 12.8092 1.60189 5
 0 26 0 12.5858 1.61953 9
 0 26 0 15.6892 1.64079 6
 0 26 0 12.8879 1.66048 3
 0 26 0 14.0244 1.61452 4
 0 26 0 15.6937 1.73612 10
 0 26 0 11.6643 1.20651 8
 0 26 0 12.392 1.58028 6
 2 -26 0 512.086 27.1332 6
 2 -26 0 512.136 27.3151 3
 2 -26 0 507.006 27.1506 4
 2 -26 0 497.321 28.7549 1
 -2 -26 0 530.69 28.6172 1
 2 -26 0 536.004 27.7585 5
 -2 -26 0 503.921 27.9978 10
 2 -26 0 533.868 27.6121 9
 -2 -26 0 533.776 26.7555 9
 -2 -26 0 492.612 27.3029 7
 2 -26 0 518.051 26.8943 2
 -2 -26 0 503.754 27.4126 6
 -2 26 0 469.184 26.6484 2
 -2 26 0 486.424 27.2822 8
 2 26 0 498.748 27.4307 4
 2 26 0 528.654 27.4914 6
 -2 26 0 511.549 28.4406 1
 -2 26 0 520.275 27.2864 10
 -2 26 0 511.213 27.3917 9
 2 26 0 516.886 26.7017 9
 -2 26 0 562.426 27.4573 4
 -2 26 0 542.763 27.6722 5
 -2 26 0 551.345 27.3908 3
 -2 26 0 520.021 27.1493 10
 2 26 0 497.605 27.2966 10
 2 26 0 540.547 26.905 2
 2 26 0 497.269 28.6711 1
 2 26 0 515.708 27.1782 3
 4 -26 0 27.6587 3.14781 9
 -4 -26 0 17.8178 2.47853 2
 -4 -26 0 29.6453 3.17015 10
 4 -26 0 22.2858 2.94428 2
 4 -26 0 23.8675 2.63515 4
 4 -26 0 26.7413 3.43276 5
 -4 -26 0 25.4906 2.58333 3
 -4 -26 0 24.5657 3.02651 6
 4 -26 0 26.1263 1.83891 7
 -4 -26 0 19.4002 5.83132 1
 -4 -26 0 20.0934 2.13837 8
 4 -26 0 30.3776 3.66579 8
 4 -26 0 23.5985 1.69136 7
 4 -26 0 27.9226 2.79868 6
 4 -26 0 15.1212 5.87627 1
 4 26 0 33.3052 3.40445 7
 -4 26 0 18.9593 5.56705 1
 -4 26 0 25.8076 2.92177 4
 -4 26 0 24.9575 2.68789 3
 -4 26 0 20.3041 3.11512 5
 -4 26 0 25.3579 2.74744 10
 -4 26 0 23.985 2.57521 3
 -4 26 0 28.7412 2.96255 6
 4 26 0 23.5844 2.40833 8
 -4 26 0 30.3141 2.93567 10
 -4 26 0 33.1542 3.02598 2
 4 26 0 22.4609 2.86352 4
 4 26 0 26.3962 3.05436 2
 4 26 0 25.4081 2.48347 3
 4 26 0 25.0046 6.66639 1
 4 26 0 26.481 2.86666 4
 6 -26 0 15.2844 3.46915 2
 6 -26 0 23.9683 3.99976 5
 6 -26 0 11.7261 3.35674 8
 6 -26 0 17.5814 2.87996 9
 -6 -26 0 19.3498 3.14957 6
 -6 -26 0 18.2055 2.25223 3
 6 -26 0 19.8172 1.86635 7
 -6 -26 0 19.2784 3.08963 10
 6 -26 0 18.0329 1.69022 7
 -6 26 0 17.579 2.66749 10
 -6 26 0 15.3552 3.08629 6
 6 26 0 21.0016 2.239 3
 6 26 0 15.5487 3.40168 7
 6 26 0 20.8673 2.94878 4
 -6 26 0 20.1181 2.49967 3
 -6 26 0 12.7204 3.6851 3
 6 26 0 17.9383 2.89767 8
 6 26 0 24.4179 3.71421 2
 -6 26 0 16.7799 2.83132 4
 1 -27 0 346.796 18.9114 9
 1 -27 0 353.215 18.8704 3
 1 -27 0 370.749 18.6871 8
 1 -27 0 343.983 18.9386 5
 -1 -27 0 356.052 18.8166 4
 -1 -27 0 364.164 18.969 10
 -1 -27 0 353.68 18.8823 6
 1 -27 0 347.453 18.6616 4
 1 -27 0 323.056 17.8751 2
 -1 -27 0 353.039 18.7825 3
 1 -27 0 317.463 18.726 1
 -1 -27 0 337.002 18.6377 7
 1 -27 0 343.05 18.8334 10
 -1 -27 0 354.123 18.5649 9
 -1 -27 0 365.1 18.2434 5
 1 -27 0 341.197 18.0928 7
 -1 -27 0 335.443 18.7021 1
 1 27 0 352.81 18.1746 5
 1 27 0 344.818 18.8488 1
 -1 27 0 327.124 18.5474 1
 -1 27 0 333.875 18.7984 9
 -1 27 0 358.485 18.6602 6
 1 27 0 374.624 18.9339 7
 1 27 0 347.841 18.515 9
 -1 27 0 328.926 18.7385 6
 -1 27 0 354.019 18.9002 5
 -1 27 0 345.831 18.8415 3
 1 27 0 353.722 18.8964 6
 -1 27 0 349.488 18.8204 10
 1 27 0 355.524 18.9025 10
 -1 27 0 356.801 18.5456 8
 -1 27 0 349.106 18.2625 7
 1 27 0 351.069 18.7752 4
 1 27 0 342.248 18.759 3
 -1 27 0 365.395 18.8221 4
 -3 -27 0 157.302 8.925 2
 -3 -27 0 151.58 8.25605 9
 3 -27 0 154.68 9.79543 5
 3 -27 0 146.357 11.9 1
 3 -27 0 149.383 7.89684 7
 3 -27 0 148.185 9.63637 8
 -3 -27 0 157.112 9.50098 6
 3 -27 0 158.978 9.1629 4
 -3 -27 0 164.971 9.04826 3
 3 -27 0 164.554 7.8747 7
 3 -27 0 141.074 9.00726 2
 -3 -27 0 163.815 9.4946 10
 3 -27 0 151.004 9.16437 3
 -3 -27 0 137.407 9.803 7
 3 -27 0 141.007 8.90242 6
 -3 -27 0 133.256 8.09031 8
 -3 -27 0 146.322 11.4147 1
 3 -27 0 163.558 9.51691 9
 -3 27 0 140.254 11.2914 1
 3 27 0 166.53 9.38406 4
 3 27 0 150.393 8.44679 9
 3 27 0 146.046 8.18668 8
 3 27 0 144.825 12.1402 1
 -3 27 0 144.564 8.83462 2
 -3 27 0 143.057 9.02844 3
 -3 27 0 151.194 10.3605 5
 3 27 0 136.207 9.93222 6
 3 27 0 149.122 9.45261 4
 3 27 0 145.034 9.46718 7
 -3 27 0 150.004 9.13666 6
 3 27 0 151.141 8.9072 3
 -3 27 0 159.621 9.37349 4
 3 27 0 163.3 9.19396 2
 -3 27 0 125.94 9.17925 8
 3 27 0 147.167 9.18465 10
 -3 27 0 138.303 9.1601 9
 -3 27 0 156.079 9.10328 10
 5 -27 0 4.1743 2.07944 5
 5 -27 0 3.06804 1.62955 9
 5 -27 0 4.25642 0.83394 7
 -5 -27 0 2.66273 1.20525 3
 5 -27 0 5.70182 2.90498 8
 -5 -27 0 4.38591 1.8054 6
 5 -27 0 7.2978 2.35436 2
 -5 -27 0 2.91294 1.562 2
 -5 -27 0 1.73394 1.36472 10
 -5 -27 0 3.37868 1.22885 8
 5 -27 0 4.34056 0.70438 7
 -5 27 0 5.33208 1.66568 10
 -5 27 0 3.656 1.61105 4
 5 27 0 3.03409 1.39707 8
 -5 27 0 4.4861 1.7422 2
 -5 27 0 2.03098 1.34125 6
 -5 27 0 5.33993 1.56861 3
 5 27 0 2.0105 1.38596 7
 5 27 0 5.6396 1.41859 3
 5 27 0 5.12431 2.08858 2
 5 27 0 5.72627 1.85682 4
 -5 27 0 7.55565 1.78642 3
 7 -27 0 22.3996 3.44177 9
 7 -27 0 26.9633 4.22152 2
 -7 -27 0 20.1302 3.48691 10
 7 -27 0 30.4948 6.70199 8
 -7 -27 0 22.626 2.41294 3
 7 -27 0 14.4073 3.87333 5
 7 27 0 24.4284 3.74536 8
 -7 27 0 23.3384 3.2032 10
 -7 27 0 30.1844 3.99933 4
 -7 27 0 27.0785 3.7175 6
 -7 27 0 24.445 2.81689 3
 7 27 0 17.0508 3.01944 4
 7 27 0 19.5325 4.97045 2
 7 27 0 21.1304 4.25334 7
 0 -28 0 11.9016 1.29799 8
 0 -28 0 10.0242 1.60051 10
 0 -28 0 12.6863 1.55247 4
 0 -28 0 16.8159 1.97231 9
 0 -28 0 11.9851 1.67112 3
 0 -28 0 15.1234 1.78393 5
 0 -28 0 14.2068 1.47499 7
 0 28 0 13.583 1.62652 5
 0 28 0 12.5054 1.72849 3
 0 28 0 12.2958 1.25688 8
 0 28 0 13.789 1.64154 4
 0 28 0 13.265 1.61844 6
 0 28 0 13.0547 1.52659 7
 0 28 0 14.0625 1.70206 6
 0 28 0 13.468 1.75789 9
 0 28 0 14.6414 1.75846 10
 -2 -28 0 40.767 4.52146 1
 -2 -28 0 34.4635 3.0962 7
 -2 -28 0 37.5298 3.2582 10
 -2 -28 0 40.6063 2.86888 9
 2 -28 0 38.6878 2.83557 2
 2 -28 0 44.2559 3.37888 3
 -2 -28 0 38.9904 3.31845 6
 -2 -28 0 36.5228 3.09098 3
 2 -28 0 37.77 3.40957 8
 2 -28 0 39.025 3.54357 5
 -2 -28 0 30.8138 2.08799 5
 2 -28 0 30.8206 2.87383 6
 -2 -28 0 31.6985 2.58949 2
 2 -28 0 40.5622 5.06816 1
 2 -28 0 32.0697 3.30233 9
 2 -28 0 39.4602 2.31815 7
 2 -28 0 35.453 3.01516 4
 2 28 0 37.1958 2.75734 9
 2 28 0 35.0435 3.16851 6
 -2 28 0 43.1913 3.28677 10
 -2 28 0 37.5525 3.24966 8
 -2 28 0 36.1213 3.14249 3
 2 28 0 33.2698 2.71765 2
 2 28 0 39.0887 3.33406 7
 -2 28 0 37.8626 3.47922 5
 -2 28 0 36.5808 2.39349 7
 2 28 0 46.9015 4.92428 1
 -2 28 0 45.3786 3.38668 4
 -2 28 0 45.2243 4.6371 1
 2 28 0 37.8106 3.14552 4
 2 28 0 30.6056 2.95753 3
 -2 28 0 30.5239 2.54246 2
 2 28 0 38.2606 3.2724 4
 2 28 0 31.6689 2.06782 5
 -2 28 0 37.9701 3.08128 6
 4 -28 0 2.27623 5.26995 1
 4 -28 0 -0.3185 1.01659 9
 -4 -28 0 2.6766 1.27296 2
 -4 -28 0 1.52771 0.94847 3
 4 -28 0 0.57171 0.36918 7
 4 -28 0 2.94742 1.16735 6
 -4 -28 0 6.17911 4.1248 1
 -4 -28 0 1.59219 1.04732 6
 -4 -28 0 1.40982 1.16832 10
 -4 -28 0 1.69785 0.78001 8
 4 -28 0 2.25315 1.29638 2
 4 -28 0 0.30202 1.37887 5
 4 -28 0 1.5722 0.39011 7
 -4 28 0 0.87402 1.02803 4
 4 28 0 1.8446 1.31726 2
 4 28 0 1.30124 0.94943 8
 4 28 0 5.6952 5.13795 1
 4 28 0 -0.0171 0.77914 4
 -4 28 0 1.72422 1.10641 6
 -4 28 0 1.29715 3.78431 1
 -4 28 0 1.11446 1.01335 3
 4 28 0 1.20459 1.19663 7
 4 28 0 1.57569 0.41549 9
 4 28 0 0.82626 0.88268 3
 -4 28 0 0.16632 0.85269 10
 -4 28 0 2.05804 1.11439 3
 6 -28 0 23.857 3.65186 2
 -6 -28 0 26.7372 2.7211 3
 6 -28 0 21.3935 1.83684 7
 -6 -28 0 21.2374 3.37946 6
 6 -28 0 26.8515 3.62005 9
 6 -28 0 23.1506 1.77467 7
 6 -28 0 15.2412 3.93682 8
 -6 -28 0 24.2111 3.32872 10
 6 -28 0 25.7769 4.17741 5
 6 28 0 27.2334 3.3724 4
 -6 28 0 23.3804 4.76821 3
 6 28 0 26.1158 3.73206 7
 6 28 0 18.4759 2.32631 3
 -6 28 0 25.5404 3.51119 4
 -6 28 0 24.1193 2.89866 3
 -6 28 0 23.5978 3.29318 6
 6 28 0 25.6454 3.82248 2
 6 28 0 24.3052 3.21522 8
 -6 28 0 26.0679 3.19768 10
 -1 -29 0 128.626 7.21761 2
 1 -29 0 140.372 8.42367 5
 -1 -29 0 137.912 8.30595 6
 1 -29 0 133.367 8.10486 1
 1 -29 0 134.642 8.25273 3
 1 -29 0 141.432 8.0965 8
 -1 -29 0 140.282 8.04713 9
 -1 -29 0 131.886 7.64571 5
 1 -29 0 134.159 7.25717 2
 -1 -29 0 140.129 8.17453 4
 -1 -29 0 126.665 7.9967 1
 1 -29 0 144.796 8.37993 10
 1 -29 0 131.167 8.03038 4
 1 -29 0 124.214 7.4822 7
 -1 -29 0 149.93 8.33636 3
 -1 -29 0 142.921 8.13055 7
 -1 29 0 138.957 8.32278 9
 -1 29 0 127.915 7.84271 1
 -1 29 0 138.789 8.20608 4
 -1 29 0 138.785 8.26036 10
 -1 29 0 135.4 7.69984 7
 1 29 0 128.574 8.20791 6
 1 29 0 138.057 8.3114 10
 -1 29 0 142.697 7.96543 8
 -1 29 0 135.549 8.28707 5
 -1 29 0 138.243 8.2495 6
 1 29 0 130.296 7.58598 5
 1 29 0 134.538 8.2677 1
 1 29 0 142.425 8.29082 7
 1 29 0 153.847 8.40788 4
 -1 29 0 127.297 7.13673 2
 1 29 0 144.889 8.30657 3
 1 29 0 135.816 7.27577 2
 -1 29 0 139.055 8.074 6
 1 29 0 130.075 7.92068 9
 -1 29 0 132.659 8.24478 3
 -3 -29 0 220.32 11.669 9
 -3 -29 0 223.23 14.9362 1
 3 -29 0 219.115 11.1422 7
 3 -29 0 215.295 13.064 8
 -3 -29 0 228.706 12.4084 3
 -3 -29 0 212.712 12.8329 6
 3 -29 0 219.171 12.5793 6
 -3 -29 0 227.175 12.2692 2
 -3 -29 0 227.205 12.855 10
 -3 -29 0 200.668 12.765 7
 3 -29 0 220.759 12.4505 2
 3 -29 0 207.03 12.5109 3
 3 -29 0 225.557 13.2604 5
 3 -29 0 219.516 12.8409 9
 3 -29 0 224.929 12.5533 4
 3 -29 0 205.612 15.3935 1
 -3 29 0 229.631 12.6514 6
 3 29 0 205.824 12.254 3
 3 29 0 224.992 12.7324 4
 3 29 0 204.554 13.2093 10
 -3 29 0 244.559 12.6232 10
 -3 29 0 191.92 14.4672 1
 -3 29 0 190.694 12.9106 5
 -3 29 0 207.756 12.4427 3
 3 29 0 216.964 12.9128 6
 -3 29 0 220.863 13.4055 9
 3 29 0 229.811 15.5062 1
 -3 29 0 201.981 12.1064 2
 -3 29 0 210.388 12.5227 10
 -3 29 0 232.339 12.8456 4
 3 29 0 226.523 13.0569 7
 3 29 0 202.228 11.5623 9
 3 29 0 201.257 12.7148 4
 3 29 0 208.314 12.3666 2
 -3 29 0 229.018 12.9652 8
 3 29 0 207.609 11.3664 8
 5 -29 0 3.13681 2.31201 8
 -5 -29 0 0.17453 1.12299 10
 -5 -29 0 2.19361 1.08338 8
 5 -29 0 1.52316 0.45096 7
 -5 -29 0 -0.8976 1.01117 2
 5 -29 0 1.07746 1.78461 5
 5 -29 0 0.51164 0.35112 7
 5 -29 0 1.04567 1.49215 9
 5 -29 0 1.80585 1.5477 2
 -5 -29 0 0.9844 1.27191 6
 -5 -29 0 0.02214 0.95355 3
 -5 29 0 1.58855 1.19321 10
 -5 29 0 3.68678 1.66152 2
 5 29 0 0.39429 1.18235 7
 -5 29 0 0.89391 0.98915 3
 5 29 0 2.11472 1.31667 4
 -5 29 0 1.27124 1.29585 4
 5 29 0 -0.4698 0.6629 3
 5 29 0 -0.7836 0.91005 8
 5 29 0 -0.4881 1.26544 2
 -5 29 0 -1.2165 0.77548 6
 7 -29 0 13.4155 3.02572 9
 7 -29 0 11.2883 3.4862 5
 7 -29 0 15.2529 4.57227 2
 -7 -29 0 13.7256 2.28367 3
 -7 -29 0 19.89 3.32312 10
 7 -29 0 11.4179 3.8154 8
 7 29 0 18.045 3.16092 8
 -7 29 0 16.133 2.71638 10
 -7 29 0 13.9015 3.27024 4
 -7 29 0 13.4487 2.2556 3
 0 -30 0 39.0845 3.27054 3
 0 -30 0 39.8451 3.71947 10
 0 -30 0 39.1587 2.66677 8
 0 -30 0 35.1299 3.08314 7
 0 -30 0 39.9983 3.17474 5
 0 -30 0 33.944 2.95702 4
 0 -30 0 41.0749 3.28987 9
 0 30 0 36.7242 2.56348 8
 0 30 0 35.1897 3.12971 10
 0 30 0 36.5773 3.15148 9
 0 30 0 34.7708 2.99515 6
 0 30 0 36.6045 3.14468 6
 0 30 0 36.5311 3.19191 3
 0 30 0 43.2694 3.26292 4
 0 30 0 39.174 3.03272 7
 0 30 0 44.1818 3.16742 5
 -2 -30 0 163.407 9.13365 3
 2 -30 0 151.22 8.54671 2
 2 -30 0 152.678 9.18939 3
 -2 -30 0 159.969 9.31928 10
 -2 -30 0 141.172 8.34502 2
 2 -30 0 156.878 9.36772 9
 -2 -30 0 144.294 8.57327 9
 -2 -30 0 135.845 7.86413 5
 2 -30 0 161.233 9.37955 8
 2 -30 0 140.377 10.3395 1
 2 -30 0 156.224 9.04507 4
 -2 -30 0 150.137 9.25916 6
 2 -30 0 152.604 8.0279 7
 -2 -30 0 149.132 9.10517 7
 -2 -30 0 143.065 10.1124 1
 2 -30 0 144.829 9.42019 5
 2 -30 0 157.323 8.96923 6
 2 30 0 143.329 10.3714 1
 -2 30 0 145.978 9.96532 1
 -2 30 0 151.943 8.16439 7
 2 30 0 151.107 9.31626 7
 -2 30 0 131.585 8.27065 2
 2 30 0 135.169 8.45665 9
 2 30 0 138.766 7.82436 5
 -2 30 0 146.455 9.09961 3
 -2 30 0 158.438 8.99821 10
 -2 30 0 155.431 9.14425 8
 2 30 0 161.108 9.1121 3
 -2 30 0 170.614 9.13892 6
 2 30 0 144.069 8.48917 2
 2 30 0 166.467 9.33651 10
 2 30 0 155.143 9.14001 4
 2 30 0 151.116 9.29545 4
 -2 30 0 152.087 9.39206 5
 -2 30 0 154.138 9.2594 9
 2 30 0 153.044 9.26022 6
 -2 30 0 155.55 9.16383 4
 -4 -30 0 3.07143 0.67198 9
 4 -30 0 6.42618 5.48206 1
 4 -30 0 2.25595 1.44583 2
 -4 -30 0 3.44867 1.33647 2
 -4 -30 0 3.13949 0.90122 8
 4 -30 0 2.3678 2.14953 5
 -4 -30 0 2.77343 1.39909 6
 4 -30 0 2.29118 1.98244 8
 -4 -30 0 2.43193 1.31813 10
 4 -30 0 1.84678 1.08395 4
 -4 -30 0 2.08944 1.09442 3
 4 -30 0 2.93697 1.66244 9
 -4 -30 0 7.45911 5.26568 1
 -4 30 0 3.09517 1.34907 2
 4 30 0 1.73643 1.3077 2
 4 30 0 3.94382 1.56365 4
 4 30 0 4.81334 1.42392 3
 -4 30 0 1.57528 1.15976 4
 4 30 0 1.5976 1.28801 7
 4 30 0 0.95001 0.92227 8
 4 30 0 0.52731 5.29928 1
 -4 30 0 4.38186 1.46744 3
 -4 30 0 3.79225 4.62922 1
 -4 30 0 1.47651 1.02745 6
 -4 30 0 2.49675 1.24337 3
 4 30 0 2.95155 0.63745 9
 4 30 0 1.617 1.13179 4
 -4 30 0 1.84712 1.18617 10
 6 -30 0 11.261 3.32654 5
 -6 -30 0 7.393 2.48401 6
 -6 -30 0 14.1699 2.13116 8
 -6 -30 0 11.5143 2.71824 10
 -6 -30 0 12.0107 2.02066 3
 6 -30 0 9.22113 2.70042 2
 6 -30 0 11.5908 3.70899 8
 -6 30 0 15.4903 2.44712 3
 6 30 0 16.2463 2.96481 8
 -6 30 0 13.556 2.9407 4
 6 30 0 13.893 2.91673 4
 6 30 0 10.0781 2.95644 2
 -6 30 0 16.926 2.85324 6
 6 30 0 12.5409 1.90388 3
 6 30 0 14.9008 3.34648 7
 -6 30 0 14.2759 2.29805 3
 1 -31 0 55.8365 3.55952 7
 1 -31 0 60.1146 4.47111 9
 1 -31 0 53.6567 4.04919 1
 1 -31 0 48.4275 3.93001 4
 1 -31 0 57.6012 4.3667 5
 -1 -31 0 51.8259 4.23605 10
 -1 -31 0 56.7526 4.27212 6
 -1 -31 0 62.8578 4.32246 3
 1 -31 0 69.108 4.57436 10
 1 -31 0 51.8242 4.17424 3
 -1 -31 0 56.0551 4.03327 7
 -1 -31 0 61.1532 4.15657 9
 1 -31 0 55.4586 3.20425 2
 -1 -31 0 58.0609 4.15273 4
 -1 -31 0 53.7697 3.70455 5
 -1 -31 0 54.0661 4.09713 1
 1 -31 0 55.5666 4.03927 8
 1 31 0 65.2876 4.1626 9
 -1 31 0 50.711 3.81855 8
 -1 31 0 57.8923 4.20587 4
 -1 31 0 56.1686 3.12129 2
 -1 31 0 52.8152 4.14525 10
 -1 31 0 56.6601 4.04563 6
 -1 31 0 51.0717 3.76467 1
 1 31 0 58.9652 4.24772 7
 1 31 0 58.1513 3.70646 5
 -1 31 0 60.9117 4.35092 5
 1 31 0 60.2167 4.32803 6
 -1 31 0 55.6268 4.19618 6
 -1 31 0 57.5217 4.32801 3
 1 31 0 54.0765 3.27389 2
 1 31 0 52.1662 4.1289 3
 1 31 0 51.244 3.21379 2
 -1 31 0 53.4089 3.68911 7
 1 31 0 52.7726 4.27652 1
 1 31 0 58.1513 4.20418 4
 3 -31 0 290.324 16.6914 8
 3 -31 0 264.3 16.2819 9
 3 -31 0 277.943 14.5613 7
 -3 -31 0 286.472 15.9368 3
 3 -31 0 294.753 16.0951 4
 -3 -31 0 280.026 16.3504 7
 3 -31 0 293.551 19.206 1
 -3 -31 0 292.897 15.2586 9
 -3 -31 0 277.145 18.3152 1
 3 -31 0 289.56 15.9421 2
 3 -31 0 290.691 14.5586 7
 3 -31 0 274.761 16.1198 3
 -3 -31 0 274.258 15.6645 2
 -3 -31 0 304.719 16.4644 10
 -3 -31 0 325.637 16.7094 6
 3 -31 0 269.88 15.9772 6
 3 -31 0 280.373 16.7575 5
 -3 31 0 253.469 16.3869 5
 -3 31 0 302.876 16.1109 10
 3 31 0 280.435 15.9069 2
 3 31 0 275.315 16.3923 4
 3 31 0 271.251 16.3213 6
 -3 31 0 298.5 16.2 6
 3 31 0 268.245 18.8895 1
 3 31 0 270.655 14.7122 8
 3 31 0 282.043 15.9061 3
 3 31 0 306.216 16.3715 4
 -3 31 0 291.152 15.6943 2
 -3 31 0 276.662 16.0837 10
 -3 31 0 280.482 18.3514 1
 3 31 0 299.419 16.681 7
 -3 31 0 276.784 16.0826 3
 3 31 0 277.914 15.1854 9
 -3 31 0 325.825 16.5522 4
 -3 31 0 312.031 16.7616 8
 -5 -31 0 15.6853 3.18685 6
 -5 -31 0 15.7614 2.29766 3
 5 -31 0 21.3649 3.63912 5
 5 -31 0 21.3531 3.15613 2
 5 -31 0 17.7968 3.03629 9
 5 -31 0 16.5548 3.75067 8
 -5 -31 0 14.9107 1.94629 8
 -5 -31 0 18.3667 2.82998 10
 -5 -31 0 19.5826 4.76097 2
 5 31 0 15.3176 3.24319 2
 5 31 0 18.264 3.02085 7
 -5 31 0 17.3282 2.47005 3
 5 31 0 15.5802 2.21012 8
 5 31 0 19.1187 2.72693 4
 -5 31 0 16.2564 2.5828 6
 -5 31 0 14.9002 2.54788 2
 -5 31 0 14.804 2.31566 10
 -5 31 0 16.2122 2.385 3
 5 31 0 16.9541 2.16574 3
 -5 31 0 19.4663 2.80688 4
 7 -31 0 14.038 4.19164 8
 -7 -31 0 25.4789 3.87339 10
 7 -31 0 27.2599 3.90967 9
 -7 31 0 22.7166 3.53754 4
 7 31 0 25.456 3.45569 8
 -7 31 0 26.7853 3.46707 10
 -7 31 0 27.2393 3.10656 3
 0 -32 0 1.36906 0.61484 7
 0 -32 0 -0.2922 0.64938 10
 0 -32 0 1.88253 1.3112 5
 0 -32 0 0.29472 0.63599 4
 0 -32 0 1.27486 0.67129 8
 0 -32 0 1.39732 0.97818 3
 0 32 0 1.21388 0.81842 3
 0 32 0 1.52925 0.93743 9
 0 32 0 0.9993 0.78331 6
 0 32 0 1.40019 0.61818 8
 0 32 0 1.12294 0.87589 6
 0 32 0 1.7865 0.87668 5
 0 32 0 0.82519 0.66921 7
 0 32 0 0.46333 0.66652 4
 -2 -32 0 315.53 19.5687 1
 -2 -32 0 373.347 19.1932 6
 2 -32 0 365.387 18.2172 2
 -2 -32 0 364.729 18.8348 3
 2 -32 0 336.059 20.0137 1
 2 -32 0 376.551 19.2958 8
 2 -32 0 351.381 17.6836 7
 2 -32 0 368.039 19.2321 9
 -2 -32 0 320.944 18.7598 7
 -2 -32 0 343.472 19.0076 10
 2 -32 0 336.951 18.9121 3
 -2 -32 0 349.656 18.3524 9
 2 -32 0 343.349 18.6546 6
 -2 -32 0 322.042 17.5632 5
 2 -32 0 324.441 18.6385 4
 2 -32 0 347.464 19.2776 5
 -2 -32 0 311.258 17.9422 2
 -2 32 0 328.686 18.7347 8
 -2 32 0 339.02 17.8274 7
 2 32 0 331.748 18.2449 9
 2 32 0 347.239 20.2021 1
 -2 32 0 338.757 19.1105 5
 2 32 0 351.318 18.9119 4
 2 32 0 335.06 19.0652 4
 2 32 0 329.137 17.5162 5
 2 32 0 383.324 19.3115 7
 -2 32 0 355.388 18.9337 4
 -2 32 0 298.38 17.8589 2
 2 32 0 355.749 18.9805 10
 -2 32 0 341.775 19.6069 1
 -2 32 0 321.823 18.7598 10
 -2 32 0 340.526 18.6682 10
 -2 32 0 371.631 18.8396 6
 2 32 0 346.223 19.0407 6
 2 32 0 349.557 18.8084 3
 -2 32 0 357.503 18.9868 3
 -2 32 0 327.677 18.8953 9
 2 32 0 334.661 18.1321 2
 -4 -32 0 47.5933 8.65968 1
 4 -32 0 51.0931 4.67914 9
 -4 -32 0 44.1891 2.91705 9
 -4 -32 0 47.3806 4.02716 2
 -4 -32 0 41.2938 4.32115 6
 -4 -32 0 43.7889 3.84429 3
 4 -32 0 51.7999 5.14573 5
 4 -32 0 53.8572 5.08182 8
 -4 -32 0 48.6376 4.42633 10
 4 -32 0 45.4011 8.75747 1
 4 -32 0 45.4609 4.03673 4
 4 -32 0 39.9913 4.0793 2
 4 32 0 49.0902 4.38466 2
 -4 32 0 47.6954 4.04988 3
 -4 32 0 50.4231 4.07378 2
 -4 32 0 44.8923 8.09469 1
 -4 32 0 46.167 4.46856 3
 4 32 0 43.6705 3.79271 3
 4 32 0 54.4981 4.81902 7
 4 32 0 41.03 3.20197 8
 -4 32 0 51.4308 4.21557 10
 4 32 0 48.1258 2.93032 9
 4 32 0 52.3234 4.41775 4
 4 32 0 49.4178 9.35471 1
 -6 -32 0 6.45543 2.6405 6
 6 -32 0 11.6417 3.38694 5
 6 -32 0 12.1321 2.83196 9
 6 -32 0 16.7783 4.2475 8
 -6 -32 0 10.5282 2.06405 3
 -6 -32 0 18.3728 3.46251 10
 6 -32 0 12.9143 3.25648 2
 -6 32 0 15.4114 2.9625 10
 6 32 0 10.5855 2.88137 2
 6 32 0 12.9699 1.97805 3
 -6 32 0 12.7938 2.20235 3
 -6 32 0 12.6551 2.76348 6
 -6 32 0 16.1872 3.23771 4
 6 32 0 14.353 2.50978 8
 1 -33 0 401.978 20.5445 10
 1 -33 0 359.582 20.3877 9
 -1 -33 0 391.045 20.1641 9
 1 -33 0 392.252 20.5566 5
 -1 -33 0 396.324 20.5552 10
 -1 -33 0 378.522 20.3345 3
 -1 -33 0 368.723 20.0786 7
 -1 -33 0 383.434 19.721 5
 1 -33 0 349.509 20.0788 4
 1 -33 0 385.544 20.0518 8
 -1 -33 0 366.125 20.2011 4
 -1 -33 0 378.233 20.4147 6
 1 -33 0 385.604 20.4497 3
 1 -33 0 368.671 18.9487 2
 1 -33 0 343.403 19.4528 7
 1 -33 0 352.405 19.5128 1
 -1 33 0 377.465 19.7379 7
 -1 33 0 388.494 20.165 6
 1 33 0 376.275 20.0443 9
 1 33 0 387.376 20.3192 4
 1 33 0 389.323 20.4754 6
 -1 33 0 362.854 19.8397 8
 -1 33 0 386.054 20.3433 4
 -1 33 0 352.662 18.8637 2
 1 33 0 408.251 20.4374 7
 -1 33 0 350.165 20.315 3
 -1 33 0 376.618 20.3509 6
 -1 33 0 384.885 20.486 10
 -1 33 0 365.629 19.37 1
 1 33 0 370.686 19.0741 2
 1 33 0 366.385 19.9001 1
 -1 33 0 364.9 20.328 5
 1 33 0 367.912 20.297 3
 1 33 0 371.489 20.4127 10
 1 33 0 349.743 19.7315 1
 -1 33 0 365.093 20.3395 9
 1 33 0 362.464 19.5977 5
 1 33 0 366.586 19.0154 2
 -3 -33 0 49.6138 3.66675 2
 3 -33 0 46.103 3.998 3
 3 -33 0 41.1367 2.50599 7
 -3 -33 0 43.0846 6.29329 1
 -3 -33 0 52.0074 4.30595 10
 -3 -33 0 48.342 4.22691 6
 3 -33 0 46.7356 3.76761 2
 3 -33 0 47.353 4.39771 9
 3 -33 0 41.5886 7.27453 1
 3 -33 0 55.8453 4.77734 8
 3 -33 0 47.4867 3.88509 4
 -3 -33 0 45.3016 3.33144 9
 -3 -33 0 41.9902 3.79143 3
 3 -33 0 44.7324 4.51151 5
 3 -33 0 42.8006 3.75752 6
 -3 -33 0 39.499 3.88924 7
 -3 33 0 55.7816 4.1749 6
 -3 33 0 61.7998 6.94007 1
 3 33 0 49.1735 4.09587 4
 3 33 0 46.4385 3.80049 2
 -3 33 0 46.0056 4.41798 5
 3 33 0 41.3771 4.01082 6
 3 33 0 51.3111 4.39678 4
 -3 33 0 36.688 3.80747 3
 3 33 0 41.2343 4.13885 7
 -3 33 0 44.3284 3.52867 2
 -3 33 0 46.324 4.06099 4
 -3 33 0 48.3375 3.96092 10
 3 33 0 63.693 7.77619 1
 3 33 0 43.0866 3.19777 9
 3 33 0 45.89 3.81297 3
 5 -33 0 50.5889 5.44354 5
 5 -33 0 53.8337 5.13502 9
 5 -33 0 48.7301 5.62438 8
 -5 -33 0 56.3574 4.40679 3
 5 -33 0 52.315 5.05244 2
 -5 -33 0 44.8972 3.69507 8
 -5 -33 0 63.4869 5.49949 6
 -5 33 0 57.1961 4.97056 6
 5 33 0 50.3168 4.16708 3
 5 33 0 52.1276 3.98924 8
 -5 33 0 49.3433 4.80835 4
 -5 33 0 52.4565 4.90309 2
 5 33 0 47.6518 4.95832 2
 -5 33 0 53.7558 4.61553 3
 5 33 0 54.1623 4.89609 4
 -5 33 0 56.7453 4.5855 3
 -5 33 0 54.165 4.70149 10
 5 33 0 48.4086 5.14969 7
 7 -33 0 8.01087 3.62424 8
 7 -33 0 10.7447 2.9303 9
 -7 -33 0 6.9117 2.51991 10
 -7 33 0 7.984 2.04397 3
 -7 33 0 7.15452 2.18128 10
 7 33 0 12.4751 2.69875 8
 0 -34 0 14.4733 1.99235 10
 0 -34 0 12.5838 1.69239 4
 0 -34 0 14.3685 1.60342 7
 0 -34 0 13.7735 1.4617 8
 0 -34 0 11.0686 1.82987 3
 0 -34 0 14.5143 2.0089 5
 0 -34 0 12.1044 2.00859 9
 0 34 0 11.0774 1.74189 6
 0 34 0 13.1309 1.34975 8
 0 34 0 13.3158 1.79035 5
 0 34 0 14.9603 1.85904 6
 0 34 0 11.8221 1.78295 10
 0 34 0 8.74619 1.60838 4
 0 34 0 12.8824 1.96942 3
 2 -34 0 25.7243 4.29678 1
 -2 -34 0 24.1576 4.02984 1
 -2 -34 0 20.0346 2.4918 6
 -2 -34 0 22.4445 1.88359 2
 2 -34 0 19.6313 2.26422 4
 2 -34 0 19.4713 1.89624 2
 2 -34 0 20.5176 1.57735 7
 -2 -34 0 19.4424 2.48381 10
 2 -34 0 20.1623 2.25075 6
 2 -34 0 20.8893 2.82386 5
 -2 -34 0 19.6511 2.43672 3
 -2 -34 0 18.3966 2.27733 7
 2 -34 0 21.0369 2.97179 8
 2 -34 0 20.5849 2.68781 9
 -2 -34 0 18.9097 2.16088 9
 -2 -34 0 19.7984 1.59795 5
 2 -34 0 14.4377 2.25835 3
 2 34 0 21.7597 1.98685 2
 -2 34 0 18.9468 1.74827 2
 -2 34 0 20.7306 2.43696 4
 2 34 0 21.3438 2.53292 4
 -2 34 0 18.7982 3.46288 1
 -2 34 0 18.7925 2.39562 8
 2 34 0 22.8174 2.65021 7
 -2 34 0 20.6754 2.33956 6
 -2 34 0 23.9707 2.77484 5
 2 34 0 19.9785 2.38337 4
 -2 34 0 20.5755 1.74317 7
 -2 34 0 19.8494 2.28739 10
 2 34 0 21.792 2.45012 3
 2 34 0 17.723 1.50575 5
 -2 34 0 21.1721 2.57283 3
 2 34 0 29.436 4.76377 1
 2 34 0 21.689 2.22634 9
 -2 34 0 17.3993 2.25682 10
 4 -34 0 29.341 3.9098 8
 -4 -34 0 33.3917 3.60482 10
 -4 -34 0 29.8716 2.27688 9
 4 -34 0 36.1132 3.94883 9
 -4 -34 0 31.6745 3.62268 6
 4 -34 0 29.9409 3.18324 4
 -4 -34 0 33.084 3.25533 3
 4 -34 0 25.7664 3.95492 5
 4 -34 0 25.9593 3.24797 2
 -4 -34 0 42.5394 8.2605 1
 4 -34 0 32.399 7.687 1
 -4 -34 0 33.5171 3.25831 2
 4 34 0 40.1453 4.09144 7
 -4 34 0 30.7133 3.32719 3
 -4 34 0 33.3678 3.46367 6
 -4 34 0 33.0791 3.55462 4
 -4 34 0 31.3985 3.16409 2
 4 34 0 33.6687 7.62086 1
 4 34 0 30.4285 2.33171 8
 4 34 0 30.0071 2.59413 9
 -4 34 0 32.2839 3.36211 10
 4 34 0 28.7753 3.3366 2
 -4 34 0 27.2238 6.82233 1
 -4 34 0 37.1305 3.42634 3
 4 34 0 31.9823 2.34596 8
 4 34 0 32.9069 3.15257 3
 4 34 0 33.6603 3.49619 4
 -6 -34 0 7.68229 2.46272 10
 6 -34 0 6.07059 2.82321 5
 6 -34 0 7.20434 2.45147 9
 -6 -34 0 2.20051 1.25758 3
 6 -34 0 4.21737 2.12901 2
 6 -34 0 2.88983 2.28357 8
 -6 -34 0 5.6401 2.21618 6
 6 34 0 5.67196 2.25501 3
 6 34 0 4.20119 1.63018 8
 6 34 0 5.22505 1.9572 4
 6 34 0 7.83867 2.68579 2
 -6 34 0 6.34417 2.02957 10
 -6 34 0 6.19388 2.27345 4
 -6 34 0 6.23145 1.95581 3
 -6 34 0 3.98464 2.14279 6
 6 34 0 6.93598 2.58687 7
 -1 -35 0 60.3103 4.15252 5
 -1 -35 0 65.4434 4.48548 7
 -1 -35 0 64.3563 4.77156 6
 -1 -35 0 63.0097 4.69411 3
 1 -35 0 59.4332 4.78735 9
 -1 -35 0 65.41 5.84086 9
 -1 -35 0 54.126 4.58754 10
 1 -35 0 67.3455 4.49636 8
 1 -35 0 58.3309 4.6578 10
 1 -35 0 54.3969 4.71355 5
 1 -35 0 60.4153 3.92798 7
 1 -35 0 63.047 4.54508 4
 -1 -35 0 65.3997 4.62576 4
 1 -35 0 60.3059 4.70376 3
 -1 35 0 60.0248 4.70616 3
 1 35 0 56.2984 4.33468 9
 -1 35 0 52.9531 4.5256 9
 1 35 0 61.7775 4.64748 7
 1 35 0 56.9904 4.62464 10
 1 35 0 59.1 4.18158 1
 1 35 0 61.109 3.3999 2
 -1 35 0 70.9826 4.80653 4
 -1 35 0 62.5297 4.67366 6
 1 35 0 62.9147 4.22529 1
 -1 35 0 60.6078 4.45349 6
 -1 35 0 61.4026 4.14982 7
 -1 35 0 66.7779 4.77967 10
 -1 35 0 60.4124 4.24574 8
 -1 35 0 61.7095 4.7089 5
 1 35 0 65.8069 4.73229 3
 1 35 0 57.6121 3.357 2
 1 35 0 54.7351 4.55044 6
 1 35 0 58.066 4.0548 5
 1 35 0 67.2503 4.69735 4
 -3 -35 0 183.223 11.2198 2
 3 -35 0 229.148 15.0116 1
 -3 -35 0 175.299 12.5699 7
 -3 -35 0 214.297 11.8827 3
 3 -35 0 201.623 10.1334 7
 -3 -35 0 199.078 11.0839 9
 3 -35 0 210.275 11.6082 2
 3 -35 0 199.217 12.2609 9
 -3 -35 0 209.009 12.2352 10
 -3 -35 0 201.017 12.2302 6
 -3 -35 0 166.191 13.4511 1
 3 -35 0 210.355 12.5462 8
 3 -35 0 178.049 11.5943 6
 3 -35 0 195.891 12.561 5
 3 -35 0 195.601 11.9816 3
 3 35 0 218.32 12.6237 7
 3 35 0 195.108 11.5199 2
 3 35 0 199.477 11.7637 3
 -3 35 0 198.021 12.076 4
 -3 35 0 201.135 12.6649 3
 -3 35 0 212.132 11.989 6
 -3 35 0 190.755 11.2092 2
 -3 35 0 212.44 11.9042 10
 -3 35 0 188.746 13.8722 1
 3 35 0 196.373 14.8385 1
 3 35 0 192.413 10.9908 9
 3 35 0 193.609 12.2032 4
 -5 -35 0 7.85715 1.30135 8
 5 -35 0 9.49039 2.46553 2
 -5 -35 0 8.27816 2.45977 6
 -5 -35 0 4.77923 2.11736 10
 -5 -35 0 11.0446 2.22675 3
 5 -35 0 4.55747 2.35214 5
 5 -35 0 5.67187 2.60721 8
 5 35 0 8.64798 1.64575 8
 -5 35 0 2.44893 1.32047 3
 -5 35 0 12.3069 2.68145 4
 -5 35 0 9.22356 2.33488 6
 -5 35 0 7.84227 2.06437 10
 5 35 0 6.60427 2.15627 7
 -5 35 0 5.32067 2.11407 2
 5 35 0 7.20335 2.02176 4
 5 35 0 11.4203 2.86382 2
 -7 -35 0 55.3608 5.83392 10
 7 -35 0 49.7478 5.4897 9
 -7 35 0 58.6353 5.379 10
 -7 35 0 54.462 4.83151 3
 0 -36 0 52.737 4.36176 9
 0 -36 0 61.1602 4.53405 3
 0 -36 0 56.8866 3.95653 7
 0 -36 0 63.0395 4.61355 10
 0 -36 0 55.1885 4.21479 4
 0 -36 0 55.7687 3.65741 8
 0 -36 0 54.584 4.25303 5
 0 36 0 51.5584 4.29956 10
 0 36 0 48.9704 3.98834 7
 0 36 0 52.6885 4.35968 3
 0 36 0 55.1721 4.33152 9
 0 36 0 58.4056 4.36192 4
 0 36 0 52.6557 3.49866 8
 0 36 0 52.0363 4.08414 5
 0 36 0 54.0562 4.33673 6
 0 36 0 65.5483 4.4244 6
 -2 -36 0 101.82 7.9783 1
 2 -36 0 103.882 7.41848 9
 -2 -36 0 108.355 7.42251 10
 2 -36 0 100.409 7.45833 6
 -2 -36 0 120.057 7.55551 6
 2 -36 0 104.894 7.29971 3
 2 -36 0 110.746 8.39251 1
 -2 -36 0 105.022 6.05984 5
 2 -36 0 110.328 6.08239 7
 2 -36 0 108.372 7.33363 8
 2 -36 0 106.133 6.3695 2
 2 -36 0 111.973 7.75421 5
 -2 -36 0 109.862 6.83433 9
 -2 -36 0 106.705 6.29672 2
 2 -36 0 102.186 7.01766 4
 -2 -36 0 96.2206 7.02001 3
 2 36 0 122.459 7.65838 7
 -2 36 0 108.449 7.97631 1
 2 36 0 105.61 6.00571 5
 -2 36 0 115.215 7.19011 6
 2 36 0 112.732 6.82308 9
 2 36 0 123.418 7.46758 4
 -2 36 0 107.396 7.24238 4
 2 36 0 106.645 8.15879 4
 -2 36 0 113.82 7.14976 10
 -2 36 0 110.479 9.55646 5
 -2 36 0 115.328 8.05263 8
 2 36 0 99.9193 8.48144 1
 -2 36 0 102.669 6.18701 2
 2 36 0 106.092 7.34031 6
 2 36 0 102.58 6.37104 2
 2 36 0 113.336 7.28979 3
 -2 36 0 100.501 7.83748 6
 -2 36 0 116.311 6.32254 7
 -2 36 0 111.52 7.37916 3
 -4 -36 0 48.6781 4.71158 6
 -4 -36 0 47.8336 3.29939 9
 4 -36 0 64.0703 5.75627 5
 -4 -36 0 52.6621 4.26103 2
 4 -36 0 54.6303 5.4434 8
 -4 -36 0 44.9846 4.54484 10
 4 -36 0 43.4426 4.73698 9
 4 -36 0 58.3138 4.67624 2
 -4 -36 0 50.8459 4.27528 3
 4 36 0 53.3376 4.68188 4
 -4 36 0 54.8893 4.65366 6
 -4 36 0 53.3312 4.74977 4
 4 36 0 48.7313 4.16578 3
 4 36 0 63.7275 5.39199 7
 -4 36 0 51.8426 4.55896 3
 -4 36 0 49.9763 4.17067 2
 4 36 0 51.6994 4.53731 2
 4 36 0 40.1114 3.18063 8
 -4 36 0 46.3379 4.29196 3
 4 36 0 47.8697 3.00288 8
 4 36 0 52.8307 3.32696 9
 -4 36 0 59.1626 4.59583 10
 6 -36 0 1.25378 1.76022 9
 -6 -36 0 0.17535 1.4128 6
 6 -36 0 0.08949 2.01618 5
 6 -36 0 -2.9425 1.5724 8
 -6 -36 0 6.33425 2.63229 3
 -6 -36 0 2.10739 1.70828 10
 6 -36 0 -1.3557 1.11106 2
 -6 36 0 1.75133 1.2887 3
 -6 36 0 2.51505 1.59218 6
 -6 36 0 2.0074 1.53318 10
 6 36 0 5.1055 1.93923 4
 6 36 0 4.41655 2.406 2
 6 36 0 3.01641 1.92988 8
 -6 36 0 1.78662 1.85553 4
 6 36 0 2.06935 1.27759 3
 6 36 0 1.58809 1.68124 7
 -1 -37 0 84.6519 6.17296 7
 1 -37 0 94.0007 5.79261 7
 1 -37 0 107.766 6.40451 8
 -1 -37 0 91.7274 6.423 4
 1 -37 0 95.6545 6.78279 9
 -1 -37 0 97.6594 6.7293 10
 -1 -37 0 103.218 6.75831 3
 -1 -37 0 104.684 6.7985 6
 1 -37 0 101.288 6.77463 10
 -1 -37 0 95.137 6.42538 9
 1 -37 0 96.9548 6.45022 4
 1 -37 0 96.0378 6.78958 5
 1 -37 0 92.8087 6.61619 3
 -1 -37 0 99.4614 6.08043 5
 1 37 0 88.373 6.43761 4
 -1 37 0 96.8321 6.61982 6
 1 37 0 98.4406 6.60821 7
 -1 37 0 93.6081 6.00182 7
 -1 37 0 93.7586 6.36581 6
 -1 37 0 104.522 6.76131 5
 -1 37 0 92.2555 6.59963 10
 1 37 0 108.38 6.79437 3
 -1 37 0 97.1187 6.11243 8
 1 37 0 87.0248 6.45844 5
 -1 37 0 100.701 6.74655 3
 -1 37 0 99.1197 6.60696 4
 -3 -37 0 54.569 4.737 10
 3 -37 0 55.1014 4.91652 9
 -3 -37 0 52.9834 3.90104 9
 -3 -37 0 49.6577 7.04234 1
 3 -37 0 54.5379 4.45708 4
 3 -37 0 57.4357 5.07528 8
 3 -37 0 61.4264 7.99797 1
 3 -37 0 55.0352 4.18082 2
 -3 -37 0 49.0441 3.87849 2
 3 -37 0 56.4062 4.64382 3
 -3 -37 0 46.8735 4.2827 3
 3 -37 0 58.9989 7.60681 5
 -3 37 0 38.278 6.69324 1
 -3 37 0 57.1973 3.98966 2
 3 37 0 55.1956 4.78683 4
 3 37 0 46.4132 3.69711 9
 -3 37 0 52.3151 4.53514 3
 3 37 0 52.4513 4.37369 3
 -3 37 0 52.0173 4.68999 4
 -3 37 0 51.4075 4.36724 10
 -3 37 0 62.947 4.67165 6
 3 37 0 67.8936 5.29527 7
 3 37 0 44.085 7.77097 1
 3 37 0 52.3509 4.15763 2
 3 37 0 58.6796 4.69418 4
 5 -37 0 76.3764 6.55135 2
 -5 -37 0 90.6452 7.11634 6
 -5 -37 0 79.8243 6.64382 10
 -5 -37 0 83.8266 6.05189 3
 5 -37 0 70.8014 6.6674 9
 5 -37 0 74.693 7.23305 5
 5 -37 0 69.7435 7.19527 8
 -5 37 0 82.053 6.32374 10
 5 37 0 77.0502 6.61835 2
 -5 37 0 84.1104 7.36791 2
 5 37 0 82.7158 5.11465 8
 5 37 0 72.0675 5.76369 3
 5 37 0 94.0682 6.87322 4
 -5 37 0 95.356 6.92812 6
 -5 37 0 78.849 6.15208 3
 -5 37 0 93.7412 7.04158 4
 5 37 0 91.2927 7.40546 7
 0 -38 0 15.0942 2.31943 3
 0 -38 0 17.5733 1.69075 8
 0 -38 0 15.6187 2.24714 9
 0 -38 0 10.6354 2.24125 10
 0 -38 0 14.2957 1.72434 7
 0 -38 0 15.1122 2.13382 5
 0 -38 0 13.8971 1.91848 4
 0 38 0 11.429 1.4667 8
 0 38 0 15.5907 2.43695 6
 0 38 0 16.4952 2.25267 3
 0 38 0 16.355 2.11015 5
 0 38 0 15.7109 1.97439 7
 0 38 0 13.2736 2.06102 9
 0 38 0 14.6911 2.02724 4
 0 38 0 16.9766 2.09088 6
 2 -38 0 145.491 9.61899 5
 -2 -38 0 145.365 9.98411 1
 -2 -38 0 139.242 7.92526 5
 -2 -38 0 141.025 9.07763 7
 2 -38 0 147.469 10.2288 1
 -2 -38 0 151.504 9.43821 10
 -2 -38 0 140.9 9.27391 6
 -2 -38 0 143.823 8.07555 2
 2 -38 0 152.081 8.19257 2
 -2 -38 0 142.48 9.42018 9
 2 -38 0 143.416 9.28026 3
 2 -38 0 137.383 7.88423 7
 2 -38 0 147.86 9.2669 8
 -2 -38 0 151.635 9.202 3
 2 -38 0 152.261 9.58688 9
 2 38 0 146.067 9.17821 3
 2 38 0 134.543 9.20648 6
 2 38 0 140.585 8.15918 2
 2 38 0 141.007 9.33188 7
 2 38 0 143.959 7.8845 5
 -2 38 0 144.857 9.22401 6
 -2 38 0 148.784 8.0034 2
 -2 38 0 145.422 9.03076 6
 -2 38 0 142.557 9.63203 1
 -2 38 0 150.781 8.17127 7
 -2 38 0 149.044 9.05795 10
 -2 38 0 158.178 9.35097 4
 -2 38 0 133.193 9.29902 5
 2 38 0 133.008 8.58292 9
 2 38 0 155.24 9.31755 4
 2 38 0 130.26 10.2108 1
 2 38 0 137.723 9.29878 4
 4 -38 0 251.839 14.9242 9
 4 -38 0 251.616 14.2757 2
 -4 -38 0 242.904 14.6922 10
 -4 -38 0 228.301 12.8779 9
 -4 -38 0 235.406 13.9973 3
 -4 -38 0 211.238 13.7022 2
 4 -38 0 233.71 15.2481 5
 4 -38 0 232.343 15.0849 8
 -4 -38 0 255.567 14.9292 6
 -4 38 0 221.603 13.7276 2
 4 38 0 232.916 14.3595 3
 4 38 0 255.506 14.6781 4
 -4 38 0 242.284 14.4643 6
 4 38 0 271.708 15.4551 7
 -4 38 0 263.962 14.4707 10
 -4 38 0 256.658 15.402 3
 -4 38 0 266.512 14.8909 4
 4 38 0 227.592 12.8323 9
 -4 38 0 241.132 14.2137 3
 4 38 0 220.965 14.0712 2
 -6 -38 0 55.2768 5.72202 6
 6 -38 0 48.3753 6.3083 8
 6 -38 0 57.0407 5.7903 2
 6 -38 0 58.1982 6.50009 5
 6 -38 0 51.2272 5.55244 9
 -6 -38 0 60.6511 5.75594 10
 -6 -38 0 49.7895 4.52103 3
 6 38 0 65.1293 5.71979 4
 6 38 0 64.549 6.31554 7
 6 38 0 59.012 5.28985 3
 -6 38 0 58.7333 5.58422 6
 -6 38 0 52.4952 5.53011 4
 -6 38 0 61.9391 5.14148 3
 6 38 0 40.5296 5.31215 2
 -6 38 0 60.6825 5.31218 10
 6 38 0 49.6684 4.04954 8
 1 -39 0 110.075 6.90486 8
 -1 -39 0 108.939 7.41465 10
 1 -39 0 99.9323 6.99431 4
 1 -39 0 111.4 7.50879 5
 -1 -39 0 107.446 7.26508 3
 -1 -39 0 100.762 6.88181 7
 -1 -39 0 96.8561 6.92011 9
 -1 -39 0 106.235 6.66849 5
 1 -39 0 115.926 7.49317 3
 1 -39 0 112.747 7.46293 10
 1 -39 0 121.632 7.03444 7
 1 -39 0 110.461 7.49085 9
 -1 -39 0 110.502 7.38161 6
 1 39 0 99.1574 7.13643 3
 -1 39 0 113.456 7.13226 6
 1 39 0 106.237 7.20989 4
 1 39 0 96.3745 6.86385 9
 -1 39 0 120.17 7.40685 4
 -1 39 0 113.72 7.35806 5
 1 39 0 98.4812 6.51324 5
 -1 39 0 101.335 6.61462 8
 -1 39 0 117.489 6.77821 7
 -1 39 0 103.889 7.21018 6
 -1 39 0 108.298 8.09875 3
 1 39 0 106.702 7.32041 6
 1 39 0 110.714 7.28502 7
 -3 -39 0 74.7943 8.42365 1
 3 -39 0 74.6588 8.91761 1
 -3 -39 0 66.4835 4.69257 9
 -3 -39 0 69.3408 5.29459 3
 3 -39 0 57.0075 5.43866 9
 3 -39 0 63.6037 5.14331 4
 -3 -39 0 73.2788 5.73884 6
 3 -39 0 64.8727 4.81378 2
 -3 -39 0 67.0983 4.67148 2
 3 -39 0 67.6432 5.78317 8
 3 -39 0 58.6853 5.82662 5
 3 -39 0 61.2866 5.37304 3
 -3 -39 0 72.6259 5.68522 10
 3 39 0 73.652 5.55929 4
 -3 39 0 78.4015 5.72959 4
 -3 39 0 73.2755 4.70408 2
 -3 39 0 62.3354 5.27662 3
 3 39 0 62.6008 4.78689 2
 3 39 0 70.6689 5.8207 7
 -3 39 0 65.0363 5.16831 10
 -3 39 0 59.7789 7.83643 1
 3 39 0 69.3141 4.642 9
 3 39 0 72.6953 8.73466 1
 5 -39 0 34.6068 4.3973 9
 -5 -39 0 34.7499 4.21359 6
 5 -39 0 31.2871 3.90289 2
 -5 -39 0 31.0935 3.97472 10
 5 -39 0 39.3624 5.06066 5
 5 -39 0 31.1814 4.51852 8
 -5 -39 0 38.6889 3.71866 3
 5 39 0 29.9551 2.3578 8
 -5 39 0 35.2314 3.99939 6
 -5 39 0 36.5537 3.81043 3
 5 39 0 35.0975 4.46881 7
 5 39 0 36.3145 3.54699 3
 -5 39 0 39.3624 4.21014 4
 5 39 0 44.8508 4.3937 4
 5 39 0 34.1595 2.40692 8
 5 39 0 39.1316 4.28076 2
 0 -40 0 162.727 9.18872 8
 0 -40 0 162.065 9.9943 5
 0 -40 0 165.304 10.2469 9
 0 -40 0 165.996 9.61746 7
 0 -40 0 162.043 10.2514 3
 0 -40 0 182.497 10.9727 4
 0 -40 0 151.876 10.1769 10
 0 40 0 157.99 9.82338 7
 0 40 0 178.025 10.3691 6
 0 40 0 168.921 10.0759 6
 0 40 0 165.593 10.1352 4
 0 40 0 160.452 9.84492 5
 -2 -40 0 15.8111 2.22925 7
 2 -40 0 12.9541 3.20942 1
 2 -40 0 16.0451 2.81625 9
 -2 -40 0 17.1555 2.51894 10
 -2 -40 0 14.925 2.2059 9
 2 -40 0 11.9771 1.9665 4
 2 -40 0 21.035 3.10159 5
 -2 -40 0 15.6977 2.35779 6
 2 -40 0 15.8394 1.4519 7
 -2 -40 0 15.2236 1.53573 2
 -2 -40 0 16.2736 2.46114 3
 2 -40 0 18.6477 2.72064 3
 -2 -40 0 15.9279 1.57271 5
 2 -40 0 18.1566 1.66252 2
 2 -40 0 13.6626 2.49436 8
 -2 -40 0 20.1685 4.06372 1
 -2 40 0 14.3047 2.69097 3
 2 40 0 19.5834 2.5997 7
 -2 40 0 15.8019 2.26846 8
 2 40 0 14.3914 2.2435 4
 -2 40 0 16.9335 2.66928 5
 -2 40 0 17.248 2.29426 6
 -2 40 0 18.2624 2.4319 6
 2 40 0 17.5975 1.58387 5
 2 40 0 15.9128 2.39161 4
 -2 40 0 18.6057 3.92712 1
 -2 40 0 16.7875 1.49817 2
 -2 40 0 15.0952 2.19706 10
 2 40 0 16.4424 1.68597 2
 -2 40 0 16.8561 1.68438 7
 2 40 0 12.5386 3.5694 1
 -2 40 0 18.7911 2.44265 4
 4 -40 0 59.5999 5.94664 8
 -4 -40 0 60.0606 4.06968 9
 4 -40 0 57.2091 5.95776 5
 -4 -40 0 58.74 5.54326 3
 -4 -40 0 58.6775 5.49032 6
 4 -40 0 58.5591 4.99824 2
 -4 -40 0 62.7393 4.79845 2
 4 40 0 69.4113 5.24035 2
 -4 40 0 63.1472 4.76555 2
 -4 40 0 66.9774 5.54796 4
 -4 40 0 69.4858 5.51127 6
 -4 40 0 62.5917 5.16646 10
 4 40 0 57.0873 3.96537 9
 4 40 0 55.9487 5.62299 7
 4 40 0 56.1631 4.83899 3
 -4 40 0 66.0616 5.18931 3
 4 40 0 59.2435 5.27451 4
 -6 -40 0 25.5243 3.10514 3
 6 -40 0 25.5315 3.95596 9
 6 -40 0 29.1299 4.72962 8
 6 -40 0 27.5164 7.05557 5
 -6 -40 0 24.1122 3.61074 10
 6 -40 0 22.5928 3.89221 2
 -6 40 0 28.3815 3.53738 10
 -6 40 0 20.973 3.35213 6
 -6 40 0 21.1753 3.04652 3
 -6 40 0 23.0814 3.55209 4
 6 40 0 17.8752 3.84781 2
 1 -41 0 60.6033 4.28655 7
 -1 -41 0 67.7365 5.35754 10
 1 -41 0 66.2979 5.4458 9
 1 -41 0 76.7276 5.53119 10
 -1 -41 0 66.5865 5.07106 4
 -1 -41 0 79.8479 6.3778 5
 1 -41 0 70.7201 5.3765 3
 1 -41 0 61.9653 5.01727 4
 -1 -41 0 72.6493 5.39285 6
 -1 -41 0 68.0763 5.22823 3
 -1 -41 0 63.9136 5.04328 9
 1 -41 0 68.8006 5.448 5
 1 -41 0 74.9247 4.95812 8
 -1 -41 0 68.6309 4.95721 7
 1 41 0 63.5073 4.53798 5
 -1 41 0 68.1179 5.19783 4
 -1 41 0 62.1896 5.14215 5
 -1 41 0 62.8086 5.10929 6
 -1 41 0 65.0216 5.25598 3
 -1 41 0 63.0018 4.59204 7
 -1 41 0 60.3619 4.5417 8
 1 41 0 64.872 5.13059 7
 1 41 0 61.6377 5.14343 6
 -1 41 0 67.1927 5.02962 6
 1 41 0 76.9678 5.36336 4
 1 41 0 59.5291 4.83372 9
 3 -41 0 55.4784 4.13198 2
 3 -41 0 55.9866 5.20719 9
 3 -41 0 45.261 4.59104 3
 -3 -41 0 54.5212 4.91016 6
 -3 -41 0 45.9434 3.78083 2
 3 -41 0 59.1217 8.49905 1
 3 -41 0 55.3777 5.07154 8
 -3 -41 0 54.701 4.09428 9
 -3 -41 0 52.9391 7.60954 1
 3 -41 0 56.0668 5.43694 5
 -3 -41 0 57.8121 5.0517 10
 -3 -41 0 60.3546 5.48035 3
 -3 41 0 56.5295 4.94349 4
 -3 41 0 41.1121 7.10478 1
 3 41 0 47.6324 4.00878 2
 -3 41 0 56.9324 4.66338 6
 -3 41 0 51.3942 3.86987 2
 3 41 0 59.8929 4.9216 4
 3 41 0 60.8284 5.22764 7
 -3 41 0 55.3809 4.57515 10
 3 41 0 65.757 8.76863 1
 3 41 0 47.1783 3.83228 9
 3 41 0 55.1024 4.6069 3
 -5 -41 0 19.6416 3.34587 10
 5 -41 0 21.1799 3.25412 2
 5 -41 0 17.1875 4.08286 8
 -5 -41 0 27.152 3.12367 3
 -5 -41 0 26.1394 3.66405 6
 5 -41 0 23.418 3.8389 9
 5 -41 0 31.4206 4.61399 5
 -5 41 0 25.7557 3.23822 10
 -5 41 0 22.9866 3.38002 4
 5 41 0 24.033 3.7141 7
 -5 41 0 28.8406 3.54038 6
 5 41 0 23.8719 3.42707 2
 -5 41 0 24.7962 3.22574 3
 0 -42 0 45.5776 4.16567 3
 0 -42 0 42.2373 4.17315 9
 0 -42 0 42.9756 3.92605 5
 0 -42 0 46.4801 3.95131 4
 0 -42 0 47.4623 3.59871 7
 0 -42 0 40.2164 4.04982 10
 0 -42 0 47.301 3.2844 8
 0 42 0 40.451 4.07495 3
 0 42 0 48.4085 3.9073 7
 0 42 0 47.8269 4.1681 6
 0 42 0 48.9455 3.95987 5
 0 42 0 49.427 4.08661 6
 0 42 0 49.0988 4.14261 4
 -2 -42 0 27.8172 3.33124 3
 -2 -42 0 30.7094 4.68323 1
 2 -42 0 27.527 2.97448 4
 2 -42 0 35.0155 3.75139 9
 2 -42 0 28.5826 2.14511 2
 -2 -42 0 36.4483 4.18422 6
 -2 -42 0 28.3524 3.0174 9
 2 -42 0 28.8818 3.28716 8
 -2 -42 0 24.6172 3.18912 10
 2 -42 0 28.7617 3.27697 3
 2 -42 0 31.4131 3.71811 5
 -2 -42 0 28.3576 3.06483 7
 2 -42 0 28.9787 2.13778 7
 -2 -42 0 25.5092 2.20025 5
 2 42 0 30.8303 3.28977 3
 2 42 0 24.3782 3.13906 7
 2 42 0 27.5597 2.20999 5
 2 42 0 30.8241 3.26582 4
 2 42 0 28.237 2.93838 9
 -2 42 0 31.2974 2.42807 7
 -2 42 0 25.2236 3.1428 3
 -2 42 0 27.4509 2.98472 6
 -2 42 0 26.5461 2.99574 8
 -2 42 0 31.3484 3.15087 10
 2 42 0 29.9254 5.05458 1
 2 42 0 27.3966 2.23236 2
 -2 42 0 28.362 2.05321 2
 -2 42 0 29.0639 3.1965 4
 2 42 0 26.3488 2.23136 2
 4 -42 0 60.1008 6.21448 5
 4 -42 0 59.2058 6.23548 8
 4 -42 0 69.361 5.30803 2
 -4 -42 0 70.845 5.07635 2
 -4 -42 0 64.0737 4.3557 9
 -4 -42 0 71.706 5.98626 10
 -4 -42 0 66.7441 5.87257 6
 -4 -42 0 64.4302 5.27407 3
 4 -42 0 67.7846 5.95237 9
 -4 42 0 69.6125 5.49539 10
 -4 42 0 72.5488 5.76532 6
 -4 42 0 64.9513 5.70864 4
 4 42 0 63.4764 5.22829 2
 4 42 0 75.702 5.8628 4
 4 42 0 54.3237 4.14314 9
 4 42 0 62.2543 5.95671 7
 4 42 0 63.3056 5.31575 3
 -4 42 0 54.818 4.71274 2
 -4 42 0 65.0915 5.41137 3
 6 -42 0 1.90396 4.43172 8
 -6 -42 0 1.79356 1.8691 10
 6 -42 0 2.6908 1.92768 2
 6 -42 0 6.58447 2.58495 9
 -6 -42 0 3.53793 1.60673 3
 -6 42 0 3.92224 1.67825 3
 -6 42 0 3.72085 1.89049 10
 -6 42 0 7.82247 2.50306 6
 6 42 0 9.15277 3.02702 2
 -6 42 0 4.21413 2.25249 4
 -1 -43 0 130.449 8.36691 6
 1 -43 0 112.522 8.13735 3
 -1 -43 0 113.611 7.881 9
 -1 -43 0 124.547 8.09055 4
 1 -43 0 127.394 8.06985 4
 1 -43 0 119.936 7.19617 7
 1 -43 0 129.084 7.74516 8
 -1 -43 0 114.881 7.48917 5
 1 -43 0 104.059 8.0045 10
 -1 -43 0 121.43 8.33076 10
 1 -43 0 134.136 8.52088 5
 -1 -43 0 129.579 7.91597 7
 1 -43 0 117.934 8.27808 9
 1 43 0 129.906 8.27134 7
 1 43 0 135.645 8.32016 4
 1 43 0 139.249 8.27204 6
 1 43 0 110.755 7.32888 5
 1 43 0 119.03 8.18613 3
 -1 43 0 115.311 7.40846 8
 -1 43 0 115.367 8.21445 3
 -1 43 0 119.666 7.60501 7
 -1 43 0 117.439 7.90107 6
 -1 43 0 132.806 9.09071 4
 -1 43 0 112.254 8.15532 6
 -3 -43 0 30.3345 3.08628 9
 -3 -43 0 29.2931 3.40691 3
 3 -43 0 32.4588 4.11098 5
 3 -43 0 31.1489 2.88195 2
 -3 -43 0 34.0791 3.80244 10
 -3 -43 0 37.6304 3.92489 6
 -3 -43 0 29.3192 2.70006 2
 3 -43 0 34.26 3.67274 3
 3 -43 0 27.9709 3.7401 9
 3 -43 0 28.2064 3.74616 8
 -3 43 0 29.8575 3.50749 4
 3 43 0 33.3097 3.8466 7
 3 43 0 30.6269 2.93471 2
 -3 43 0 34.9849 3.57935 10
 3 43 0 30.641 3.48574 4
 -3 43 0 30.4024 3.36888 6
 3 43 0 31.1653 3.28047 9
 3 43 0 32.3072 3.45859 3
 -3 43 0 38.3954 3.82104 2
 5 -43 0 19.7243 4.26467 5
 -5 -43 0 25.7204 3.69373 6
 5 -43 0 20.845 3.30052 2
 5 -43 0 12.5157 3.66686 8
 5 -43 0 18.4822 3.99093 9
 -5 -43 0 24.6567 3.53826 10
 -5 -43 0 29.3602 3.32507 3
 -5 43 0 24.1664 3.26606 10
 5 43 0 18.9841 3.84797 7
 -5 43 0 23.6758 3.16836 3
 -5 43 0 27.0784 3.69037 4
 5 43 0 19.6717 3.11202 4
 -5 43 0 23.6979 3.41898 6
 5 43 0 18.2686 3.12078 2
 0 -44 0 24.2801 2.18994 8
 0 -44 0 26.7173 3.15834 9
 0 -44 0 26.0763 2.524 7
 0 -44 0 22.7041 2.69529 4
 0 -44 0 26.1846 3.07519 3
 0 -44 0 25.3341 2.92197 5
 0 -44 0 24.8713 3.06258 10
 0 44 0 29.5523 3.35294 3
 0 44 0 24.3552 2.89263 4
 0 44 0 25.2393 2.87632 6
 0 44 0 26.667 2.46486 8
 0 44 0 19.853 2.56371 7
 0 44 0 25.6975 2.90604 5
 -2 -44 0 36.4345 2.73933 5
 -2 -44 0 39.5806 3.90002 3
 2 -44 0 34.7889 3.76903 3
 2 -44 0 37.3262 2.61265 7
 2 -44 0 37.8009 4.38556 1
 2 -44 0 38.652 3.8467 8
 2 -44 0 32.4324 2.37732 2
 -2 -44 0 39.8014 3.95531 6
 -2 -44 0 34.5371 3.46573 9
 2 -44 0 52.032 4.54076 9
 -2 -44 0 28.6514 3.61328 10
 2 -44 0 41.0048 5.30079 5
 2 44 0 41.864 4.02333 7
 -2 44 0 45.2803 4.02463 4
 2 44 0 35.3982 2.66269 5
 -2 44 0 35.938 3.58221 10
 2 44 0 38.1067 3.8686 3
 2 44 0 37.2826 2.6266 2
 -2 44 0 36.6984 4.08112 1
 -2 44 0 35.6162 2.83373 7
 2 44 0 31.0148 6.44693 1
 2 44 0 36.3485 2.56961 2
 2 44 0 38.5564 3.45287 9
 -2 44 0 38.5609 3.64493 6
 -2 44 0 31.0039 3.40954 8
 2 44 0 36.2697 3.70314 4
 -2 44 0 36.0855 2.33754 2
 4 -44 0 44.2269 3.99073 2
 4 -44 0 40.1592 5.45024 8
 4 -44 0 33.6906 4.80317 5
 4 -44 0 41.9961 4.31131 3
 -4 -44 0 37.6298 4.30931 10
 -4 -44 0 40.3038 4.03958 3
 -4 -44 0 39.2143 3.62601 2
 4 -44 0 35.7328 4.57798 9
 -4 -44 0 45.6827 4.69952 6
 -4 -44 0 40.127 3.24958 9
 4 44 0 40.7404 4.2899 4
 -4 44 0 38.1512 4.00945 3
 -4 44 0 41.2298 3.60743 2
 4 44 0 39.7156 4.66489 7
 4 44 0 39.3817 3.10725 9
 4 44 0 40.2901 3.93888 2
 -4 44 0 43.6118 4.37502 6
 -4 44 0 39.3915 4.28653 4
 6 -44 0 5.39253 2.65495 9
 6 -44 0 -0.6629 1.94133 8
 6 -44 0 4.6469 2.22689 2
 -6 -44 0 2.18306 1.44256 3
 -6 -44 0 8.84102 2.59812 10
 -6 44 0 4.77176 2.01139 3
 6 44 0 4.25759 2.3845 2
 -6 44 0 3.70609 1.80971 10
 1 -45 0 7.72639 2.29093 5
 1 -45 0 7.12379 1.98702 3
 -1 -45 0 2.88568 1.54098 10
 -1 -45 0 8.80628 1.8947 5
 1 -45 0 7.33143 2.2332 9
 1 -45 0 6.05326 1.94958 10
 1 -45 0 5.0151 1.56288 8
 1 -45 0 7.26155 1.36509 7
 -1 -45 0 4.82113 2.01356 6
 1 -45 0 8.88201 1.97383 4
 -1 -45 0 10.5717 2.37975 9
 -1 -45 0 9.32241 2.19696 3
 -1 45 0 5.279 1.91161 6
 -1 45 0 6.80628 2.01912 5
 1 45 0 8.46044 1.74092 5
 -1 45 0 8.76235 2.01532 4
 1 45 0 6.02668 1.75807 4
 -1 45 0 6.21272 1.4745 7
 -1 45 0 10.0758 1.90378 8
 1 45 0 7.40229 2.07486 3
 1 45 0 7.61426 1.87615 7
 1 45 0 7.28194 1.85546 6
 -3 -45 0 11.4987 2.47152 3
 -3 -45 0 8.87572 1.47513 2
 3 -45 0 12.1576 2.94069 9
 3 -45 0 10.8063 2.44876 3
 -3 -45 0 12.0583 2.08236 9
 -3 -45 0 11.2878 2.57338 6
 3 -45 0 9.05339 1.62779 2
 -3 -45 0 12.4546 3.29434 10
 3 -45 0 14.1818 3.11303 8
 3 -45 0 12.5396 2.96545 5
 -3 45 0 13.7702 2.64589 6
 3 45 0 11.6614 1.85709 2
 3 45 0 10.5309 2.38886 4
 3 45 0 16.7844 2.78072 7
 -3 45 0 16.7732 2.43599 10
 -3 45 0 12.0353 2.53257 4
 3 45 0 12.9811 1.83951 9
 -3 45 0 10.2067 1.77806 2
 5 -45 0 34.0547 4.0789 2
 5 -45 0 26.8058 4.73214 5
 -5 -45 0 28.5621 4.07436 6
 -5 -45 0 33.5912 3.86029 3
 5 -45 0 36.6446 4.6153 9
 -5 -45 0 37.9198 4.44344 10
 5 -45 0 39.2636 5.23459 8
 5 45 0 35.8563 4.67208 7
 5 45 0 31.8602 3.94466 2
 5 45 0 37.0328 4.23339 4
 -5 45 0 34.6182 3.94864 3
 -5 45 0 39.1126 4.1933 10
 0 -46 0 137.507 8.20122 8
 0 -46 0 153.402 9.77906 10
 0 -46 0 146.726 9.57461 9
 0 -46 0 143.783 9.5301 3
 0 -46 0 137.682 8.74543 7
 0 -46 0 149.004 9.30088 5
 0 46 0 134.907 8.26508 8
 0 46 0 150.733 9.20771 7
 0 46 0 148.449 9.1953 5
 0 46 0 148.575 10.1897 6
 0 46 0 152.386 9.53009 4
 2 -46 0 0.26012 1.16429 3
 -2 -46 0 2.16672 1.65019 10
 -2 -46 0 1.17779 0.75889 5
 -2 -46 0 -0.522 1.14247 9
 2 -46 0 0.58608 1.27905 8
 2 -46 0 0.98477 1.40879 5
 2 -46 0 0.94597 1.47447 9
 2 -46 0 1.03894 0.53411 7
 -2 -46 0 -1.3365 0.72989 6
 -2 -46 0 0.94722 1.07162 3
 2 46 0 0.63566 2.71638 1
 2 46 0 0.06516 1.02447 4
 -2 46 0 0.52468 0.61894 7
 2 46 0 1.55492 0.74775 5
 2 46 0 -0.2176 0.43786 2
 -2 46 0 0.20977 1.02581 8
 2 46 0 -1.3189 2.64754 1
 -2 46 0 0.16117 0.3061 2
 -2 46 0 2.17226 1.37476 10
 -2 46 0 0.8697 1.00994 6
 -2 46 0 -0.7206 0.66194 4
 2 46 0 0.58895 0.46443 2
 4 -46 0 15.0042 3.39015 9
 -4 -46 0 10.6545 1.81289 9
 4 -46 0 8.79946 2.44085 3
 4 -46 0 11.7961 3.18338 5
 -4 -46 0 15.1879 3.215 10
 -4 -46 0 16.8837 3.09696 3
 -4 -46 0 12.203 2.85854 6
 4 -46 0 14.77 2.33828 2
 -4 -46 0 14.3728 2.08362 2
 4 -46 0 10.6458 3.03341 8
 -4 46 0 14.7281 3.04487 4
 -4 46 0 13.0923 2.07492 2
 -4 46 0 11.8731 2.5842 10
 4 46 0 11.7124 1.67705 9
 4 46 0 11.7655 2.44323 2
 -4 46 0 13.2747 2.83337 6
 4 46 0 14.1655 2.96743 4
 -4 46 0 11.9885 2.64319 3
 4 46 0 13.6523 3.21738 7
 6 -46 0 12.4229 3.97044 8
 -6 -46 0 7.0008 2.52979 10
 6 -46 0 10.9479 3.11317 2
 -6 -46 0 12.3582 2.56574 3
 6 46 0 10.4676 2.92289 2
 -6 46 0 9.88802 2.54538 3
 -6 46 0 14.073 3.02244 10
 -1 -47 0 4.87917 1.89133 3
 1 -47 0 5.2038 1.81044 3
 1 -47 0 7.18886 2.09151 10
 1 -47 0 3.60283 1.87424 5
 1 -47 0 4.09986 1.89541 9
 1 -47 0 9.07414 1.97366 8
 -1 -47 0 4.80796 1.77887 9
 -1 -47 0 6.40554 1.69991 7
 -1 -47 0 7.19055 1.73646 5
 -1 -47 0 7.75181 2.14964 10
 1 -47 0 8.88421 1.3645 7
 -1 47 0 4.31717 1.34782 7
 1 47 0 8.48927 2.05785 4
 1 47 0 11.0941 2.36274 7
 -1 47 0 3.99836 1.38397 8
 1 47 0 9.91353 2.13236 6
 1 47 0 4.71636 1.4962 5
 -1 47 0 9.12182 2.35537 5
 -1 47 0 9.56737 2.08562 6
 -1 47 0 3.84011 1.50058 4
 -3 -47 0 17.2614 2.85531 6
 -3 -47 0 19.471 3.1342 10
 -3 -47 0 15.0597 2.9933 3
 3 -47 0 18.3773 3.89017 5
 -3 -47 0 16.6672 2.43778 9
 3 -47 0 17.7684 3.21065 8
 3 -47 0 19.1008 3.0693 3
 3 -47 0 14.3115 3.28497 9
 -3 47 0 15.059 2.99187 4
 3 47 0 16.9107 2.09796 2
 3 47 0 20.9788 2.32573 9
 -3 47 0 19.4802 2.75718 10
 3 47 0 16.9153 2.93062 7
 -3 47 0 14.5035 2.49623 6
 3 47 0 21.2246 2.93621 4
 -3 47 0 16.3661 1.82225 2
 -5 -47 0 17.1418 3.52015 6
 5 -47 0 10.361 3.16457 9
 5 -47 0 8.36158 2.44528 2
 5 -47 0 6.52254 2.97703 5
 5 -47 0 6.0082 2.96869 8
 -5 -47 0 7.75508 2.54044 10
 -5 -47 0 10.6021 2.58887 3
 5 47 0 6.74398 2.39887 2
 -5 47 0 10.6031 2.63282 3
 -5 47 0 15.0147 3.18807 6
 5 47 0 8.83056 2.3849 4
 -5 47 0 11.8593 2.84039 10
 5 47 0 11.9113 3.15197 7
 -5 47 0 9.23778 2.75783 4
 0 -48 0 64.0145 5.27738 5
 0 -48 0 61.3203 5.49441 10
 0 -48 0 61.9819 4.20314 8
 0 -48 0 64.1783 5.54129 3
 0 -48 0 63.1441 4.76386 7
 0 -48 0 65.7774 5.6262 9
 0 48 0 66.9513 4.48849 8
 0 48 0 65.3854 5.19896 5
 0 48 0 67.2359 5.43877 4
 0 48 0 66.0644 5.15191 7
 0 48 0 77.5197 5.57686 6
 2 -48 0 25.3577 3.34437 8
 2 -48 0 30.2671 3.58409 3
 2 -48 0 29.1852 2.26668 7
 -2 -48 0 30.0395 3.31043 9
 -2 -48 0 26.5439 2.40641 5
 2 -48 0 21.7485 3.63956 5
 -2 -48 0 35.1121 3.61882 3
 -2 -48 0 28.8052 3.5192 6
 -2 48 0 34.04 3.50421 10
 -2 48 0 28.148 2.49304 7
 -2 48 0 29.5179 3.43463 4
 2 48 0 26.9746 1.75133 2
 2 48 0 30.1234 2.42988 5
 -2 48 0 25.4684 3.88633 8
 -2 48 0 28.8099 3.26808 6
 2 48 0 28.3141 1.7798 2
 2 48 0 30.2389 3.59216 7
 2 48 0 30.8782 3.48878 4
 4 -48 0 7.29339 1.79613 2
 -4 -48 0 7.60337 2.26531 3
 4 -48 0 11.5357 2.76696 3
 -4 -48 0 10.2495 2.69827 10
 4 -48 0 3.94869 2.25602 5
 4 -48 0 8.17208 2.89534 8
 -4 -48 0 4.42647 1.97839 6
 -4 -48 0 6.08301 1.59923 2
 4 -48 0 9.54078 2.86128 9
 -4 48 0 6.09655 2.04178 6
 4 48 0 9.56544 2.72708 7
 -4 48 0 4.6351 1.93339 3
 -4 48 0 5.90941 1.99753 10
 4 48 0 7.79051 2.06012 2
 4 48 0 4.89706 2.25961 4
 -4 48 0 5.54203 1.6409 2
 4 48 0 9.08131 1.55534 9
 -4 48 0 6.48606 2.0654 4
 -1 -49 0 -0.8971 0.83623 5
 -1 -49 0 3.48752 1.31204 7
 -1 -49 0 0.19096 1.44232 9
 1 -49 0 -2.2713 1.02024 9
 1 -49 0 -0.3942 0.5289 7
 1 -49 0 -1.008 1.00362 10
 1 -49 0 -0.8221 1.14599 5
 1 -49 0 1.05997 1.09023 8
 1 -49 0 -0.4687 0.97854 3
 -1 -49 0 -0.7811 0.94673 10
 -1 -49 0 1.79636 1.40721 3
 1 49 0 1.47669 1.23726 6
 1 49 0 0.73833 1.08012 7
 1 49 0 1.51116 1.2365 4
 1 49 0 1.1226 1.1572 5
 -1 49 0 0.72082 0.89575 7
 -1 49 0 1.07809 1.04553 4
 -1 49 0 0.09838 0.9016 6
 -1 49 0 0.01743 0.91661 8
 3 -49 0 14.9168 1.7532 2
 3 -49 0 17.4598 3.53712 9
 -3 -49 0 13.4255 2.56781 9
 3 -49 0 13.0336 3.08404 8
 3 -49 0 9.42565 2.97517 5
 -3 -49 0 14.7611 2.98192 3
 3 -49 0 17.9259 3.0582 3
 -3 -49 0 15.0952 3.11701 6
 -3 -49 0 17.0725 3.36032 10
 3 49 0 10.9455 1.8134 2
 3 49 0 16.0554 2.6936 4
 3 49 0 16.4342 2.07783 2
 -3 49 0 13.3814 2.82726 4
 -3 49 0 14.259 2.78577 6
 -3 49 0 15.7435 2.66545 10
 3 49 0 14.6936 3.16533 7
 -3 49 0 14.8293 1.6 2
 -5 -49 0 4.99075 2.15108 10
 5 -49 0 1.12283 2.08418 8
 5 -49 0 2.10751 1.40617 2
 -5 -49 0 5.08834 1.84487 3
 5 -49 0 2.40207 2.10404 9
 -5 49 0 1.07493 1.38432 3
 -5 49 0 0.25936 1.33422 10
 5 49 0 3.0736 1.84906 2
 -5 49 0 5.89466 2.2054 4
 -5 49 0 2.98409 1.64906 6
 0 -50 0 23.4256 2.18686 8
 0 -50 0 24.9867 3.36539 9
 0 -50 0 33.3468 3.54639 5
 0 -50 0 29.3539 3.47923 3
 0 -50 0 24.9563 3.34882 10
 0 -50 0 27.0441 2.72574 7
 0 50 0 28.9132 3.29267 6
 0 50 0 31.3167 3.44617 4
 0 50 0 22.5579 2.89676 7
 -2 -50 0 17.314 2.97662 3
 -2 -50 0 21.7457 3.01068 9
 -2 -50 0 18.1249 1.99048 5
 2 -50 0 19.4727 3.36957 5
 2 -50 0 20.0101 2.00769 7
 -2 -50 0 22.6055 3.14642 6
 2 -50 0 18.5903 3.70095 9
 2 -50 0 21.6068 3.20543 3
 -2 -50 0 24.4892 3.43354 10
 2 -50 0 19.5748 2.9994 8
 2 50 0 21.7518 2.99611 4
 -2 50 0 22.6294 2.89971 6
 2 50 0 20.0826 3.05838 7
 -2 50 0 25.3588 3.18592 4
 -2 50 0 20.4643 2.08864 7
 2 50 0 21.0098 2.73478 5
 4 -50 0 35.8026 4.7244 8
 4 -50 0 34.2828 3.30451 2
 -4 -50 0 30.9834 4.06591 10
 4 -50 0 29.3931 4.00091 3
 -4 -50 0 38.9063 4.51453 6
 -4 -50 0 32.2017 3.10936 2
 4 -50 0 23.5887 6.89432 5
 4 -50 0 35.2836 4.65717 9
 -4 -50 0 31.4138 3.78116 3
 -4 -50 0 33.0584 3.11531 9
 4 50 0 33.9653 4.0459 4
 -4 50 0 26.671 2.91855 2
 4 50 0 37.3708 3.61019 2
 4 50 0 25.1646 4.06844 7
 -4 50 0 35.9578 3.96914 10
 -4 50 0 37.0343 4.88712 4
 -4 50 0 33.1551 3.95633 6
 -4 50 0 32.7523 3.9479 3
 -1 -51 0 33.1462 3.69864 9
 1 -51 0 29.8946 3.15017 8
 1 -51 0 30.2521 6.79768 5
 -1 -51 0 33.0201 3.87478 10
 -1 -51 0 32.6844 3.77715 3
 -1 -51 0 32.5571 3.25546 5
 1 -51 0 34.7135 2.90591 7
 1 -51 0 33.997 3.86905 3
 1 51 0 33.5396 3.66492 6
 1 51 0 30.6807 3.6334 4
 1 51 0 26.8083 3.02991 5
 -1 51 0 31.0728 3.00643 8
 -1 51 0 36.9915 3.31537 7
 -1 51 0 33.9403 3.73339 4
 -1 51 0 37.8865 3.73157 6
 1 51 0 32.4605 3.64422 7
 -3 -51 0 46.5998 4.73184 6
 3 -51 0 37.6792 4.95185 5
 3 -51 0 36.1605 4.26187 3
 -3 -51 0 40.5753 4.2835 3
 -3 -51 0 49.8673 4.87025 10
 3 -51 0 35.7433 2.86598 2
 -3 -51 0 44.8937 3.96158 9
 3 -51 0 30.6998 4.3206 9
 3 -51 0 33.6754 4.31534 8
 3 51 0 36.7215 3.08924 2
 3 51 0 44.0462 4.00759 2
 -3 51 0 40.2863 4.4752 4
 -3 51 0 46.5706 4.45357 10
 3 51 0 49.2039 4.96722 7
 -3 51 0 38.854 2.79789 2
 -3 51 0 43.1904 4.35514 6
 3 51 0 38.9605 4.27949 4
 5 -51 0 4.3034 2.72522 9
 5 -51 0 2.31359 1.53205 2
 -5 -51 0 3.12668 1.656 3
 5 -51 0 6.372 2.93005 8
 -5 -51 0 3.63547 1.97249 10
 5 51 0 3.91563 1.86236 2
 -5 51 0 0.81647 1.34365 10
 -5 51 0 3.38556 1.83813 6
 -5 51 0 2.04725 1.6519 3
 0 -52 0 48.2424 5.07056 9
 0 -52 0 56.0166 5.25709 10
 0 -52 0 51.5037 5.0219 3
 0 -52 0 56.5847 3.72965 8
 0 -52 0 58.9636 5.05566 5
 0 52 0 53.9232 4.68495 5
 0 52 0 61.1774 5.22625 4
 0 52 0 61.9082 5.12748 6
 0 52 0 54.7331 6.31245 7
 -2 -52 0 3.55664 1.11248 5
 2 -52 0 -1.8515 1.24774 9
 -2 -52 0 3.82486 2.05902 10
 2 -52 0 5.47925 1.95383 8
 2 -52 0 1.43756 1.96848 5
 -2 -52 0 2.18197 1.54771 6
 -2 -52 0 2.83586 1.64139 3
 -2 -52 0 2.74811 1.68138 9
 2 -52 0 4.20845 2.00817 3
 -2 52 0 1.3066 1.26056 4
 2 52 0 2.73555 1.39932 4
 -2 52 0 2.88031 1.49823 6
 -2 52 0 4.8296 1.17832 7
 -2 52 0 1.26351 1.2778 10
 2 52 0 3.75197 1.70821 7
 4 -52 0 49.7394 4.17585 2
 4 -52 0 51.2064 5.80586 8
 4 -52 0 51.0735 5.62397 9
 -4 -52 0 48.6791 4.0325 2
 4 -52 0 50.6571 5.26516 3
 -4 -52 0 57.0368 5.17069 3
 -4 -52 0 61.0327 5.74364 10
 -4 -52 0 56.4548 5.72446 6
 -4 -52 0 49.0906 4.1053 9
 4 -52 0 40.0292 5.66988 5
 4 52 0 60.1296 5.51265 4
 4 52 0 52.2478 4.44216 2
 4 52 0 57.2158 5.86534 7
 -4 52 0 57.641 5.31497 10
 -4 52 0 52.7202 5.79245 6
 -4 52 0 50.6756 5.29511 4
 -4 52 0 55.5219 5.27823 3
 -4 52 0 49.528 4.00334 2
 -1 -53 0 56.6498 5.25207 3
 -1 -53 0 54.4863 4.56316 5
 1 -53 0 60.8169 5.65519 9
 1 -53 0 58.4441 5.47075 3
 -1 -53 0 60.8912 5.3369 9
 -1 -53 0 65.4745 5.61962 10
 1 -53 0 44.7664 4.70935 8
 1 -53 0 55.9975 5.31888 10
 1 -53 0 57.188 4.20996 7
 1 -53 0 49.5233 5.18036 5
 -1 53 0 51.9129 4.24894 8
 -1 53 0 61.7572 5.14875 6
 1 53 0 47.8379 4.34067 5
 -1 53 0 63.3491 4.70015 7
 1 53 0 63.9681 5.28414 6
 1 53 0 67.2863 6.11017 7
 1 53 0 58.5417 5.28216 4
 -1 53 0 60.804 5.2839 4
 3 -53 0 8.62736 2.71126 8
 3 -53 0 7.89422 1.00656 2
 3 -53 0 4.29669 2.21088 9
 -3 -53 0 9.28771 2.48168 6
 3 -53 0 5.9455 2.12975 3
 -3 -53 0 10.1628 2.7386 10
 -3 -53 0 8.63024 2.09951 9
 3 -53 0 4.62006 2.27737 5
 -3 -53 0 9.51041 2.44648 3
 -3 53 0 4.89728 1.99442 4
 3 53 0 9.43317 1.37255 2
 -3 53 0 4.89322 1.86142 6
 -3 53 0 10.0278 2.55063 10
 3 53 0 6.69142 1.32291 2
 -3 53 0 8.25101 0.97403 2
 3 53 0 8.61524 2.36447 4
 3 53 0 4.99317 2.15195 7
 -5 -53 0 18.2547 3.82829 10
 5 -53 0 17.4706 2.78087 2
 -5 -53 0 18.402 3.90577 3
 5 -53 0 16.5251 4.3964 8
 5 -53 0 18.2904 4.38156 9
 5 53 0 16.6045 3.28801 2
 -5 53 0 25.2773 3.56203 10
 0 -54 0 18.874 2.95677 5
 0 -54 0 19.5696 3.15678 10
 0 -54 0 20.3942 2.47766 7
 0 -54 0 19.5346 4.10796 9
 0 -54 0 18.8207 1.81791 8
 0 -54 0 19.2696 3.20738 3
 0 54 0 22.8938 2.87884 7
 0 54 0 27.1484 3.2286 6
 0 54 0 22.5358 3.14274 4
 0 54 0 16.9445 2.81369 5
 2 -54 0 1.53685 1.8669 5
 2 -54 0 -0.2169 1.43036 9
 -2 -54 0 2.73487 1.6466 6
 2 -54 0 3.72371 0.92463 7
 2 -54 0 0.80488 1.38338 3
 -2 -54 0 5.3909 2.01995 3
 2 -54 0 2.63226 1.64337 8
 -2 -54 0 1.78966 1.46383 10
 -2 -54 0 2.36062 1.5326 9
 -2 -54 0 3.45263 1.96334 5
 2 54 0 3.94426 1.86003 7
 -2 54 0 2.6816 1.48942 10
 2 54 0 3.65883 1.08097 5
 -2 54 0 2.39299 1.45824 4
 -2 54 0 3.0489 1.0549 7
 2 54 0 0.79897 0.96967 4
 -2 54 0 3.09936 1.56227 6
 -4 -54 0 5.5355 1.63344 9
 4 -54 0 3.0025 1.97642 3
 4 -54 0 4.03186 2.24952 5
 -4 -54 0 4.91488 2.08172 3
 4 -54 0 8.33566 3.09424 9
 4 -54 0 6.47783 1.59353 2
 -4 -54 0 7.38471 2.57952 10
 4 -54 0 6.71199 2.84659 8
 -4 -54 0 12.0846 3.07416 6
 4 54 0 9.31561 2.00932 2
 -4 54 0 3.71113 2.03221 3
 4 54 0 11.9798 3.27013 7
 -4 54 0 7.63083 2.48169 4
 -4 54 0 6.74787 2.16683 10
 -4 54 0 5.58559 1.97363 6
 -1 -55 0 28.8478 4.33202 9
 1 -55 0 28.4606 2.76428 7
 1 -55 0 34.8094 4.01392 10
 -1 -55 0 25.9494 3.69889 10
 1 -55 0 27.5579 3.87644 9
 -1 -55 0 29.2264 3.23772 5
 -1 -55 0 31.5189 3.84758 3
 1 -55 0 35.9882 4.07944 3
 1 -55 0 37.901 4.22035 5
 -1 55 0 30.8403 3.71526 4
 1 55 0 38.9689 3.98104 6
 -1 55 0 28.3194 2.91957 8
 1 55 0 30.0422 3.6362 4
 -1 55 0 28.6009 3.13991 7
 -1 55 0 29.3022 3.53403 6
 1 55 0 26.3277 3.08147 5
 1 55 0 34.5936 3.79013 7
 -3 -55 0 5.4646 1.82779 9
 3 -55 0 4.09372 2.37442 5
 -3 -55 0 3.7229 1.89215 6
 -3 -55 0 3.83453 1.93214 3
 -3 -55 0 -1.0088 1.17927 10
 3 -55 0 1.51804 1.89181 9
 3 -55 0 3.50908 2.19953 8
 3 -55 0 2.132 1.8485 3
 -3 55 0 2.40791 1.72519 10
 -3 55 0 2.73002 1.52339 6
 3 55 0 1.35534 1.22767 4
 -3 55 0 2.8443 1.8875 4
 3 55 0 0.40867 1.57888 7
 3 55 0 2.93539 0.79864 2
 3 55 0 2.62045 0.72114 2
 -5 -55 0 13.1844 3.04247 3
 -5 55 0 18.1181 3.03196 10
 0 -56 0 93.5518 7.59722 9
 0 -56 0 93.9845 7.16313 5
 0 -56 0 97.9991 7.70083 3
 0 -56 0 92.6703 6.63041 7
 0 -56 0 95.4303 5.62498 8
 0 -56 0 101.752 7.80276 10
 0 56 0 87.6198 5.64154 8
 0 56 0 105.519 7.30437 7
 0 56 0 106.489 7.73873 4
 0 56 0 107.814 7.55604 6
 2 -56 0 8.19294 2.701 9
 -2 -56 0 7.0323 2.42496 10
 -2 -56 0 7.41245 2.22369 6
 2 -56 0 6.83572 2.46388 5
 2 -56 0 6.39989 1.09829 7
 -2 -56 0 6.26738 2.21033 3
 2 -56 0 7.01329 2.19799 8
 -2 -56 0 8.38907 2.46407 9
 2 56 0 5.71736 2.10791 7
 2 56 0 5.96999 2.14442 4
 2 56 0 6.14283 1.33334 5
 -2 56 0 7.23304 2.20955 4
 2 56 0 6.52997 2.04939 6
 -2 56 0 6.04802 2.12313 10
 -2 56 0 6.63936 2.05271 6
 -4 -56 0 2.29767 1.23654 9
 4 -56 0 1.82494 3.51609 9
 -4 -56 0 2.89513 1.88196 3
 4 -56 0 1.17077 1.65207 3
 -4 -56 0 1.63437 1.84719 10
 4 -56 0 -0.8735 1.72587 8
 -4 56 0 -0.8961 1.31356 3
 -4 56 0 -0.0037 1.14108 10
 4 56 0 1.41091 1.38022 2
 4 56 0 1.12 1.59558 7
 -4 56 0 0.65643 1.51145 6
 1 -57 0 17.5886 3.63797 5
 -1 -57 0 10.4423 2.9574 9
 -1 -57 0 14.9075 3.14302 3
 1 -57 0 12.5384 3.15887 9
 1 -57 0 10.1944 2.62334 10
 -1 -57 0 9.94953 2.21525 5
 -1 -57 0 12.5355 3.04792 10
 1 -57 0 13.198 1.78994 7
 1 -57 0 14.3087 3.55962 3
 1 57 0 12.3248 2.7489 6
 1 57 0 11.2471 2.48555 5
 1 57 0 12.4693 2.84933 7
 1 57 0 7.36403 2.55758 4
 -1 57 0 12.5417 2.22209 8
 -1 57 0 18.7511 2.75699 6
 -1 57 0 11.283 2.26614 7
 -1 57 0 12.7553 2.7619 4
 -3 -57 0 3.13482 1.68833 9
 3 -57 0 1.2044 1.99112 5
 -3 -57 0 1.3159 1.57208 6
 -3 -57 0 1.54441 1.65124 10
 3 -57 0 -2.5161 0.90068 9
 3 -57 0 -0.0619 2.09697 8
 3 -57 0 -1.7014 1.00857 3
 -3 -57 0 -0.8522 1.18431 3
 3 57 0 0.72565 1.49205 7
 -3 57 0 0.79223 1.32332 4
 3 57 0 0.92855 1.19015 4
 -3 57 0 0.24256 1.28102 6
 -3 57 0 1.56366 1.50791 10
 0 -58 0 52.355 3.36815 8
 0 -58 0 62.6498 5.78676 10
 0 -58 0 51.7089 4.54196 7
 0 -58 0 59.1234 5.6884 9
 0 58 0 61.2128 5.20589 7
 0 58 0 62.4176 5.39267 6
 0 58 0 62.7133 6.47126 4
 0 58 0 54.0393 3.34063 8
 2 -58 0 30.4283 4.31679 5
 -2 -58 0 29.9174 4.63748 9
 2 -58 0 29.39 3.62946 8
 -2 -58 0 26.9534 4.20851 3
 2 -58 0 25.3051 4.1289 9
 -2 -58 0 28.1463 2.98382 5
 -2 -58 0 24.9339 3.76601 10
 2 -58 0 22.6703 2.14503 7
 2 -58 0 31.3704 4.00531 3
 -2 58 0 23.8675 3.53297 4
 -2 58 0 35.0968 3.84129 6
 2 58 0 28.7745 3.8561 7
 -2 58 0 24.8834 3.46865 10
 2 58 0 25.8155 2.46068 5
 2 58 0 24.0197 3.5369 4
 -4 -58 0 8.9352 2.84793 10
 -4 -58 0 5.0057 1.94303 3
 4 -58 0 7.16601 2.87702 8
 -4 -58 0 5.11953 1.5733 9
 4 -58 0 3.56082 2.32255 9
 -4 58 0 9.90946 2.73404 10
 1 -59 0 27.5804 4.26845 9
 1 -59 0 34.9097 4.22842 10
 -1 -59 0 29.0053 3.37173 5
 -1 -59 0 22.3512 3.72318 10
 -1 -59 0 30.2777 3.975 3
 -1 -59 0 30.578 4.05201 9
 1 -59 0 30.6526 4.10945 5
 1 -59 0 35.1975 3.0362 7
 1 -59 0 29.6759 3.99049 3
 1 59 0 35.1931 4.08635 4
 1 59 0 34.7026 4.05111 7
 -1 59 0 29.5635 3.83771 6
 1 59 0 32.105 4.62021 5
 -1 59 0 31.2742 3.93106 4
 1 59 0 34.6289 4.00154 6
 -1 59 0 29.1753 3.23139 7
 -1 59 0 30.0437 3.06948 8
 -3 -59 0 3.42903 2.04056 3
 -3 -59 0 3.91491 1.9805 10
 -3 -59 0 1.7678 1.69039 6
 -3 -59 0 4.19795 1.85726 9
 3 -59 0 3.54976 2.39527 9
 3 -59 0 4.21617 2.18387 8
 3 -59 0 2.9532 2.51748 5
 3 59 0 -0.4253 1.56002 7
 -3 59 0 4.24015 2.02546 6
 -3 59 0 3.59304 1.85972 10
 -3 59 0 0.42768 1.19302 4
 0 -60 0 111.194 8.70299 10
 0 -60 0 102.345 7.99958 5
 0 60 0 113.755 8.57076 4
 0 60 0 112.866 8.30541 6
 0 60 0 111.211 8.1881 7
 2 -60 0 1.34199 1.60702 8
 -2 -60 0 0.82299 0.86874 5
 2 -60 0 -0.896 1.31114 5
 -2 -60 0 2.41071 1.77823 3
 -2 -60 0 4.11734 1.96086 10
 -2 -60 0 -0.5255 1.38028 9
 2 -60 0 3.46269 2.06754 3
 2 -60 0 -0.4699 1.79326 9
 -2 60 0 2.66799 1.4997 7
 2 60 0 1.83218 1.51682 4
 2 60 0 3.32017 1.96052 7
 -2 60 0 1.798 1.78646 4
 2 60 0 3.33022 1.91141 6
 -2 60 0 2.28929 1.49822 6
 4 -60 0 2.53079 2.25925 8
 4 -60 0 -0.1647 1.80979 9
 -4 -60 0 2.13956 1.30546 9
 -4 -60 0 -0.2056 1.50672 10
 1 -61 0 122.702 9.22861 5
 -1 -61 0 109.709 8.85565 9
 -1 -61 0 118.568 9.33593 10
 1 -61 0 112.3 9.14425 3
 1 -61 0 129.725 9.45879 10
 -1 -61 0 107.224 8.05048 5
 -1 -61 0 128.36 9.34683 3
 1 -61 0 125.384 9.47277 9
 1 61 0 126.85 9.26223 4
 -1 61 0 131.609 9.42292 4
 1 61 0 123.816 9.116 7
 -1 61 0 128.03 8.32728 7
 1 61 0 118.931 8.14022 5
 -1 61 0 127.185 9.92382 6
 1 61 0 134.543 9.2822 6
 -3 -61 0 2.47133 2.399 10
 3 -61 0 5.44487 2.4847 9
 3 -61 0 9.2726 2.83923 8
 -3 -61 0 6.98523 2.60189 3
 3 -61 0 8.79059 2.86909 5
 3 61 0 7.6401 2.78222 7
 -3 61 0 5.86661 2.13081 6
 -3 61 0 7.94549 2.42901 10
 0 -62 0 229.057 15.5711 3
 0 -62 0 223.319 15.3966 9
 0 -62 0 230.686 14.961 5
 0 -62 0 247.635 15.8835 10
 0 62 0 283.604 16.1178 4
 0 62 0 265.856 15.5608 6
 -2 -62 0 2.49397 1.05265 5
 -2 -62 0 0.62613 1.28396 9
 -2 -62 0 -1.4472 1.07207 10
 2 -62 0 2.36976 3.49019 5
 -2 -62 0 2.27071 1.7193 3
 2 -62 0 0.14559 1.75882 9
 2 -62 0 2.88428 1.74358 8
 2 62 0 1.41773 1.71923 6
 2 62 0 1.72149 1.70954 7
 -2 62 0 0.95235 1.26123 6
 -2 62 0 1.48401 1.04927 7
 -2 62 0 -1.4172 1.02721 10
 1 -63 0 7.30221 2.77 9
 -1 -63 0 20.8784 3.57639 9
 -1 -63 0 12.9069 3.28724 10
 1 -63 0 13.9995 3.17996 10
 1 -63 0 11.9718 3.17413 5
 -1 -63 0 9.86411 2.37196 5
 1 63 0 13.8092 3.17184 7
 -1 63 0 12.8908 2.25681 7
 1 63 0 14.1636 3.14941 6
 -1 63 0 13.5491 3.01041 6
 -1 63 0 9.83212 2.74782 10
 -3 -63 0 18.6429 3.93006 10
 -3 -63 0 17.8944 3.02783 9
 3 -63 0 15.479 3.48879 8
 3 -63 0 10.622 3.32137 9
 3 63 0 16.5581 3.79541 7
 0 -64 0 144.109 10.3126 10
 0 -64 0 120.515 9.23881 5
 0 64 0 130.308 9.30296 7
 0 64 0 138.992 9.70163 6
 2 -64 0 13.419 4.1039 9
 2 -64 0 11.8855 3.45872 5
 -2 -64 0 22.294 4.19651 10
 2 -64 0 11.3349 2.64107 8
 -2 -64 0 13.3711 3.03758 9
 -2 64 0 15.2907 3.16618 10
 2 64 0 19.7793 4.40568 7
 -1 -65 0 26.0217 3.35438 5
 1 -65 0 32.1419 4.72213 9
 1 -65 0 31.6611 4.33945 5
 1 -65 0 34.7582 4.44014 10
 -1 -65 0 27.0058 4.24065 9
 -1 65 0 32.568 4.04671 6
 -1 65 0 25.2613 3.1668 7
 1 65 0 24.5627 3.75978 7
 -1 65 0 35.6856 4.30552 10
 0 -66 0 0.88774 1.61451 5
 0 -66 0 1.66721 2.04572 9
 0 66 0 4.04128 1.90133 7
 2 -66 0 2.18655 2.36719 9
 -2 -66 0 4.65792 2.36063 10
 2 -66 0 4.1266 1.79746 8
 -2 -66 0 3.2845 2.00934 9
 2 -66 0 3.3929 2.30117 5
 -2 66 0 3.09249 1.91314 10
 2 66 0 3.99631 2.092 7
 1 -67 0 9.80311 2.76097 5
 1 -67 0 7.9006 2.77858 9
 -1 -67 0 11.5492 3.2544 10
 -1 -67 0 9.68063 2.97242 9
 1 -67 0 14.2302 3.25343 10
 1 67 0 11.088 2.86964 7
 -1 67 0 20.7162 3.38289 10
 0 -68 0 18.4404 4.00921 10
 0 -68 0 19.1724 4.68295 9
 0 68 0 19.9152 3.23919 7
 -1 -69 0 8.00721 2.44534 5
 1 -69 0 7.57842 2.59617 5
 1 -69 0 11.1059 3.20674 9
 -1 -69 0 7.9197 2.92294 10
 -1 -69 0 12.6442 3.21686 9
 1 69 0 11.47 2.8925 7
 -1 69 0 11.2874 3.00079 10
 8 0 -1 2.77997 1.92369 5
 -8 0 1 -0.2548 1.1353 4
 8 0 -1 0.4159 1.19039 7
 -8 0 1 2.47477 1.59555 10
 8 0 -1 2.24126 2.45008 8
 -6 0 1 -0.4804 0.88702 10
 6 0 -1 0.31998 1.06783 4
 -6 0 1 0.66714 0.77914 9
 -6 0 1 -0.905 0.71494 4
 -6 0 1 -0.2588 0.82365 3
 -6 0 1 0.8992 1.18201 6
 6 0 -1 -0.3921 0.70689 7
 6 0 -1 -0.0321 0.86537 7
 6 0 -1 -0.5573 0.76241 3
 6 0 -1 2.5037 2.1086 8
 -6 0 1 -0.5015 1.09849 5
 6 0 -1 0.93613 1.59354 2
 -6 0 1 -0.0251 0.64666 9
 6 0 -1 -0.5099 1.21061 5
 4 0 -1 -0.0537 0.73127 5
 4 0 -1 -0.3816 0.74706 2
 -4 0 1 -0.0829 0.5903 6
 -4 0 1 -0.765 0.29591 7
 -4 0 1 -0.0611 0.85116 8
 4 0 -1 0.26959 1.09987 8
 -4 0 1 1.55793 3.57186 1
 -4 0 1 -0.419 0.4272 4
 4 0 -1 -0.2889 0.59741 10
 4 0 -1 -0.0727 0.6038 4
 -4 0 1 1.26976 0.95647 10
 -4 0 1 0.07281 0.57312 3
 -4 0 1 -0.1969 0.71621 2
 -4 0 1 0.51769 0.56367 9
 4 0 -1 0.91171 0.66486 6
 4 0 -1 -0.8563 0.50477 3
 -4 0 1 0.60761 0.75318 5
 4 0 -1 3.70502 5.85204 1
 -4 0 1 -0.2832 0.48839 9
 4 0 -1 -0.4138 0.39795 7
 2 0 -1 0.17185 0.38686 6
 -2 0 1 -0.2552 0.3481 9
 2 0 -1 0.02926 0.54141 5
 2 0 -1 0.50606 0.41231 7
 2 0 -1 0.11075 0.30563 4
 -2 0 1 -0.2614 0.28852 4
 -2 0 1 -0.3192 0.3478 6
 2 0 -1 0.32322 0.59602 2
 2 0 -1 0.59288 1.45795 1
 -2 0 1 0.32834 0.59187 2
 2 0 -1 0.17684 0.42869 10
 -2 0 1 -1.7448 1.25459 1
 -2 0 1 1.18508 0.64351 5
 -2 0 1 0.49745 0.48662 9
 -2 0 1 -0.2179 0.37987 3
 -2 0 1 -0.115 0.27676 7
 2 0 -1 0.30465 0.61564 8
 -2 0 1 0.31056 0.57571 8
 2 0 -1 -0.5604 0.34479 3
 -2 0 1 -0.1544 0.37434 10
 0 0 -1 -0.0736 0.23757 9
 0 0 1 0.03427 0.4359 1
 0 0 -1 0.12968 0.30695 5
 0 0 1 0.36243 0.22272 4
 0 0 1 0.35807 0.30076 7
 0 0 -1 -0.1584 0.25355 8
 0 0 -1 -0.2507 0.1516 4
 0 0 1 0.15612 0.26939 9
 0 0 1 0.02388 0.55855 1
 0 0 -1 -0.1276 0.25587 7
 0 0 1 0.1752 0.26404 5
 0 0 1 0.12225 0.28408 2
 0 0 -1 0.13107 0.27919 2
 0 0 1 0.0646 0.12771 10
 0 0 -1 -0.5981 0.4513 1
 0 0 1 0.44018 0.31035 8
 0 0 -1 -0.0541 0.10938 10
 2 0 1 0.71591 0.58968 7
 -2 0 -1 0.04224 0.1754 3
 -2 0 -1 -0.075 0.45863 6
 2 0 1 0.00384 0.51811 2
 -2 0 -1 0.16437 0.55608 2
 -2 0 -1 0.54766 0.3813 9
 -2 0 -1 -1.5278 1.2984 1
 -2 0 -1 -0.0696 0.21713 3
 2 0 1 -0.0927 1.59056 1
 -2 0 -1 0.29655 0.65488 8
 -2 0 -1 -0.143 0.49993 4
 2 0 1 1.38428 0.4564 9
 -2 0 -1 -0.3028 0.34287 10
 -2 0 -1 0.43586 0.55668 5
 2 0 1 -0.2573 0.46054 4
 2 0 1 0.05726 0.32921 10
 2 0 1 1.36217 0.85336 8
 2 0 1 -0.0372 0.55027 5
 2 0 1 1.38658 0.59266 7
 2 0 1 0.18725 0.44343 6
 4 0 1 0.5569 0.67166 10
 -4 0 -1 0.83824 1.0224 8
 4 0 1 2.08852 1.08916 5
 -4 0 -1 2.14174 0.63575 9
 -4 0 -1 -0.2483 0.58201 10
 4 0 1 -0.3744 0.684 6
 -4 0 -1 1.31595 1.01359 4
 4 0 1 -3.0365 3.67554 1
 -4 0 -1 -1.0503 0.49904 3
 -4 0 -1 -0.6798 0.3873 3
 4 0 1 0.91469 1.17092 8
 -4 0 -1 0.83603 3.5445 1
 4 0 1 -0.0148 0.78624 4
 -4 0 -1 2.20911 1.11112 5
 -4 0 -1 -1.0667 0.68174 6
 4 0 1 1.54733 0.91902 7
 -4 0 -1 0.38079 1.0136 2
 4 0 1 2.87893 1.38387 2
 4 0 1 0.18471 0.51196 9
 4 0 1 -0.4845 0.64075 7
 6 0 1 2.15881 1.97503 2
 -6 0 -1 0.81638 1.15806 5
 -6 0 -1 0.08884 0.89041 10
 -6 0 -1 1.10096 1.16377 4
 -6 0 -1 -0.261 0.92208 6
 6 0 1 -0.3868 0.98948 7
 6 0 1 2.27717 1.45196 5
 7 -1 -1 32.9059 4.64232 8
 -7 -1 1 31.9178 3.19508 3
 -7 -1 1 38.3704 3.8393 5
 7 -1 -1 43.3673 4.30179 5
 -7 -1 1 38.2722 3.99345 4
 7 -1 -1 35.0574 3.78964 7
 -7 -1 1 38.4376 4.36506 6
 -7 -1 1 38.0295 3.94538 10
 -7 -1 1 29.1497 2.66971 9
 7 -1 -1 37.022 4.91883 2
 -7 -1 1 38.2788 2.62607 9
 -7 -1 1 36.3045 3.23616 3
 7 1 -1 40.8967 4.09735 5
 -7 1 1 39.6156 2.81507 9
 -7 1 1 39.1591 3.97136 10
 -7 1 1 39.313 3.30165 3
 -7 1 1 36.4838 4.29292 6
 -7 1 1 39.8056 4.02544 4
 7 1 -1 33.3421 4.78502 8
 -7 1 1 29.9057 2.68844 9
 -7 1 1 36.5965 3.35788 3
 7 1 -1 30.4703 4.61445 2
 7 1 -1 41.082 4.06032 7
 -7 1 1 39.851 4.06691 5
 5 -1 -1 161.691 9.79201 3
 5 -1 -1 153.38 15.3572 1
 5 -1 -1 162.997 10.455 6
 -5 -1 1 152.54 14.8165 1
 5 -1 -1 201.375 11.426 8
 -5 -1 1 175.655 10.1666 5
 -5 -1 1 196.928 10.3745 7
 -5 -1 1 175.184 10.7587 6
 5 -1 -1 151.971 10.2019 10
 5 -1 -1 183.255 11.3675 2
 -5 -1 1 170.741 10.46 10
 -5 -1 1 177.311 10.4532 4
 -5 -1 1 172.544 9.57116 9
 5 -1 -1 174.085 10.4448 5
 -5 -1 1 174.749 9.55566 9
 -5 -1 1 175.693 9.90544 3
 5 -1 -1 184.828 10.3401 7
 5 -1 -1 177.964 10.421 4
 -5 -1 1 158.691 10.7315 2
 5 1 -1 170.494 10.304 5
 -5 1 1 155.358 10.6895 2
 5 1 -1 169.485 9.84796 3
 -5 1 1 178.496 10.787 6
 5 1 -1 169.716 10.9992 8
 -5 1 1 178.73 10.3099 5
 5 1 -1 176.687 11.2907 2
 5 1 -1 151.465 14.9832 1
 5 1 -1 182.884 10.4468 4
 5 1 -1 173.371 10.5959 6
 5 1 -1 176.303 10.351 7
 -5 1 1 165.639 9.64366 9
 5 1 -1 157.562 10.2798 10
 -5 1 1 168.588 9.88321 3
 -5 1 1 166.254 14.556 1
 -5 1 1 163.638 10.395 10
 -5 1 1 176.371 10.1285 7
 -5 1 1 174.293 9.64235 9
 -5 1 1 177.683 10.4658 4
 -3 -1 1 13.0827 1.2965 9
 3 -1 -1 14.3884 1.87741 2
 3 -1 -1 13.9837 1.42739 4
 -3 -1 1 12.7004 1.52321 5
 -3 -1 1 12.6917 1.57357 6
 3 -1 -1 12.5184 1.37778 7
 -3 -1 1 11.329 1.29203 7
 -3 -1 1 12.793 1.42014 4
 3 -1 -1 15.409 3.81878 1
 3 -1 -1 11.3287 1.44285 6
 -3 -1 1 19.1929 3.94088 1
 -3 -1 1 13.3541 1.53666 10
 3 -1 -1 10.7022 1.80442 8
 -3 -1 1 12.004 1.34111 3
 3 -1 -1 12.5278 1.55061 5
 3 -1 -1 11.2295 1.32546 3
 3 -1 -1 10.2677 1.37189 10
 -3 -1 1 13.3298 1.70571 2
 -3 -1 1 13.1104 1.73882 8
 -3 -1 1 11.8512 1.26761 9
 3 1 -1 13.2972 1.85413 8
 3 1 -1 13.1183 1.51947 6
 3 1 -1 13.7083 1.58417 5
 3 1 -1 14.7507 1.54453 10
 -3 1 1 12.7721 1.29893 9
 3 1 -1 10.6094 1.28023 3
 -3 1 1 15.5953 3.52485 1
 3 1 -1 15.4421 1.93171 2
 -3 1 1 13.6267 1.5537 10
 -3 1 1 12.1611 1.3865 4
 -3 1 1 11.9625 1.29171 9
 -3 1 1 10.4741 1.30074 3
 -3 1 1 11.1937 1.28738 7
 -3 1 1 13.0619 1.76302 8
 -3 1 1 9.96105 1.41977 5
 3 1 -1 12.5472 3.35712 1
 3 1 -1 12.4225 1.36654 4
 -3 1 1 11.0829 1.46009 6
 -3 1 1 10.7266 1.60313 2
 3 1 -1 14.3042 1.47052 7
 -1 -1 1 3903.04 213.44 11
 1 -1 -1 4078.64 213.658 11
 -1 1 1 3558.77 211.257 11
 1 1 -1 4200.14 214.868 11
 1 1 1 807.997 43.1792 1
 -3 -1 -1 164.976 9.00054 3
 3 -1 1 195.706 10.4679 8
 3 -1 1 164.467 9.96888 7
 3 -1 1 179.305 10.3348 2
 3 -1 1 164.355 9.79856 6
 3 -1 1 173.862 10.1281 4
 3 -1 1 178.921 10.0255 7
 -3 -1 -1 143.815 12.1738 1
 3 -1 1 169.224 9.2367 9
 3 -1 1 168.446 12.8078 1
 -3 -1 -1 186.707 10.2856 4
 3 -1 1 169.547 9.85802 5
 -3 -1 -1 177.85 9.59569 10
 -3 -1 -1 178.735 10.2115 2
 -3 -1 -1 185.724 9.80925 5
 3 -1 1 170.333 9.49341 10
 -3 -1 -1 160.04 8.97725 3
 -3 -1 -1 178.71 9.99328 6
 -3 -1 -1 179.111 9.10797 9
 3 1 1 188.603 9.88525 5
 3 1 1 171.502 10.1293 4
 3 1 1 168.589 10.0642 7
 -3 1 -1 173.108 9.55798 10
 -3 1 -1 159.222 10.0566 2
 -3 1 -1 173.559 9.93523 6
 3 1 1 165.388 12.9905 1
 3 1 1 173.039 10.2947 2
 3 1 1 175.495 9.54925 10
 -3 1 -1 164.068 10.0732 8
 3 1 1 166.119 9.82264 6
 3 1 1 189.166 10.1487 7
 3 1 1 171.395 9.13027 9
 -3 1 -1 177.834 9.22361 9
 -3 1 -1 184.321 9.06603 3
 -3 1 -1 183.691 12.9572 1
 3 1 1 169.145 10.201 8
 -3 1 -1 173.64 10.1967 4
 -3 1 -1 167.171 9.02086 3
 -3 1 -1 177.986 9.95572 5
 -5 -1 -1 16.6717 2.01595 10
 -5 -1 -1 15.9792 2.18665 5
 5 -1 1 0.96925 6.15429 1
 5 -1 1 11.8817 2.79918 2
 5 -1 1 9.90875 2.27803 4
 -5 -1 -1 10.2353 1.01447 9
 5 -1 1 11.8647 2.37296 5
 -5 -1 -1 13.1301 1.06811 9
 -5 -1 -1 9.28231 1.07893 3
 5 -1 1 13.1211 2.093 6
 5 -1 1 15.5573 3.13884 8
 -5 -1 -1 25.8611 6.8987 1
 5 -1 1 10.3071 2.10866 7
 5 -1 1 9.49028 1.20213 9
 -5 -1 -1 15.9866 2.28281 6
 -5 -1 -1 9.81246 1.074 3
 5 1 1 8.91164 2.0795 4
 5 1 1 12.219 1.9846 7
 5 1 1 13.7265 2.95104 2
 -5 1 -1 9.2908 1.80062 10
 -5 1 -1 10.6336 5.55214 1
 5 1 1 13.3844 2.21069 5
 -5 1 -1 11.6955 2.10265 5
 5 1 1 19.4133 6.85314 1
 -5 1 -1 10.7745 1.10832 3
 -5 1 -1 8.5218 1.06208 3
 -5 1 -1 12.0583 2.05601 6
 -5 1 -1 10.6205 1.212 9
 5 1 1 8.92179 2.32771 6
 5 1 1 12.3501 2.73487 8
 7 -1 1 15.8547 3.94641 2
 7 -1 1 24.5997 4.98277 8
 -7 -1 -1 13.834 2.43727 10
 7 -1 1 22.0612 3.11116 7
 -7 -1 -1 18.7846 3.07995 4
 7 -1 1 21.9928 3.29288 5
 7 1 1 14.6496 3.08945 7
 -7 1 -1 19.5087 2.7704 10
 7 1 1 18.7647 3.38395 5
 7 1 1 9.96959 3.0302 2
 -7 1 -1 23.9583 3.50893 4
 7 1 1 16.6244 4.11593 8
 8 -2 -1 12.9284 4.1272 8
 8 -2 -1 15.9758 3.39008 5
 8 -2 -1 12.5955 2.70296 7
 -8 -2 1 13.8848 2.96513 10
 -8 -2 1 13.441 2.81005 4
 8 2 -1 10.724 2.65366 5
 8 2 -1 15.8912 4.02639 8
 -8 2 1 12.4083 2.73787 3
 -8 2 1 20.0249 3.10563 10
 8 2 -1 12.9697 2.87696 7
 -8 2 1 9.11804 2.52737 4
 -6 -2 1 52.9396 3.55566 9
 6 -2 -1 51.2111 5.50371 8
 -6 -2 1 52.5189 4.01887 3
 -6 -2 1 58.6978 4.73532 4
 6 -2 -1 51.1877 4.57242 4
 -6 -2 1 51.7304 4.34156 7
 6 -2 -1 58.7975 5.63107 2
 -6 -2 1 53.7317 4.71118 10
 -6 -2 1 50.9906 4.32975 5
 -6 -2 1 53.0031 4.89822 6
 -6 -2 1 48.9178 3.51351 9
 6 -2 -1 55.0867 4.51447 7
 6 -2 -1 51.9585 4.69638 5
 -6 2 1 52.6698 4.09426 3
 6 2 -1 52.4179 5.29113 8
 6 2 -1 49.9686 5.3212 2
 -6 2 1 54.5622 4.06557 3
 6 2 -1 51.0946 4.53167 5
 -6 2 1 57.0511 3.85348 9
 -6 2 1 61.9508 5.14708 6
 6 2 -1 52.3831 3.93268 3
 6 2 -1 62.2903 4.83437 7
 -6 2 1 48.7932 4.4364 5
 -6 2 1 51.2478 3.76649 9
 -6 2 1 57.0216 4.77288 10
 -6 2 1 56.3041 4.71902 4
 6 2 -1 49.0115 4.47708 4
 6 2 -1 53.9944 4.61296 7
 -4 -2 1 56.6893 4.16931 3
 4 -2 -1 52.2276 4.14263 6
 4 -2 -1 56.8506 4.80053 5
 -4 -2 1 66.9093 4.54081 6
 -4 -2 1 55.004 3.61916 9
 4 -2 -1 59.3792 4.68155 8
 -4 -2 1 49.8259 4.31573 2
 -4 -2 1 59.8193 4.04941 7
 4 -2 -1 58.0868 3.88103 3
 4 -2 -1 50.151 4.53768 2
 -4 -2 1 61.6467 4.20934 4
 4 -2 -1 61.0941 4.12943 4
 4 -2 -1 56.403 4.10421 10
 -4 -2 1 60.0507 5.1331 5
 -4 -2 1 50.1277 4.25587 8
 -4 -2 1 77.9126 9.44516 1
 4 -2 -1 53.2745 3.91083 7
 4 2 -1 53.365 3.78662 3
 -4 2 1 54.0515 4.41068 8
 -4 2 1 57.1688 4.33772 6
 4 2 -1 59.5945 9.54971 1
 -4 2 1 51.3982 3.80052 3
 -4 2 1 58.0528 3.90763 7
 -4 2 1 63.9847 4.67398 10
 -4 2 1 55.1082 4.46706 2
 -4 2 1 60.042 4.15836 4
 -4 2 1 58.9911 3.77815 9
 4 2 -1 54.5134 4.19914 6
 4 2 -1 53.3917 4.05024 4
 -4 2 1 58.6698 3.79718 9
 4 2 -1 59.4598 4.6042 8
 4 2 -1 52.1782 3.99748 5
 4 2 -1 51.9854 4.02908 7
 4 2 -1 59.6128 4.19177 10
 4 2 -1 63.9022 4.84212 2
 -4 2 1 61.1494 4.21565 5
 -4 2 1 58.4808 8.75402 1
 -2 -2 1 446.413 24.9867 1
 2 -2 -1 465.218 25.1792 1
 -2 2 1 418.263 24.9123 1
 2 2 -1 446.862 25.038 1
 0 -2 -1 3.75693 0.45739 4
 0 -2 1 3.93493 0.36838 10
 0 -2 -1 4.98599 0.48724 3
 0 -2 -1 4.74754 0.63267 2
 0 -2 -1 4.67057 0.39677 6
 0 -2 1 4.64224 0.5457 9
 0 -2 1 3.9407 0.60474 7
 0 -2 -1 4.15033 0.57771 7
 0 -2 -1 3.85658 0.58884 5
 0 -2 1 4.53754 0.58659 2
 0 -2 1 4.55104 0.98876 1
 0 -2 1 4.33993 0.57786 8
 0 -2 -1 4.32594 0.53927 9
 0 -2 1 5.11497 0.60543 5
 0 -2 -1 5.32946 1.08704 1
 0 -2 1 4.52724 0.48055 4
 0 -2 1 5.52547 0.50852 3
 0 -2 -1 5.18773 0.41865 10
 0 -2 1 5.38936 1.13701 1
 0 2 1 5.51882 1.24474 1
 0 2 -1 3.85493 0.59412 7
 0 2 -1 4.26066 0.47965 3
 0 2 1 4.16075 0.45424 3
 0 2 1 4.47026 1.03645 1
 0 2 1 3.53692 0.59163 8
 0 2 1 4.27023 0.39509 6
 0 2 1 4.74798 0.63833 2
 0 2 -1 4.27841 0.62705 2
 0 2 -1 5.37715 0.56843 9
 0 2 1 3.91384 0.5674 7
 0 2 1 4.40727 0.57103 5
 0 2 -1 5.21002 0.52354 4
 0 2 -1 4.69123 0.96566 1
 0 2 -1 5.13943 0.3897 10
 0 2 1 5.13133 0.42947 10
 0 2 -1 4.80396 0.58564 8
 0 2 -1 6.01951 0.66259 5
 0 2 1 4.01819 0.55013 9
 0 2 1 4.52026 0.62357 8
 0 2 1 4.09546 0.46972 4
 -2 -2 -1 415.346 22.6188 1
 2 -2 1 393.157 22.6033 1
 2 -2 1 377.565 20.5319 2
 -2 2 -1 363.736 20.4711 8
 -2 2 -1 400.146 22.5046 1
 2 2 1 384.603 20.5588 4
 -2 2 -1 359.145 20.2556 5
 2 2 1 444.653 22.9354 1
 4 -2 1 362.141 19.4053 9
 -4 -2 -1 393.139 20.0691 5
 4 -2 1 367.371 24.735 1
 -4 -2 -1 355.829 19.8537 10
 -4 -2 -1 359.288 19.0347 9
 -4 -2 -1 355.936 20.4899 8
 -4 -2 -1 392.029 20.5166 6
 -4 -2 -1 377.597 24.3377 1
 4 -2 1 419 21.1522 8
 -4 -2 -1 402.578 20.8255 4
 4 -2 1 372.499 20.2338 7
 -4 -2 -1 342.779 19.0722 3
 4 -2 1 348.536 20.1753 6
 4 -2 1 391.514 20.9907 2
 4 -2 1 384.873 20.3391 5
 4 -2 1 357.57 19.7605 10
 -4 -2 -1 394.155 19.1191 3
 4 -2 1 375.547 20.5923 4
 4 -2 1 365.324 20.4229 7
 4 2 1 384.444 20.9621 2
 4 2 1 372.495 24.9716 1
 4 2 1 354.281 19.7812 10
 -4 2 -1 370.844 19.8776 10
 4 2 1 374.986 20.7916 8
 -4 2 -1 360.498 20.6203 2
 -4 2 -1 382.208 20.2054 5
 4 2 1 369.014 20.2897 6
 -4 2 -1 358.964 19.3198 9
 -4 2 -1 331.868 20.4603 8
 -4 2 -1 382.831 19.1741 3
 4 2 1 366.199 20.1141 5
 4 2 1 397.099 20.6726 7
 4 2 1 410.414 20.4904 7
 4 2 1 356.094 19.079 9
 -4 2 -1 383.057 19.1786 3
 -4 2 -1 379.192 20.4175 6
 -4 2 -1 393.457 20.7612 4
 4 2 1 359.341 20.5386 4
 -6 -2 -1 28.2662 3.47147 6
 -6 -2 -1 34.3725 3.45709 5
 6 -2 1 29.5109 4.2886 8
 6 -2 1 28.1889 3.52447 5
 6 -2 1 28.8671 3.41714 7
 -6 -2 -1 31.1681 3.21897 10
 -6 -2 -1 40.5737 4.14768 4
 6 -2 1 35.2508 4.40243 2
 -6 2 -1 28.1863 1.92857 3
 6 2 1 28.6575 4.05427 2
 -6 2 -1 25.9028 3.16505 5
 6 2 1 28.8917 4.6444 8
 6 2 1 32.0938 3.52046 5
 -6 2 -1 35.9167 3.91644 4
 6 2 1 31.9877 3.47656 7
 -6 2 -1 26.0195 1.89903 3
 -6 2 -1 26.0119 2.01916 9
 -6 2 -1 31.2867 3.59032 6
 -6 2 -1 37.18 3.29365 10
 -6 2 -1 29.4057 2.04938 9
 -7 -3 1 12.4549 2.70676 10
 -7 -3 1 10.354 2.51924 4
 -7 -3 1 8.55017 1.88964 3
 7 -3 -1 16.0767 2.85554 5
 -7 -3 1 8.582 3.40167 5
 -7 -3 1 11.7577 1.81772 3
 7 -3 -1 7.72032 2.87896 8
 -7 -3 1 10.3614 1.16811 9
 7 -3 -1 15.3087 3.87825 2
 -7 -3 1 9.11192 2.53076 6
 -7 -3 1 10.9283 1.11402 9
 7 -3 -1 11.0321 2.82871 7
 -7 3 1 12.9612 1.97949 3
 7 3 -1 14.4059 2.86518 7
 -7 3 1 13.1536 2.62854 4
 -7 3 1 12.4846 2.64045 10
 -7 3 1 11.9898 1.58664 9
 -7 3 1 11.896 1.74185 9
 7 3 -1 7.05645 2.97825 2
 7 3 -1 16.2332 2.62976 5
 7 3 -1 14.0272 3.75495 8
 -7 3 1 11.3989 2.6913 6
 -7 3 1 9.42368 1.85394 3
 5 -3 -1 166.032 10.2359 10
 5 -3 -1 179.901 10.3105 4
 5 -3 -1 170.099 10.4066 5
 -5 -3 1 175.696 10.8242 2
 5 -3 -1 181.791 10.1145 7
 5 -3 -1 170.727 9.72329 3
 -5 -3 1 166.693 9.88983 5
 5 -3 -1 167.273 11.0594 2
 -5 -3 1 154.184 9.96644 7
 5 -3 -1 185.664 11.1947 8
 -5 -3 1 165 9.31805 9
 -5 -3 1 186.411 10.5415 10
 -5 -3 1 179.24 10.3734 4
 -5 -3 1 184.17 15.0355 1
 -5 -3 1 165.122 9.29893 9
 -5 -3 1 187.859 10.8773 6
 5 -3 -1 165.708 10.0499 7
 5 -3 -1 162.109 10.323 6
 -5 -3 1 171.464 9.76317 3
 -5 -3 1 157.298 12.0489 8
 5 -3 -1 161.388 15.3736 1
 -5 3 1 182.356 10.4577 10
 5 3 -1 155.833 10.303 6
 -5 3 1 173.287 9.92443 7
 5 3 -1 177.704 10.1226 5
 -5 3 1 160.635 10.6383 2
 5 3 -1 172.016 10.2654 4
 -5 3 1 171.148 9.78233 3
 -5 3 1 173.203 10.3158 4
 -5 3 1 152.539 9.51236 9
 -5 3 1 181.328 9.64703 9
 5 3 -1 150.74 9.59367 3
 5 3 -1 167.721 10.8619 8
 5 3 -1 172.863 10.2881 7
 -5 3 1 177.432 10.6711 6
 5 3 -1 158.223 15.0882 1
 -5 3 1 160.843 10.1381 5
 -5 3 1 164.404 15.1081 1
 5 3 -1 157.354 10.9331 2
 -3 -3 1 125.626 7.62139 8
 -3 -3 1 125.375 7.07953 9
 3 -3 -1 142.186 8.0904 2
 -3 -3 1 133.177 7.45967 4
 3 -3 -1 126.339 7.58547 5
 -3 -3 1 126.916 7.09985 9
 -3 -3 1 122.798 9.98129 1
 3 -3 -1 122.669 7.28813 9
 3 -3 -1 134.352 7.99016 8
 -3 -3 1 131.741 7.86811 2
 3 -3 -1 128.709 7.31263 3
 -3 -3 1 130.898 7.33415 3
 3 -3 -1 127.165 7.56211 6
 3 -3 -1 132.982 7.31549 7
 3 -3 -1 135.511 10.5248 1
 3 -3 -1 132.669 7.39128 4
 -3 -3 1 133.634 7.6363 10
 3 -3 -1 123.908 7.47397 10
 -3 -3 1 127.014 7.42309 7
 -3 -3 1 133.032 7.75651 6
 -3 -3 1 127.894 7.30992 5
 3 3 -1 130.888 7.61391 6
 -3 3 1 123.199 7.5149 10
 -3 3 1 124.069 7.38817 4
 -3 3 1 141.772 7.94218 8
 3 3 -1 126.176 7.42063 4
 3 3 -1 128.18 7.53386 10
 -3 3 1 132.2 7.57865 5
 -3 3 1 129.919 7.83855 2
 -3 3 1 122.938 7.30099 3
 3 3 -1 125.428 7.33727 5
 -3 3 1 122.608 10.0054 1
 -3 3 1 136.009 7.63542 9
 3 3 -1 129.419 7.50998 7
 -3 3 1 136.573 7.69994 6
 3 3 -1 131.484 7.96836 2
 3 3 -1 148.043 7.92686 8
 3 3 -1 120.807 10.1225 1
 -3 3 1 122.107 7.21245 7
 3 3 -1 117.106 7.2383 3
 1 -3 -1 1339.12 65.1269 1
 -1 3 1 1248.63 64.9317 1
 1 3 -1 1208.27 64.806 1
 -1 -3 -1 158.855 8.63407 8
 1 -3 1 168.523 8.69788 2
 -1 -3 -1 150.527 9.90643 1
 1 -3 1 156.322 8.69388 4
 -1 -3 -1 159.967 8.71757 7
 1 -3 1 162.623 8.73919 8
 1 -3 1 160.692 8.67188 7
 -1 -3 -1 156.172 8.48 5
 -1 -3 -1 152.641 8.65496 2
 -1 -3 -1 168.435 8.23979 9
 1 3 1 170.425 10.0029 1
 1 3 1 163.479 8.48495 5
 1 3 1 157.317 8.71077 4
 -1 3 -1 163.389 8.68413 7
 1 3 1 152.475 8.66123 2
 -1 3 -1 160.718 8.69657 4
 1 3 1 168.927 8.68273 7
 1 3 1 170.68 8.69838 8
 1 3 1 152.687 8.705 7
 -1 3 -1 143.268 8.63742 8
 -1 3 -1 159.18 11.905 1
 -1 3 -1 162.611 8.66676 2
 -3 -3 -1 367.509 19.4539 6
 3 -3 1 356.194 19.4495 7
 -3 -3 -1 374.662 19.7287 4
 -3 -3 -1 328.682 22.0293 1
 -3 -3 -1 357.043 19.5218 8
 -3 -3 -1 339.947 18.391 3
 3 -3 1 333.21 19.2066 6
 3 -3 1 374.87 18.8096 9
 3 -3 1 393.24 19.9071 8
 -3 -3 -1 347.696 19.0549 5
 3 -3 1 364.056 19.5942 4
 -3 -3 -1 352.181 19.6193 2
 3 -3 1 377.624 22.7127 1
 3 -3 1 364.587 19.759 2
 3 -3 1 364.49 19.4214 5
 3 -3 1 364.318 18.9314 10
 -3 -3 -1 363.571 18.3852 9
 3 3 1 409.527 23.0823 1
 3 3 1 342.752 19.5636 4
 3 3 1 400.737 19.8019 8
 -3 3 -1 375.15 22.4207 1
 -3 3 -1 330.114 19.5033 8
 3 3 1 367.143 19.0079 10
 -3 3 -1 389.294 19.7406 2
 -3 3 -1 371.257 19.3323 5
 3 3 1 348.422 19.7159 2
 -3 3 -1 349.779 18.7112 9
 3 3 1 354.99 18.379 3
 -3 3 -1 363.612 19.6598 4
 -3 3 -1 370.617 18.5244 3
 -3 3 -1 359.889 19.3724 6
 -3 3 -1 382.083 19.0196 10
 3 3 1 357.373 19.3397 6
 3 3 1 373.339 19.6433 7
 3 3 1 344.759 19.099 5
 -3 3 -1 346.752 18.4891 3
 -5 -3 -1 86.2578 5.10173 3
 5 -3 1 89.3607 5.50851 9
 -5 -3 -1 89.8104 5.12695 3
 -5 -3 -1 102.545 6.88131 6
 5 -3 1 74.1097 11.6397 1
 -5 -3 -1 88.3945 10.8562 1
 5 -3 1 94.219 6.67757 7
 -5 -3 -1 96.9894 6.24069 10
 5 -3 1 93.1001 6.79729 4
 5 -3 1 90.4086 6.58978 5
 5 -3 1 92.8183 6.62582 6
 5 -3 1 84.632 7.06066 8
 5 -3 1 103.895 7.47999 2
 5 -3 1 97.9028 6.53762 7
 -5 -3 -1 95.7168 6.23677 5
 5 3 1 87.6201 6.97546 8
 5 3 1 102.519 12.2513 1
 -5 3 -1 95.7905 6.18559 10
 -5 3 -1 95.7591 5.28317 3
 5 3 1 93.455 6.15469 10
 5 3 1 96.2744 6.8607 4
 5 3 1 93.6611 7.21435 2
 -5 3 -1 89.6242 6.4244 5
 5 3 1 94.5679 6.63916 7
 5 3 1 91.142 6.34116 5
 -5 3 -1 93.1426 5.25657 3
 -5 3 -1 94.3596 5.46972 9
 -5 3 -1 92.8128 6.68463 6
 -5 3 -1 83.4756 11.1078 1
 5 3 1 101.742 6.93236 7
 7 -3 1 11.5879 3.30857 2
 -7 -3 -1 15.7497 3.24303 4
 7 -3 1 8.37105 2.60734 5
 -7 -3 -1 16.7372 2.54615 10
 7 -3 1 18.0886 4.19494 8
 7 -3 1 13.91 2.42834 7
 -7 -3 -1 20.792 2.79442 5
 -7 3 -1 11.3659 2.41059 10
 7 3 1 13.8225 3.52619 2
 7 3 1 17.5805 2.95439 5
 7 3 1 20.2021 4.51458 8
 7 3 1 13.7933 2.86065 7
 -7 3 -1 16.5545 3.33081 4
 -8 -4 1 41.2708 4.57144 10
 8 -4 -1 45.0918 4.91778 5
 8 -4 -1 36.5135 4.08542 7
 -8 -4 1 33.8989 4.27028 4
 8 -4 -1 45.1613 6.02019 8
 8 4 -1 37.5957 4.16371 5
 8 4 -1 43.56 5.62565 8
 -8 4 1 31.3143 4.69033 4
 -8 4 1 40.2771 4.4515 10
 8 4 -1 35.8935 4.32653 7
 -8 4 1 51.0231 4.26501 3
 6 -4 -1 14.5814 2.14002 7
 -6 -4 1 11.0553 1.86635 7
 -6 -4 1 15.9572 2.54418 6
 6 -4 -1 15.0122 3.3252 2
 -6 -4 1 10.3014 1.95409 3
 6 -4 -1 10.6828 2.47127 5
 -6 -4 1 13.3812 1.39545 9
 -6 -4 1 10.9454 2.34692 10
 6 -4 -1 9.17279 2.1141 4
 6 -4 -1 11.6981 1.99937 7
 6 -4 -1 9.56079 2.98536 8
 -6 -4 1 13.4346 2.06451 5
 -6 -4 1 11.4655 2.33603 4
 6 4 -1 10.0219 2.24765 7
 -6 4 1 7.82092 1.68227 9
 -6 4 1 16.1949 1.89842 9
 6 4 -1 13.674 2.23329 5
 6 4 -1 7.79315 2.72024 8
 -6 4 1 13.4327 1.95846 3
 6 4 -1 12.1307 1.72512 3
 -6 4 1 9.50105 1.80925 3
 6 4 -1 11.6685 2.03094 4
 6 4 -1 10.6886 2.99322 2
 6 4 -1 13.1975 2.2397 7
 -6 4 1 10.7117 2.29673 4
 -6 4 1 8.79564 2.1805 10
 -6 4 1 11.4136 2.47867 6
 4 -4 -1 262.873 15.0934 8
 -4 -4 1 244.103 14.3295 7
 4 -4 -1 268.691 14.6562 5
 4 -4 -1 266.706 14.1531 3
 4 -4 -1 245.582 14.497 6
 4 -4 -1 237.858 14.1081 7
 4 -4 -1 293.956 15.3768 2
 -4 -4 1 281.666 13.8393 9
 -4 -4 1 264.027 13.7717 9
 -4 -4 1 250.413 14.6945 6
 -4 -4 1 244.772 19.4529 1
 4 -4 -1 266.832 14.4133 4
 -4 -4 1 246.509 14.7862 2
 -4 -4 1 254.897 14.1669 3
 -4 -4 1 267.811 14.1714 5
 -4 -4 1 278.166 14.7964 8
 4 -4 -1 253.487 14.4121 10
 4 -4 -1 250.372 14.1206 9
 -4 -4 1 288.838 14.6104 4
 4 4 -1 259.615 15.1168 2
 4 4 -1 268.253 14.5651 7
 -4 4 1 268.972 14.7665 6
 -4 4 1 272.295 14.0938 9
 -4 4 1 237.672 14.7808 2
 -4 4 1 271.094 14.209 3
 4 4 -1 271.495 14.2865 5
 -4 4 1 262.13 20.2753 1
 4 4 -1 254.749 14.4483 4
 -4 4 1 249.544 15.0317 10
 4 4 -1 246.863 14.4245 10
 -4 4 1 260.825 14.4537 4
 4 4 -1 273.322 14.7257 6
 -4 4 1 258.87 14.1725 7
 4 4 -1 267.985 14.9177 8
 4 4 -1 241.904 14.0332 3
 4 4 -1 233.531 20.1425 1
 -2 -4 1 97.5437 5.463 6
 -2 -4 1 101.996 5.41029 7
 2 -4 -1 88.1933 5.298 9
 2 -4 -1 106.203 5.77274 8
 2 -4 -1 89.2093 5.08325 7
 2 -4 -1 99.3285 5.71819 2
 -2 -4 1 106.668 5.49684 8
 2 -4 -1 85.698 5.23001 3
 -2 -4 1 95.6834 5.45624 10
 2 -4 -1 78.8358 5.25982 6
 -2 -4 1 91.7762 5.27115 3
 2 -4 -1 91.7846 5.14292 4
 -2 -4 1 95.9482 5.58537 2
 2 -4 -1 96.575 5.40062 10
 -2 -4 1 97.543 5.19397 5
 -2 -4 1 100.266 7.24683 1
 2 -4 -1 101.366 5.56689 5
 -2 -4 1 83.9577 5.07067 9
 2 -4 -1 100.277 7.44593 1
 -2 4 1 86.6882 5.25906 9
 2 4 -1 104.686 5.72307 2
 -2 4 1 92.8597 5.30174 3
 -2 4 1 95.9653 5.48111 5
 2 4 -1 92.3051 5.39988 7
 2 4 -1 80.4685 5.12402 5
 2 4 -1 91.2265 5.22443 4
 2 4 -1 83.7994 5.2146 3
 2 4 -1 101.469 5.5145 8
 -2 4 1 92.7196 5.4003 6
 -2 4 1 83.5698 7.01118 1
 -2 4 1 88.199 5.55452 2
 -2 4 1 93.4156 5.60197 8
 2 4 -1 90.7158 5.38324 6
 -2 4 1 80.0388 5.00674 7
 2 4 -1 95.5059 7.20385 1
 2 4 -1 84.2926 5.06068 9
 -2 4 1 89.6625 5.1553 4
 -2 4 1 99.7645 5.46456 10
 2 4 -1 88.374 5.37108 10
 0 -4 1 1113.72 58.4281 1
 0 -4 1 1158.64 58.6598 1
 0 4 -1 1059.8 58.4127 1
 0 4 1 1229.11 58.7308 1
 0 4 1 1191.74 58.925 1
 2 -4 1 1097.72 56.2618 1
 -2 -4 -1 1009.14 55.9964 1
 -2 4 -1 1019.15 55.9755 1
 2 4 1 1118.26 56.3942 1
 -4 -4 -1 124.351 6.46774 3
 4 -4 1 114.638 7.06837 10
 -4 -4 -1 94.4954 10.4236 1
 4 -4 1 127.59 8.29292 8
 -4 -4 -1 122.783 7.94117 4
 -4 -4 -1 112.382 7.82685 2
 4 -4 1 129.052 7.77349 7
 4 -4 1 127.669 7.77368 5
 -4 -4 -1 120.857 7.23421 5
 -4 -4 -1 119.053 7.69427 6
 -4 -4 -1 116.94 7.21945 10
 4 -4 1 114.385 6.86306 9
 -4 -4 -1 107.396 7.61208 8
 -4 -4 -1 109.489 6.4481 3
 4 -4 1 115.363 8.03349 2
 4 -4 1 128 11.9734 1
 4 -4 1 134.518 7.60299 7
 4 -4 1 120.595 7.83421 4
 4 -4 1 123.327 7.56065 6
 4 4 1 121.865 7.88359 4
 -4 4 -1 121.744 6.57917 3
 -4 4 -1 132.28 7.32399 10
 -4 4 -1 130.657 7.68149 5
 -4 4 -1 113.669 7.56717 6
 4 4 1 112.997 7.99802 2
 4 4 1 123.146 7.67976 7
 4 4 1 111.912 7.75358 7
 -4 4 -1 109.131 7.7654 8
 4 4 1 121.376 8.0238 8
 4 4 1 118.999 7.33541 5
 -4 4 -1 120.514 7.90535 2
 -4 4 -1 112.844 10.8186 1
 4 4 1 121.713 11.7413 1
 4 4 1 122.564 7.60766 6
 -4 4 -1 130.614 8.0417 4
 -4 4 -1 123.117 6.59992 3
 4 4 1 117 7.17274 10
 -4 4 -1 122.574 6.82547 9
 -6 -4 -1 12.5257 2.39383 5
 -6 -4 -1 13.8436 2.76655 4
 -6 -4 -1 11.8665 2.27822 10
 6 -4 1 9.87423 2.22257 7
 6 -4 1 7.39728 2.34723 5
 6 -4 1 9.63396 2.9649 8
 -6 -4 -1 9.8848 2.48164 6
 6 -4 1 6.45073 2.52383 2
 -6 4 -1 9.03393 2.01865 10
 6 4 1 8.03057 2.13457 7
 -6 4 -1 11.2692 2.56019 6
 -6 4 -1 6.34565 2.08895 4
 6 4 1 11.4113 3.11232 8
 -6 4 -1 8.70722 1.04861 3
 6 4 1 5.84673 2.45817 2
 6 4 1 9.89798 2.25232 5
 -6 4 -1 9.22644 1.03234 3
 -6 4 -1 9.05503 1.23462 9
 -6 4 -1 8.50908 2.24648 5
 -6 4 -1 10.9554 1.29832 9
 -7 -5 1 11.7973 1.87796 3
 -7 -5 1 10.5093 2.66448 6
 -7 -5 1 12.7908 2.63759 4
 -7 -5 1 12.3429 2.77843 10
 7 -5 -1 8.93426 3.02142 2
 7 -5 -1 10.5578 3.38817 8
 7 -5 -1 10.9731 2.73921 5
 -7 -5 1 11.8845 2.284 5
 7 -5 -1 9.59437 2.5292 7
 7 -5 -1 7.6393 2.04839 7
 -7 -5 1 8.81515 1.90242 3
 -7 5 1 11.6089 1.87462 3
 7 5 -1 10.0969 2.95766 8
 -7 5 1 11.7024 1.75223 9
 -7 5 1 15.5417 2.91959 10
 -7 5 1 15.2644 3.10092 6
 7 5 -1 14.689 2.4916 5
 -7 5 1 9.66932 1.63249 9
 7 5 -1 15.8502 3.80668 2
 -7 5 1 12.2765 2.6176 4
 -7 5 1 10.5842 1.98659 3
 7 5 -1 15.2544 2.96398 7
 5 -5 -1 87.0148 6.28218 6
 5 -5 -1 87.087 5.6954 3
 -5 -5 1 95.9913 6.38627 10
 5 -5 -1 88.9097 5.88723 7
 -5 -5 1 92.7161 5.27112 9
 -5 -5 1 89.5944 6.24705 4
 -5 -5 1 89.9192 6.40936 8
 5 -5 -1 95.7761 6.06214 7
 5 -5 -1 89.9328 6.93491 8
 5 -5 -1 85.1755 6.13103 10
 -5 -5 1 84.8304 6.53808 2
 -5 -5 1 96.0326 10.4719 1
 5 -5 -1 84.3903 6.33607 5
 5 -5 -1 75.1888 10.8654 1
 -5 -5 1 85.4229 6.42738 6
 -5 -5 1 96.7483 5.86938 5
 -5 -5 1 71.5887 5.8321 7
 5 -5 -1 89.5185 6.10831 4
 -5 -5 1 94.0454 5.80458 3
 5 -5 -1 87.3525 6.88726 2
 5 5 -1 88.3935 6.74438 8
 -5 5 1 91.7558 5.88642 3
 5 5 -1 82.9387 6.23804 6
 5 5 -1 86.8452 5.67395 3
 -5 5 1 84.6643 5.61036 9
 -5 5 1 95.2777 6.30913 4
 -5 5 1 93.5449 6.34348 5
 5 5 -1 94.1926 6.2876 4
 -5 5 1 93.3338 5.75957 9
 -5 5 1 95.0897 6.34498 10
 -5 5 1 85.6272 6.59438 2
 5 5 -1 99.5671 11.4601 1
 5 5 -1 90.181 6.95797 2
 5 5 -1 93.6864 6.34078 7
 -5 5 1 92.0584 10.5244 1
 -5 5 1 85.5789 5.72757 3
 -5 5 1 95.3265 6.57487 6
 5 5 -1 87.3179 6.09139 5
 3 -5 -1 198.68 11.4449 10
 -3 -5 1 213.902 11.2046 5
 3 -5 -1 208.915 11.3694 9
 3 -5 -1 217.012 11.3377 3
 -3 -5 1 222.006 11.7574 6
 3 -5 -1 222.028 12.0404 2
 -3 -5 1 206.285 11.0126 9
 3 -5 -1 191.467 11.4655 6
 -3 -5 1 206.302 11.0067 9
 -3 -5 1 202.304 11.2721 3
 3 -5 -1 217.513 12.015 8
 3 -5 -1 252.243 15.1184 1
 -3 -5 1 201.686 11.4056 4
 3 -5 -1 211.504 11.6722 5
 -3 -5 1 212.821 11.6085 8
 -3 -5 1 197.276 14.0281 1
 3 -5 -1 191.16 11.2668 4
 -3 -5 1 212.145 11.6125 10
 -3 -5 1 222.575 11.8794 2
 3 -5 -1 203.173 11.1574 7
 3 5 -1 197.719 11.2406 3
 -3 5 1 198.828 11.0958 7
 3 5 -1 201.342 11.5245 7
 -3 5 1 219.45 11.6925 6
 3 5 -1 207.701 11.9212 2
 -3 5 1 200.874 11.7947 8
 -3 5 1 202.199 11.3659 4
 -3 5 1 219.573 11.3345 9
 -3 5 1 214.788 11.8657 2
 3 5 -1 204.272 11.2121 5
 3 5 -1 204.346 11.5221 10
 -3 5 1 204.506 11.3085 3
 -3 5 1 207.917 11.5324 10
 3 5 -1 213.064 11.4698 4
 3 5 -1 214.128 14.4228 1
 3 5 -1 239.726 11.8683 8
 3 5 -1 198.33 11.5692 6
 -3 5 1 196.229 11.5356 5
 -3 5 1 186.611 14.0539 1
 -1 -5 1 71.6604 4.02288 6
 -1 -5 1 68.5562 4.07265 10
 1 -5 -1 80.0217 4.25884 5
 1 -5 -1 81.578 5.37018 1
 1 -5 -1 64.4036 3.76697 4
 1 -5 -1 81.7494 4.32332 8
 -1 -5 1 67.1394 3.91618 5
 -1 -5 1 67.944 3.96648 8
 1 -5 -1 75.8252 4.09968 3
 1 -5 -1 66.1982 4.02034 10
 1 -5 -1 70.9179 3.81429 7
 1 -5 -1 71.5734 4.12583 9
 -1 -5 1 80.3775 4.17613 2
 -1 -5 1 73.4505 4.08264 3
 -1 -5 1 62.3336 4.05911 7
 -1 -5 1 68.6856 3.85443 4
 -1 -5 1 66.1341 4.92152 1
 1 -5 -1 79.5044 4.26285 2
 -1 -5 1 70.5687 3.98863 9
 1 -5 -1 74.7393 4.0182 6
 -1 5 1 76.5823 4.26124 8
 -1 5 1 72.4264 4.06922 3
 1 5 -1 66.3656 4.03059 3
 1 5 -1 78.578 4.21372 7
 -1 5 1 70.9702 4.18745 2
 -1 5 1 70.094 4.05444 10
 -1 5 1 75.2381 3.81356 7
 -1 5 1 75.2495 4.23059 5
 -1 5 1 68.7134 3.7936 4
 1 5 -1 70.9809 5.04544 1
 -1 5 1 69.0706 4.00016 6
 1 5 -1 64.7879 3.90409 5
 1 5 -1 73.0888 4.00015 9
 1 5 -1 68.2427 4.15649 8
 1 5 -1 70.4223 4.00495 6
 1 5 -1 67.7066 4.05842 10
 -1 5 1 72.4019 4.12097 9
 -1 5 1 72.3596 5.15851 1
 1 5 -1 68.1342 4.1252 2
 1 -5 1 486.654 24.9657 1
 -1 -5 -1 436.906 23.9986 1
 1 5 1 449.001 24.0859 1
 -1 5 -1 398.736 24.5737 1
 -3 -5 -1 546.808 34.1435 1
 3 -5 1 605.164 31.5816 7
 3 -5 1 615.164 31.6961 4
 -3 -5 -1 636.531 31.784 2
 3 -5 1 622.507 31.8563 2
 3 -5 1 566.067 34.5504 1
 -3 -5 -1 644.911 31.6512 8
 -3 5 -1 603.82 31.7413 8
 3 5 1 618.966 31.1054 10
 3 5 1 612.473 31.7477 7
 -3 5 -1 568.132 31.6112 2
 3 5 1 624.451 31.4889 6
 3 5 1 540.936 31.4259 7
 3 5 1 615.462 31.7387 4
 3 5 1 595.74 34.7128 1
 -3 5 -1 606.905 31.4487 5
 -3 5 -1 604.492 34.5327 1
 5 -5 1 19.7038 2.45131 7
 -5 -5 -1 16.0623 3.33207 4
 5 -5 1 30.8983 8.4028 1
 5 -5 1 15.4025 2.31095 6
 5 -5 1 17.6582 1.83901 9
 -5 -5 -1 16.0191 2.17847 10
 -5 -5 -1 15.5071 1.34846 3
 5 -5 1 16.1517 2.41568 4
 -5 -5 -1 20.9809 2.31454 5
 5 -5 1 18.3354 2.28226 7
 5 -5 1 13.1705 2.97857 2
 -5 -5 -1 16.407 5.97306 1
 5 -5 1 20.1776 2.84236 5
 -5 -5 -1 20.4632 2.61959 6
 -5 -5 -1 14.6278 1.29704 3
 5 -5 1 24.0326 3.28018 8
 -5 5 -1 19.7336 2.19821 10
 5 5 1 17.0494 2.50018 7
 -5 5 -1 17.0808 1.49722 3
 -5 5 -1 0.14101 6.03557 1
 5 5 1 16.4647 2.89213 2
 -5 5 -1 15.9701 2.37656 6
 -5 5 -1 14.9542 1.72625 9
 -5 5 -1 13.388 2.45061 5
 5 5 1 19.1183 2.5844 4
 5 5 1 16.4094 2.27829 5
 5 5 1 19.4384 3.05995 8
 5 5 1 14.5556 2.26763 7
 5 5 1 12.7996 6.25803 1
 5 5 1 14.6218 1.92973 10
 -5 5 -1 18.2442 1.56269 3
 -7 -5 -1 62.6488 5.83453 4
 -7 -5 -1 59.2275 4.93943 10
 7 -5 1 61.4413 5.21574 7
 7 -5 1 52.1055 5.35474 5
 -7 -5 -1 49.8216 4.69018 5
 7 -5 1 61.1732 6.45329 2
 -7 -5 -1 49.6622 6.01056 6
 7 -5 1 54.0855 6.22321 8
 7 5 1 54.8899 4.98754 5
 7 5 1 63.5908 6.7807 2
 -7 5 -1 55.6218 5.5864 4
 7 5 1 56.1534 6.24259 8
 7 5 1 54.9431 5.37164 7
 -7 5 -1 61.5158 4.91278 10
 8 -6 -1 24.2535 3.26548 7
 8 -6 -1 31.4658 4.38514 5
 -8 -6 1 25.7465 3.72267 4
 -8 -6 1 30.1344 3.93085 10
 8 -6 -1 53.5592 9.20023 8
 8 6 -1 25.6359 4.71391 8
 -8 6 1 34.5628 3.54409 3
 8 6 -1 29.3264 3.91532 7
 8 6 -1 31.9586 3.54917 5
 6 -6 -1 64.1647 5.51479 5
 6 -6 -1 75.1858 6.51709 8
 -6 -6 1 68.9621 4.64912 3
 -6 -6 1 63.6388 5.33427 4
 -6 -6 1 64.6725 5.24437 10
 -6 -6 1 56.2871 5.56193 7
 -6 -6 1 62.6335 3.80647 9
 6 -6 -1 67.2713 5.18239 4
 6 -6 -1 60.3861 4.86797 7
 6 -6 -1 52.8526 5.73734 2
 -6 -6 1 60.6439 3.77588 9
 -6 -6 1 64.1094 4.69197 5
 -6 -6 1 70.1199 5.67744 6
 6 -6 -1 69.6957 4.98446 7
 6 6 -1 58.6484 4.43269 3
 -6 6 1 58.6192 4.59966 3
 6 6 -1 72.2488 6.09054 8
 6 6 -1 68.4606 4.97066 5
 6 6 -1 63.1086 5.30432 7
 -6 6 1 65.7472 4.57677 9
 -6 6 1 63.9333 4.63017 3
 -6 6 1 67.4747 5.58113 6
 -6 6 1 60.0593 4.46744 9
 -6 6 1 53.9541 5.04011 5
 6 6 -1 67.6837 6.15688 2
 -6 6 1 62.6374 5.23594 10
 6 6 -1 63.8482 5.17638 4
 -6 6 1 65.9384 5.28623 4
 4 -6 -1 34.0307 3.54023 8
 -4 -6 1 28.4487 2.51367 3
 -4 -6 1 28.6201 2.85891 8
 -4 -6 1 24.0819 2.58007 7
 -4 -6 1 37.5081 2.98759 4
 4 -6 -1 29.5739 2.57206 3
 -4 -6 1 30.4858 2.88922 10
 -4 -6 1 30.7319 2.99076 6
 -4 -6 1 30.7221 2.2501 9
 4 -6 -1 35.3865 2.88153 10
 -4 -6 1 35.4107 2.6332 5
 -4 -6 1 36.0782 3.22069 2
 4 -6 -1 32.7264 3.36271 2
 4 -6 -1 32.4035 2.90973 6
 4 -6 -1 33.9822 2.81381 4
 4 -6 -1 34.8198 2.7816 9
 4 -6 -1 40.7564 3.31448 5
 -4 -6 1 30.5377 2.26811 9
 -4 -6 1 38.539 7.43149 1
 4 -6 -1 29.7205 2.49573 7
 -4 6 1 35.3913 3.07459 6
 4 6 -1 32.1048 2.87735 10
 -4 6 1 30.5933 2.94993 5
 4 6 -1 32.6148 2.59043 3
 -4 6 1 32.3284 2.83572 4
 4 6 -1 30.3032 2.7552 4
 -4 6 1 29.1497 3.04746 2
 4 6 -1 31.8622 2.65068 5
 4 6 -1 27.0086 7.18336 1
 4 6 -1 32.7461 3.11339 8
 -4 6 1 37.736 3.96156 8
 -4 6 1 33.0856 2.68418 9
 4 6 -1 33.3211 2.95198 7
 4 6 -1 31.4705 2.90906 6
 -4 6 1 32.7476 2.65127 3
 -4 6 1 34.5958 2.54037 7
 4 6 -1 35.8484 3.4359 2
 2 -6 -1 322.5 15.5925 2
 -2 -6 1 287.121 15.1135 3
 2 -6 -1 299.879 17.3772 1
 -2 -6 1 296.446 17.0909 1
 -2 -6 1 292.559 15.2965 6
 2 -6 -1 268.416 15.137 10
 2 -6 -1 293.324 15.1344 3
 -2 -6 1 285.626 15.3456 2
 -2 -6 1 299.812 14.9007 5
 2 -6 -1 269.835 15.1404 9
 2 -6 -1 306.649 15.5844 8
 -2 6 1 296.164 15.2392 10
 2 6 -1 306.172 15.3581 7
 -2 6 1 288.295 15.3453 5
 2 6 -1 271.917 17.0011 1
 -2 6 1 281.617 15.134 9
 2 6 -1 289.957 15.1063 3
 2 6 -1 280.846 14.8827 9
 -2 6 1 266.811 15.3946 8
 -2 6 1 289.752 15.2641 6
 2 6 -1 289.79 15.2853 10
 2 6 -1 286.59 15.1956 8
 -2 6 1 290.856 17.23 1
 2 6 -1 264.085 14.8804 5
 0 -6 1 284.749 15.0796 1
 0 -6 1 279.82 15.2502 1
 0 6 1 279.493 15.5616 1
 0 6 1 288.829 15.3714 1
 2 -6 1 505.053 26.8667 1
 -2 -6 -1 481.536 26.7263 1
 -2 6 -1 460.511 26.5067 1
 2 6 1 440.579 26.5546 1
 -4 -6 -1 104.433 6.86457 8
 4 -6 1 113.652 6.90399 5
 4 -6 1 100.401 6.48958 6
 4 -6 1 102.136 6.78858 4
 4 -6 1 107.69 6.0455 9
 4 -6 1 95.3151 10.3108 1
 4 -6 1 94.9584 7.09458 8
 4 -6 1 102.432 6.37772 7
 -4 -6 -1 99.2545 6.24729 10
 4 -6 1 98.4857 7.01231 2
 -4 -6 -1 98.1848 6.81431 2
 4 -6 1 93.1751 6.01317 10
 -4 -6 -1 75.6387 9.41461 1
 -4 -6 -1 106.748 6.7698 6
 -4 -6 -1 101.679 5.43858 3
 -4 -6 -1 116.479 7.08714 4
 4 -6 1 104.719 6.6416 7
 -4 6 -1 97.0798 6.79326 4
 4 6 1 106.793 6.75075 7
 4 6 1 89.8323 6.08332 10
 -4 6 -1 99.8868 6.56965 5
 4 6 1 106.903 10.8136 1
 4 6 1 96.6493 6.17541 5
 4 6 1 99.95 6.55451 6
 4 6 1 98.9035 5.39752 3
 -4 6 -1 90.1635 6.69993 2
 -4 6 -1 95.9669 5.59982 3
 4 6 1 87.1073 6.62139 7
 -4 6 -1 96.9332 5.58734 3
 -4 6 -1 103.997 10.6785 1
 -4 6 -1 102.981 6.63847 6
 -4 6 -1 80.5384 6.58769 8
 -4 6 -1 95.6281 5.85262 9
 4 6 1 103.706 6.8914 4
 -4 6 -1 105.883 6.2192 10
 4 6 1 92.7879 6.92542 2
 4 6 1 106.742 7.02133 8
 -6 -6 -1 42.9813 4.49035 6
 6 -6 1 38.1247 4.38623 5
 6 -6 1 46.4272 3.26079 9
 6 -6 1 36.0954 4.76913 8
 -6 -6 -1 52.2451 4.78345 4
 6 -6 1 41.7696 4.0039 7
 6 -6 1 41.7096 4.13983 7
 -6 -6 -1 45.0037 3.97607 10
 -6 -6 -1 40.0322 3.64987 5
 6 -6 1 46.2555 5.18454 2
 -6 6 -1 40.5858 3.75472 10
 -6 6 -1 43.9811 2.82112 3
 6 6 1 48.6702 5.21651 2
 -6 6 -1 51.999 4.7971 4
 -6 6 -1 40.5206 3.07025 9
 6 6 1 37.1368 4.08355 7
 -6 6 -1 41.3232 4.28146 6
 6 6 1 41.2669 4.75126 8
 6 6 1 47.1043 4.06736 5
 -6 6 -1 38.9771 2.72765 3
 7 -7 -1 2.54795 2.07165 2
 -7 -7 1 4.35442 1.96345 6
 -7 -7 1 5.61513 1.68216 5
 -7 -7 1 5.93823 2.06314 10
 7 -7 -1 5.14765 1.68913 7
 -7 -7 1 4.24003 1.36723 3
 7 -7 -1 11.0253 3.33737 8
 -7 -7 1 7.9573 2.08815 4
 7 -7 -1 5.3062 2.13219 5
 7 -7 -1 3.68123 1.50419 7
 7 7 -1 2.94882 1.68408 7
 7 7 -1 4.93102 1.3205 3
 7 7 -1 12.6393 2.24966 5
 -7 7 1 5.15566 1.41323 9
 -7 7 1 4.70581 1.76494 9
 -7 7 1 3.26952 1.66845 6
 -7 7 1 5.46637 1.84546 4
 7 7 -1 2.99514 2.06154 2
 -7 7 1 4.70864 1.37442 3
 -7 7 1 5.04892 1.41604 3
 -7 7 1 6.43059 2.03495 10
 7 7 -1 8.94097 3.0039 8
 5 -7 -1 236.917 14.6596 8
 5 -7 -1 249.22 13.7692 4
 -5 -7 1 209.415 14.0159 2
 -5 -7 1 235.215 12.6249 9
 5 -7 -1 219.447 14.1787 10
 -5 -7 1 253.31 13.3506 3
 5 -7 -1 237.556 13.9299 6
 -5 -7 1 261.247 14.0283 4
 5 -7 -1 230.769 13.4243 7
 5 -7 -1 234.872 14.6026 2
 -5 -7 1 221.62 13.6363 7
 -5 -7 1 247.22 14.2473 6
 -5 -7 1 245.268 12.6233 9
 -5 -7 1 238.916 13.9699 8
 -5 -7 1 249.047 18.5834 1
 5 -7 -1 221.344 13.2782 7
 -5 -7 1 252.522 13.9897 10
 5 -7 -1 222.291 18.6714 1
 -5 -7 1 241.925 13.2129 5
 5 -7 -1 248.814 14.1618 5
 5 -7 -1 221.412 13.3035 9
 -5 7 1 229.135 13.8173 5
 -5 7 1 251.052 13.4228 3
 -5 7 1 251.809 14.2155 6
 -5 7 1 255.706 13.9257 4
 5 7 -1 236.777 13.3291 5
 5 7 -1 254.586 13.9771 4
 5 7 -1 239.936 13.2367 3
 -5 7 1 243.258 14.3301 2
 5 7 -1 237.245 19.1178 1
 5 7 -1 250.96 14.3866 8
 -5 7 1 243.741 13.4263 3
 -5 7 1 237.088 13.2302 9
 5 7 -1 246.472 14.0863 6
 -5 7 1 225.156 18.2223 1
 -5 7 1 234.731 13.8224 10
 5 7 -1 238.242 13.9472 7
 5 7 -1 226.363 14.5173 2
 -3 -7 1 33.3308 2.38593 9
 -3 -7 1 37.4782 2.93139 10
 -3 -7 1 38.8336 2.72065 3
 -3 -7 1 45.1815 3.02519 8
 3 -7 -1 37.9798 3.21763 2
 3 -7 -1 32.7288 5.16349 1
 -3 -7 1 38.3722 2.53951 5
 3 -7 -1 37.0065 2.67605 3
 -3 -7 1 39.1359 3.09011 2
 -3 -7 1 31.4771 2.70342 7
 3 -7 -1 38.3086 2.49988 7
 3 -7 -1 36.0748 3.22635 8
 -3 -7 1 33.4343 2.7305 4
 3 -7 -1 35.2522 2.66044 4
 -3 -7 1 33.3454 2.8867 6
 -3 -7 1 39.6781 5.28825 1
 -3 -7 1 34.276 2.36891 9
 3 -7 -1 37.5648 2.8666 6
 3 -7 -1 40.575 3.18613 5
 3 -7 -1 34.5668 2.75802 10
 3 -7 -1 32.6999 2.7108 9
 3 7 -1 41.7285 3.28883 2
 3 7 -1 34.6803 2.95017 8
 -3 7 1 35.7571 3.16522 8
 3 7 -1 37.0644 2.89133 10
 -3 7 1 35.8154 2.89239 6
 3 7 -1 44.7698 5.56817 1
 3 7 -1 35.8425 2.89163 6
 -3 7 1 38.0775 5.157 1
 -3 7 1 37.1667 2.72469 3
 -3 7 1 37.7952 2.99541 5
 3 7 -1 37.1935 2.81724 4
 -3 7 1 32.6808 2.98041 2
 -3 7 1 41.0443 2.80621 9
 -3 7 1 31.5018 2.36387 7
 -3 7 1 39.1387 2.90608 10
 3 7 -1 35.332 2.87696 7
 -3 7 1 36.8195 2.71362 4
 3 7 -1 37.9242 2.57397 5
 3 7 -1 37.8149 2.66974 3
 -1 -7 1 1538.2 77.2962 1
 1 -7 -1 1543.92 77.6309 1
 1 7 -1 1544.47 77.3597 1
 -1 7 1 1433.93 77.4463 1
 -1 -7 -1 1631.09 80.7378 1
 1 -7 1 1586.71 80.6862 1
 1 7 1 1583.55 80.7056 1
 -1 7 -1 1494.09 80.6265 1
 -3 -7 -1 264.762 13.3108 8
 3 -7 1 242.61 13.2076 7
 -3 -7 -1 239.529 13.4117 4
 3 -7 1 239.246 12.6729 10
 3 -7 1 255.392 13.6986 8
 -3 -7 -1 207.572 15.5339 1
 -3 -7 -1 225.471 12.6281 5
 3 -7 1 229.315 13.2517 4
 3 -7 1 256.956 12.9937 7
 -3 -7 -1 248.874 12.887 10
 3 -7 1 213.71 15.8929 1
 -3 -7 -1 221.579 12.1776 3
 -3 -7 -1 247.124 13.2755 6
 -3 -7 -1 223.483 13.262 2
 3 -7 1 227.616 12.6971 9
 3 -7 1 223.445 12.9393 6
 3 -7 1 241.387 13.4559 2
 3 -7 1 251.286 13.3928 5
 3 7 1 257.192 13.398 8
 -3 7 -1 223.985 13.3334 8
 -3 7 -1 250.385 12.7529 10
 -3 7 -1 230.423 12.6437 9
 3 7 1 234.467 12.1943 3
 3 7 1 243.685 13.185 6
 -3 7 -1 233.856 13.1638 5
 -3 7 -1 243.978 16.0005 1
 3 7 1 246.378 13.444 4
 -3 7 -1 208.849 13.1651 2
 3 7 1 225.789 12.7661 10
 3 7 1 249.38 12.7454 5
 -3 7 -1 227.408 13.0282 6
 3 7 1 237.698 13.5272 2
 -3 7 -1 241.669 13.3913 4
 -3 7 -1 233.398 12.3737 3
 -3 7 -1 237.597 12.3962 3
 3 7 1 214.194 15.8836 1
 3 7 1 244.11 13.3134 7
 3 7 1 225.547 13.3453 7
 5 -7 1 12.0312 6.82614 1
 5 -7 1 8.43872 2.79215 8
 -5 -7 -1 7.21457 0.88261 3
 -5 -7 -1 9.91294 2.20149 6
 5 -7 1 7.3571 1.7856 7
 -5 -7 -1 6.63367 0.92773 3
 5 -7 1 6.23618 1.41758 9
 5 -7 1 6.03808 2.1368 2
 -5 -7 -1 16.5708 6.22679 1
 -5 -7 -1 6.28705 1.92449 4
 5 -7 1 7.57951 2.05093 10
 -5 -7 -1 6.67378 1.51098 5
 5 -7 1 6.84946 1.97871 6
 5 -7 1 6.69898 1.98778 5
 -5 -7 -1 10.5673 1.7486 10
 5 -7 1 7.91012 1.78035 7
 5 -7 1 9.93299 2.11606 4
 5 7 1 8.87017 1.76587 10
 5 7 1 17.8954 7.09828 1
 -5 7 -1 6.1959 1.53493 10
 -5 7 -1 7.50492 1.11345 3
 -5 7 -1 7.13867 1.92891 6
 -5 7 -1 6.32091 1.01414 3
 5 7 1 8.24058 1.74724 5
 5 7 1 5.72577 1.74175 7
 5 7 1 13.4827 2.89083 8
 5 7 1 6.25094 1.83584 4
 -5 7 -1 6.95114 1.4455 9
 5 7 1 7.71759 2.02945 7
 5 7 1 7.63574 2.17319 2
 -5 7 -1 8.87093 5.78055 1
 7 -7 1 1.51372 2.46539 8
 -7 -7 -1 3.77549 1.94884 4
 7 -7 1 3.87115 2.19246 5
 7 -7 1 6.09272 1.89127 7
 -7 -7 -1 4.4401 1.829 6
 7 -7 1 -0.2958 1.82348 2
 -7 -7 -1 3.02868 1.55799 10
 7 7 1 3.23686 1.58758 5
 7 7 1 6.91681 2.83057 8
 -7 7 -1 3.46077 1.48337 10
 7 7 1 3.34915 1.76889 7
 7 7 1 -1.5263 1.43325 2
 -7 7 -1 2.10381 0.69947 9
 -7 7 -1 4.39339 1.89911 4
 8 -8 -1 22.4821 7.46728 8
 -8 -8 1 32.5343 3.98651 10
 8 -8 -1 34.1304 3.71773 7
 8 -8 -1 29.6933 4.38097 5
 -8 -8 1 31.0163 4.06362 4
 8 8 -1 34.3374 5.22202 8
 -8 8 1 39.271 3.65289 3
 -8 8 1 35.9532 4.14511 10
 8 8 -1 32.5174 4.9645 7
 6 -8 -1 87.6124 7.57225 8
 6 -8 -1 91.6556 6.36035 7
 6 -8 -1 88.8288 6.55582 4
 -6 -8 1 98.4995 6.91803 10
 6 -8 -1 100.833 6.40228 7
 6 -8 -1 92.3347 7.06734 5
 6 -8 -1 91.548 7.61977 2
 -6 -8 1 95.6009 7.16522 6
 -6 -8 1 97.3637 6.12564 3
 -6 -8 1 88.9661 5.05039 9
 -6 -8 1 86.4941 5.93674 5
 -6 -8 1 87.6138 5.02974 9
 6 8 -1 80.7367 7.33978 2
 6 8 -1 95.3013 6.80723 4
 -6 8 1 95.6694 6.11933 9
 -6 8 1 102.657 6.93713 10
 6 8 -1 87.1599 5.92503 3
 -6 8 1 99.6293 6.22012 3
 6 8 -1 93.5366 7.36621 8
 6 8 -1 90.7631 6.22338 5
 6 8 -1 107.328 7.2151 7
 -6 8 1 88.0104 6.44559 9
 -6 8 1 85.3353 6.70788 5
 -6 8 1 93.7995 6.21801 3
 -6 8 1 89.3252 7.00095 6
 -6 8 1 100.136 6.89267 4
 -4 -8 1 68.1829 4.88384 6
 4 -8 -1 76.8953 4.6378 4
 -4 -8 1 62.6174 4.59528 7
 4 -8 -1 66.046 4.19099 7
 4 -8 -1 68.3509 5.19204 2
 4 -8 -1 66.6108 4.25762 7
 -4 -8 1 68.0434 3.89561 9
 -4 -8 1 64.02 4.11742 5
 -4 -8 1 67.8568 4.64798 4
 4 -8 -1 62.4417 4.54428 10
 -4 -8 1 65.2905 4.89578 2
 -4 -8 1 69.8595 4.37507 3
 4 -8 -1 62.4923 5.1417 8
 4 -8 -1 65.5549 4.88738 5
 -4 -8 1 76.0707 9.63565 1
 -4 -8 1 69.0196 4.75678 10
 -4 -8 1 61.7169 4.6356 8
 -4 -8 1 65.1051 3.83516 9
 4 -8 -1 65.8594 4.46542 9
 4 -8 -1 59.1438 4.54713 6
 4 8 -1 59.5302 4.75308 8
 4 8 -1 61.012 4.16195 5
 -4 8 1 56.1127 4.25455 9
 -4 8 1 61.5325 4.90513 8
 4 8 -1 67.9782 4.72121 10
 4 8 -1 65.8929 4.6353 4
 -4 8 1 70.6645 4.87582 6
 -4 8 1 53.4784 4.57425 5
 -4 8 1 45.7503 10.8893 1
 4 8 -1 76.1677 4.43145 3
 4 8 -1 63.5354 4.6898 7
 4 8 -1 66.3223 4.76134 6
 -4 8 1 59.9551 4.94734 10
 4 8 -1 58.0621 4.96201 2
 -4 8 1 68.2206 4.9037 3
 -4 8 1 59.8269 4.88111 2
 -4 8 1 66.5835 4.59574 4
 -4 8 1 59.5826 4.28771 3
 2 -8 -1 21.2301 1.38024 7
 -2 -8 1 23.2412 1.89584 6
 -2 -8 1 21.5102 1.71463 4
 2 -8 -1 18.2235 1.69358 10
 -2 -8 1 22.5004 1.85474 7
 2 -8 -1 18.1876 1.64434 3
 -2 -8 1 19.8915 1.5117 9
 2 -8 -1 23.8228 2.06274 2
 -2 -8 1 20.1219 1.84433 2
 -2 -8 1 22.7901 1.89929 10
 2 -8 -1 17.7368 1.7598 9
 2 -8 -1 21.8646 2.16816 8
 2 -8 -1 19.108 1.70493 6
 -2 -8 1 21.0925 1.69953 8
 2 -8 -1 20.9573 3.34198 1
 -2 -8 1 23.6278 1.50015 5
 2 -8 -1 20.1446 1.57128 4
 2 -8 -1 23.4379 2.04787 5
 -2 -8 1 22.7632 1.78337 3
 -2 -8 1 21.6356 3.34424 1
 -2 8 1 20.8892 1.75511 3
 2 8 -1 17.1748 1.45236 5
 -2 8 1 19.9551 1.76256 6
 2 8 -1 20.7909 1.80675 10
 2 8 -1 21.2096 1.813 6
 -2 8 1 23.58 1.83706 3
 2 8 -1 18.0153 1.90804 2
 2 8 -1 26.0125 2.00996 7
 2 8 -1 21.5178 1.75131 8
 -2 8 1 18.3313 1.31888 7
 2 8 -1 26.0698 3.49909 1
 -2 8 1 24.4892 2.04457 5
 -2 8 1 21.263 3.50848 1
 -2 8 1 23.5091 2.00476 2
 -2 8 1 24.4074 2.11293 9
 -2 8 1 22.8816 1.84212 10
 -2 8 1 18.0564 1.93068 8
 2 8 -1 19.47 1.50993 9
 -2 8 1 22.6993 1.66864 4
 2 8 -1 21.9788 1.71223 4
 2 8 -1 19.9529 1.70401 3
 0 -8 1 9545.14 501.034 11
 0 -8 -1 9984.58 500.321 11
 0 8 1 9999.99 499.77 11
 0 8 1 9283.63 502.28 11
 0 8 -1 9887.11 501.599 11
 2 -8 1 3.95434 0.84454 6
 2 -8 1 4.94181 1.14783 2
 -2 -8 -1 5.36745 1.33657 7
 -2 -8 -1 4.76368 0.89266 10
 -2 -8 -1 4.62382 1.09563 2
 2 -8 1 6.2504 1.29693 5
 2 -8 1 3.97203 0.96009 7
 -2 -8 -1 3.21684 1.77227 1
 2 -8 1 3.15622 0.93384 4
 -2 -8 -1 5.16665 1.31238 4
 -2 -8 -1 4.05301 0.59109 3
 2 -8 1 4.64541 0.70857 10
 -2 -8 -1 4.58882 0.76433 5
 2 -8 1 5.19195 2.26853 1
 2 -8 1 5.38999 1.28079 8
 2 -8 1 5.97317 1.05874 9
 2 -8 1 3.28451 0.69377 3
 -2 -8 -1 4.04171 0.96424 6
 -2 -8 -1 5.91174 1.19397 8
 2 8 1 4.98796 0.85348 5
 -2 8 -1 4.91311 0.83901 7
 2 8 1 5.095 1.34472 7
 -2 8 -1 5.24053 1.1452 4
 -2 8 -1 4.92045 0.72112 3
 -2 8 -1 5.34619 1.20876 9
 2 8 1 1.29531 1.92113 1
 2 8 1 5.7139 0.99139 7
 2 8 1 4.23074 0.55933 3
 2 8 1 5.90368 1.23754 2
 2 8 1 4.92516 0.8866 10
 -2 8 -1 6.36899 1.36901 5
 -2 8 -1 4.36305 0.78629 10
 -2 8 -1 4.70817 2.14691 1
 -2 8 -1 8.1379 1.54356 8
 -2 8 -1 4.18231 0.90587 6
 2 8 1 5.12249 1.12486 4
 2 8 1 5.67773 1.17604 8
 -2 8 -1 4.29413 1.02313 2
 2 8 1 2.55942 0.77253 6
 -4 -8 -1 79.7773 9.3016 1
 4 -8 1 104.106 6.4637 7
 4 -8 1 86.7641 6.03971 7
 -4 -8 -1 99.2845 6.73313 4
 -4 -8 -1 96.5207 6.13745 10
 4 -8 1 93.2594 5.87672 10
 -4 -8 -1 100.619 5.91435 5
 4 -8 1 97.7633 10.2841 1
 4 -8 1 95.1052 6.59935 5
 -4 -8 -1 96.5046 5.30914 3
 -4 -8 -1 93.3908 6.51513 6
 4 -8 1 103.518 7.20054 8
 4 -8 1 97.9054 6.34019 6
 4 -8 1 93.8636 5.88439 9
 4 -8 1 96.6412 6.57911 4
 -4 -8 -1 102.805 6.78148 2
 4 -8 1 97.6014 6.8806 2
 4 8 1 94.9504 6.63225 8
 -4 8 -1 95.7697 10.2292 1
 -4 8 -1 106.936 6.59071 6
 -4 8 -1 101.119 6.75509 4
 -4 8 -1 99.2485 5.55457 3
 -4 8 -1 94.5283 5.82391 9
 -4 8 -1 94.9569 5.9975 10
 4 8 1 101.078 6.0051 5
 4 8 1 91.7985 10.7369 1
 -4 8 -1 85.2663 6.5007 2
 -4 8 -1 95.9084 5.51582 3
 4 8 1 97.9916 6.90542 2
 4 8 1 89.819 5.98021 10
 4 8 1 96.5921 6.70945 7
 4 8 1 102.634 6.65965 7
 4 8 1 100.321 6.71798 4
 4 8 1 95.3491 6.43275 6
 -4 8 -1 87.8465 6.35727 5
 4 8 1 91.1123 5.2628 3
 6 -8 1 69.6783 5.44129 7
 6 -8 1 65.108 6.55185 8
 -6 -8 -1 71.9464 5.09033 5
 6 -8 1 77.5074 7.99714 5
 6 -8 1 76.6315 5.8366 7
 6 -8 1 69.4356 4.76512 9
 -6 -8 -1 72.6525 6.14256 4
 -6 -8 -1 74.9323 5.49515 10
 -6 -8 -1 75.8847 6.15246 6
 6 -8 1 70.0402 6.53382 2
 -6 8 -1 66.0766 4.62564 9
 6 8 1 63.7627 6.25705 8
 -6 8 -1 65.8399 4.25009 3
 6 8 1 65.8671 5.15966 5
 -6 8 -1 81.6537 5.50962 10
 6 8 1 62.3575 5.7082 7
 -6 8 -1 72.5279 4.28597 3
 -6 8 -1 83.6 6.4099 4
 6 8 1 64.6441 6.40355 2
 -6 8 -1 67.7097 5.82582 6
 -7 -9 1 31.2663 2.95764 5
 7 -9 -1 32.616 4.68749 8
 -7 -9 1 39.9392 3.97252 4
 -7 -9 1 31.5916 2.9747 3
 7 -9 -1 25.9784 3.0226 7
 7 -9 -1 26.1612 3.13619 7
 7 -9 -1 31.8343 4.01037 5
 -7 -9 1 34.5687 4.1147 6
 7 -9 -1 29.0473 4.43656 2
 -7 -9 1 34.3778 3.91392 10
 7 9 -1 24.7976 2.62943 3
 -7 9 1 32.875 3.03151 9
 -7 9 1 29.1167 3.54773 4
 -7 9 1 23.8534 3.53589 6
 -7 9 1 34.2944 3.06673 3
 7 9 -1 30.0583 3.11973 5
 7 9 -1 26.7512 3.65321 7
 7 9 -1 22.5111 4.03141 8
 -7 9 1 22.9741 2.73913 3
 7 9 -1 33.7559 4.68337 2
 -7 9 1 36.524 3.86954 10
 -7 9 1 26.8617 2.84348 9
 -5 -9 1 146.359 7.87757 3
 -5 -9 1 110.813 8.09753 8
 -5 -9 1 130.266 8.579 6
 5 -9 -1 119.586 8.82367 2
 5 -9 -1 131.358 8.1382 4
 -5 -9 1 119.866 6.94068 9
 5 -9 -1 129.908 7.93928 9
 -5 -9 1 118.877 7.48847 5
 5 -9 -1 131.798 7.82852 7
 5 -9 -1 125.741 8.9865 8
 -5 -9 1 121.012 6.97016 9
 5 -9 -1 124.529 8.23776 6
 5 -9 -1 136.842 8.66266 5
 5 -9 -1 115.224 13.0556 1
 -5 -9 1 136.989 8.37766 4
 -5 -9 1 134.215 8.38337 10
 5 -9 -1 142.384 7.82864 7
 -5 -9 1 143.204 12.8748 1
 -5 9 1 133.465 8.71414 2
 -5 9 1 125.592 7.82362 3
 5 9 -1 123.638 7.62034 3
 5 9 -1 124.87 8.91532 2
 5 9 -1 122.823 13.2833 1
 -5 9 1 129.06 7.79473 3
 -5 9 1 107.328 12.1408 1
 5 9 -1 125.188 8.42983 6
 -5 9 1 145.312 8.4293 4
 -5 9 1 132.578 7.79484 9
 -5 9 1 135.95 8.33421 10
 5 9 -1 123.861 7.62892 5
 5 9 -1 126.093 8.57771 8
 -5 9 1 135.859 8.59886 6
 5 9 -1 123.938 8.198 4
 -5 9 1 127.934 8.36426 5
 5 9 -1 121.174 8.30837 7
 3 -9 -1 34.0199 5.13818 1
 3 -9 -1 36.178 2.64203 4
 -3 -9 1 30.6726 2.84132 2
 -3 -9 1 34.768 5.4511 1
 -3 -9 1 36.6007 2.36838 5
 3 -9 -1 39.9362 3.32961 8
 3 -9 -1 37.2337 2.34457 7
 -3 -9 1 30.3185 2.23464 9
 3 -9 -1 32.4126 2.66884 10
 3 -9 -1 31.2867 2.70459 9
 3 -9 -1 33.7982 2.76031 6
 -3 -9 1 36.715 2.65768 3
 3 -9 -1 30.5803 2.97975 5
 -3 -9 1 30.8042 2.26496 9
 -3 -9 1 33.8245 2.74499 7
 3 -9 -1 36.5213 3.12126 2
 -3 -9 1 35.8662 2.86197 10
 -3 -9 1 35.8045 2.7632 4
 -3 -9 1 34.5734 2.8847 6
 -3 -9 1 31.1197 2.65824 8
 -3 9 1 34.1911 3.06838 8
 -3 9 1 33.0788 2.94955 2
 3 9 -1 32.9779 2.70224 4
 3 9 -1 38.6366 2.66054 3
 -3 9 1 41.4436 3.13688 5
 -3 9 1 34.0147 2.69245 3
 3 9 -1 36.402 2.83184 10
 3 9 -1 31.5217 2.75895 6
 -3 9 1 42.6066 3.01086 6
 -3 9 1 35.319 2.72112 9
 3 9 -1 39.576 5.31598 1
 3 9 -1 39.949 3.18733 2
 3 9 -1 32.499 2.35226 5
 -3 9 1 36.1892 2.69372 4
 3 9 -1 35.7474 2.87066 8
 -3 9 1 33.7938 2.64663 3
 -3 9 1 31.517 2.71064 10
 -3 9 1 36.645 5.10637 1
 -3 9 1 36.1288 2.29397 7
 -1 -9 1 403.145 21.6792 1
 1 -9 -1 383.679 21.9629 1
 -1 9 1 381.52 21.9113 1
 1 9 -1 448.178 21.8952 1
 -1 -9 -1 2787.15 147.455 1
 1 -9 1 3124.17 147.469 1
 1 9 1 2950.59 147.597 1
 -1 9 -1 2781.16 147.294 1
 -3 -9 -1 27.6398 2.64462 2
 3 -9 1 30.4689 2.50139 7
 -3 -9 -1 28.1266 2.53534 7
 -3 -9 -1 25.9317 2.51378 6
 3 -9 1 31.2454 5.12755 1
 3 -9 1 36.2609 3.63573 8
 -3 -9 -1 27.7365 2.31541 10
 3 -9 1 28.07 2.59969 4
 -3 -9 -1 26.2999 2.09861 5
 3 -9 1 24.6176 2.10634 10
 3 -9 1 31.4326 2.3734 7
 -3 -9 -1 28.7816 1.8458 3
 3 -9 1 26.8807 2.75652 5
 -3 -9 -1 29.0568 2.56124 8
 3 -9 1 24.6207 2.30051 6
 -3 -9 -1 30.2666 2.72041 4
 3 -9 1 30.8401 2.40046 9
 3 -9 1 29.5281 2.76314 2
 -3 -9 -1 22.8876 4.56196 1
 3 9 1 26.1367 2.54609 7
 -3 9 -1 24.9186 2.65053 8
 -3 9 -1 28.2892 2.66688 5
 -3 9 -1 28.3837 2.03539 3
 3 9 1 38.4283 5.46872 1
 3 9 1 24.4899 2.40547 6
 3 9 1 23.0067 2.50141 7
 -3 9 -1 27.3248 2.66205 4
 3 9 1 25.5511 2.23936 10
 -3 9 -1 22.455 4.58511 1
 3 9 1 26.5624 1.79854 3
 3 9 1 25.2309 2.66707 2
 -3 9 -1 24.6198 2.13006 10
 3 9 1 30.1666 2.18299 5
 3 9 1 29.1836 2.68729 8
 -3 9 -1 29.678 2.30458 9
 3 9 1 27.8657 2.67485 4
 -3 9 -1 25.9388 1.9498 3
 -3 9 -1 22.2616 2.45106 2
 -3 9 -1 23.6937 2.35191 6
 -5 -9 -1 18.8374 2.68957 6
 5 -9 1 20.6892 3.04579 5
 -5 -9 -1 19.4914 1.54863 3
 5 -9 1 27.0126 8.55376 1
 5 -9 1 19.8597 3.03584 2
 -5 -9 -1 21.1015 2.82352 4
 5 -9 1 20.9157 2.38053 7
 -5 -9 -1 14.1181 7.23903 1
 -5 -9 -1 26.2316 2.64635 10
 5 -9 1 20.0742 2.55032 7
 -5 -9 -1 20.6929 2.1965 5
 5 -9 1 19.7951 2.20407 9
 5 -9 1 17.8334 2.56002 4
 5 -9 1 21.6989 3.32195 8
 5 9 1 4.00044 5.97184 1
 -5 9 -1 21.5433 2.19759 9
 5 9 1 21.1257 2.80277 4
 5 9 1 20.7268 3.12632 8
 -5 9 -1 19.4956 2.8092 4
 -5 9 -1 20.3916 1.78676 3
 -5 9 -1 17.8997 2.52735 6
 5 9 1 19.7479 2.77287 7
 -5 9 -1 21.8496 1.86323 3
 5 9 1 20.1508 2.29975 10
 5 9 1 21.4513 2.76151 7
 -5 9 -1 23.2009 2.93472 5
 5 9 1 19.4334 4.15007 5
 -5 9 -1 19.2287 2.26342 10
 -5 9 -1 5.73447 5.67842 1
 5 9 1 25.3677 3.31759 2
 -7 -9 -1 18.7273 3.26183 4
 7 -9 1 15.4948 3.43335 5
 -7 -9 -1 12.8609 2.61732 10
 7 -9 1 18.5643 2.59261 7
 -7 -9 -1 16.1891 3.35669 6
 7 -9 1 16.0643 3.91353 2
 7 -9 1 17.5876 4.14769 8
 7 9 1 14.1496 3.05186 7
 -7 9 -1 18.8885 3.11307 4
 7 9 1 14.6872 2.49109 5
 7 9 1 15.1085 4.14168 8
 -7 9 -1 11.3429 1.63778 9
 -7 9 -1 11.6806 2.36216 10
 8 -10 -1 14.9281 3.44732 5
 -8 -10 1 19.0491 3.21944 10
 8 -10 -1 17.3178 2.5604 7
 -8 -10 1 11.094 2.63888 4
 8 -10 -1 17.0286 4.38114 8
 8 10 -1 17.6621 4.25325 8
 8 10 -1 14.5546 3.25797 7
 -8 10 1 18.5308 2.8799 3
 -8 10 1 17.0893 3.31681 4
 -8 10 1 22.4383 3.17037 10
 -6 -10 1 102.708 7.57084 6
 6 -10 -1 102.274 7.55435 5
 -6 -10 1 111.376 6.57326 3
 6 -10 -1 92.3729 6.85576 4
 6 -10 -1 98.0831 8.09078 8
 -6 -10 1 103.372 7.24253 4
 6 -10 -1 102.783 6.71599 7
 6 -10 -1 99.0114 6.55813 7
 6 -10 -1 93.8259 7.91342 2
 -6 -10 1 91.5873 6.14405 5
 -6 -10 1 105.124 7.28061 10
 -6 10 1 103.357 6.5758 9
 -6 10 1 103.516 7.21613 10
 6 10 -1 90.1641 7.78847 2
 -6 10 1 110.654 7.33411 4
 6 10 -1 102.934 8.20685 7
 6 10 -1 98.9965 7.17884 4
 6 10 -1 109.385 7.81298 8
 6 10 -1 91.7628 6.24987 3
 -6 10 1 106.016 7.56448 6
 6 10 -1 89.8165 7.17616 5
 -6 10 1 90.4221 6.38216 3
 -6 10 1 98.9078 8.75487 5
 -6 10 1 92.0722 6.48725 3
 4 -10 -1 161.857 8.44415 7
 4 -10 -1 136.386 8.20833 7
 4 -10 -1 148.721 8.89982 6
 -4 -10 1 159.192 8.97318 4
 -4 -10 1 131.525 8.08256 5
 -4 -10 1 149.816 7.94363 9
 4 -10 -1 139.096 8.70423 10
 -4 -10 1 140.047 9.07283 2
 4 -10 -1 150.177 8.74642 9
 -4 -10 1 153.415 9.17959 6
 -4 -10 1 144.934 7.9461 9
 -4 -10 1 142.786 13.9251 1
 -4 -10 1 142.693 8.49027 3
 -4 -10 1 152.792 9.00012 10
 4 -10 -1 155.475 9.63101 8
 -4 -10 1 156.761 8.86734 8
 4 -10 -1 150.731 9.21992 5
 4 -10 -1 155.718 9.50401 2
 -4 -10 1 157.737 9.00545 7
 4 -10 -1 148.469 8.70333 4
 4 10 -1 146.867 8.25923 5
 -4 10 1 131.665 9.07434 2
 4 10 -1 157.909 8.63922 3
 4 10 -1 152.847 10.5393 10
 -4 10 1 149.024 8.88228 10
 -4 10 1 125.428 8.83114 5
 4 10 -1 152.3 8.92931 4
 -4 10 1 153.413 8.69296 3
 4 10 -1 148.698 9.05274 7
 4 10 -1 147.347 9.38268 2
 4 10 -1 148.572 9.018 6
 -4 10 1 148.714 8.80663 4
 -4 10 1 147.146 8.59553 3
 4 10 -1 156.256 18.6329 1
 -4 10 1 151.01 9.06109 6
 4 10 -1 141.911 8.94859 8
 -4 10 1 136.356 8.52517 9
 2 -10 -1 161.959 9.31243 6
 -2 -10 1 165.513 8.85296 5
 -2 -10 1 175.348 9.4671 2
 2 -10 -1 171.902 11.4983 1
 -2 -10 1 179.292 8.87532 5
 -2 -10 1 187.095 9.39281 3
 -2 -10 1 179.329 9.52661 6
 2 -10 -1 150.076 8.72399 7
 -2 -10 1 167.588 9.02289 9
 -2 -10 1 169.418 11.0924 1
 2 -10 -1 195.476 9.87279 8
 -2 -10 1 180.313 9.54033 10
 2 -10 -1 168.973 9.14408 4
 2 -10 -1 158.844 9.38781 9
 -2 -10 1 181.477 9.17815 8
 2 -10 -1 187.425 9.69042 2
 2 -10 -1 159.429 9.29031 10
 2 -10 -1 183.979 9.72362 5
 -2 -10 1 151.647 9.37637 7
 -2 10 1 176.567 9.4157 9
 -2 10 1 148.189 11.0216 1
 2 10 -1 168.144 9.17202 8
 -2 10 1 155.3 9.3124 3
 2 10 -1 172.409 9.45005 10
 -2 10 1 185.324 9.74758 8
 2 10 -1 172.701 9.3378 4
 2 10 -1 174.597 9.54463 2
 2 10 -1 165.748 9.27955 3
 -2 10 1 166.005 9.37018 10
 2 10 -1 168.51 9.02425 9
 -2 10 1 159.106 9.34668 6
 2 10 -1 163.66 9.40456 6
 2 10 -1 183.61 11.3704 1
 -2 10 1 171.257 9.32808 3
 2 10 -1 151.089 9.45325 7
 -2 10 1 178.149 9.63876 5
 -2 10 1 175.433 9.21566 4
 0 -10 1 465.612 24.5851 1
 0 -10 1 475.921 24.4238 1
 0 10 1 504.193 24.9698 1
 0 10 1 442.275 25.0594 1
 -2 -10 -1 241.215 13.0015 5
 2 -10 1 239.118 13.3279 9
 -2 -10 -1 252.433 13.6455 7
 2 -10 1 255.515 13.4475 7
 2 -10 1 234.627 13.0491 10
 2 -10 1 285.243 13.7345 2
 -2 -10 -1 244.676 15.4692 1
 -2 -10 -1 233.868 13.3485 8
 2 -10 1 247.4 13.8061 8
 2 -10 1 242.858 13.579 4
 -2 -10 -1 261.646 13.7773 4
 2 -10 1 262.396 13.7812 5
 2 -10 1 244.33 13.1201 3
 2 -10 1 256.607 15.5691 1
 -2 -10 -1 253.345 13.5967 2
 -2 -10 -1 249.09 13.562 6
 -2 -10 -1 249.023 13.3153 10
 2 -10 1 252.378 13.3066 6
 2 10 1 238.834 12.9156 3
 -2 10 -1 235.212 15.3128 1
 2 10 1 259.182 15.7803 1
 -2 10 -1 266.132 13.1442 3
 -2 10 -1 274.929 13.6416 2
 -2 10 -1 251.318 13.3376 9
 -2 10 -1 256.214 13.7452 8
 2 10 1 271.669 13.742 2
 2 10 1 248.986 13.5223 6
 -2 10 -1 241.97 13.33 7
 2 10 1 255.846 13.4475 8
 -2 10 -1 246.402 13.3639 6
 2 10 1 231.046 13.2295 10
 -2 10 -1 239.901 15.0008 5
 2 10 1 231.634 13.5821 7
 2 10 1 235.512 13.6514 4
 -2 10 -1 260.286 13.1568 10
 4 -10 1 51.6124 3.9289 7
 -4 -10 -1 46.7913 4.183 2
 4 -10 1 49.8644 4.17324 4
 -4 -10 -1 44.4225 3.672 10
 4 -10 1 51.373 4.61375 8
 4 -10 1 55.7289 3.83978 7
 4 -10 1 52.152 3.95694 6
 4 -10 1 52.7239 3.71237 9
 4 -10 1 46.4724 3.48386 10
 4 -10 1 35.153 7.29586 1
 -4 -10 -1 51.7763 4.26692 4
 4 -10 1 42.8559 4.1916 2
 -4 -10 -1 46.5428 3.40008 5
 -4 -10 -1 57.4711 4.31884 6
 -4 -10 -1 61.2902 7.86976 1
 4 -10 1 57.9064 4.47299 5
 -4 -10 -1 48.2595 3.02834 3
 -4 10 -1 53.7427 4.24691 5
 -4 10 -1 51.7137 3.28263 3
 4 10 1 49.0692 3.52161 5
 -4 10 -1 54.7018 3.35419 3
 4 10 1 42.5422 4.05602 8
 -4 10 -1 44.8452 3.51241 9
 4 10 1 54.5419 4.39383 7
 -4 10 -1 44.3764 3.87353 6
 -4 10 -1 64.0374 8.23744 1
 -4 10 -1 49.6362 3.64314 10
 -4 10 -1 49.5068 4.21504 2
 -4 10 -1 45.7496 4.113 4
 4 10 1 46.9127 2.99205 3
 4 10 1 46.9392 4.33552 2
 4 10 1 44.2675 3.60082 10
 4 10 1 45.0269 8.53043 1
 4 10 1 59.2259 4.39999 7
 4 10 1 47.6484 4.16271 4
 4 10 1 52.1109 4.06234 6
 6 -10 1 67.2937 6.58348 8
 -6 -10 -1 69.0328 5.784 6
 6 -10 1 60.0137 5.20145 7
 6 -10 1 60.4354 4.92006 7
 -6 -10 -1 59.1025 4.48198 5
 6 -10 1 59.7275 6.02154 2
 -6 -10 -1 60.6061 5.01783 10
 -6 -10 -1 58.2607 5.58345 4
 6 -10 1 56.0702 5.54625 5
 6 -10 1 62.9335 4.52592 9
 6 10 1 73.9413 6.59575 2
 -6 10 -1 60.2841 3.95077 3
 6 10 1 55.9636 5.7867 8
 -6 10 -1 64.6736 4.92103 10
 -6 10 -1 63.3867 3.95304 3
 6 10 1 69.2769 5.74332 7
 -6 10 -1 54.3345 4.33764 9
 -6 10 -1 68.0932 5.64725 6
 -6 10 -1 66.9771 5.74897 4
 6 10 1 68.7892 4.81699 5
 7 -11 -1 7.07331 2.46166 5
 -7 -11 1 2.92857 1.45474 4
 7 -11 -1 5.40514 2.86488 8
 -7 -11 1 5.37223 2.17321 6
 -7 -11 1 3.13188 1.81155 10
 7 -11 -1 5.42488 2.79436 2
 -7 -11 1 4.04201 1.39766 3
 7 -11 -1 2.93105 1.2355 7
 -7 -11 1 2.61169 1.03879 5
 -7 11 1 2.47141 1.14739 9
 -7 11 1 2.98144 1.33439 9
 7 11 -1 2.44311 2.22129 8
 -7 11 1 3.24833 1.50974 4
 -7 11 1 4.3122 1.82583 10
 -7 11 1 2.3893 1.09064 3
 7 11 -1 2.71302 1.11336 3
 7 11 -1 2.92097 2.18437 2
 -7 11 1 5.07054 2.00747 6
 -7 11 1 4.12655 1.38867 3
 7 11 -1 5.47517 1.59086 5
 7 11 -1 3.5782 1.87003 7
 -5 -11 1 133.969 7.18754 9
 5 -11 -1 129.282 8.32674 9
 5 -11 -1 152.712 9.76473 8
 -5 -11 1 120.155 8.4224 7
 -5 -11 1 149.55 8.8114 4
 5 -11 -1 145.723 9.4902 2
 5 -11 -1 136.677 8.04803 7
 -5 -11 1 114.175 8.67426 2
 5 -11 -1 129.395 8.67154 6
 5 -11 -1 124.835 13.6686 1
 -5 -11 1 141.85 8.77419 10
 -5 -11 1 149.156 9.11343 6
 -5 -11 1 137.28 8.09208 3
 -5 -11 1 146.625 7.76594 5
 5 -11 -1 127.585 8.84882 5
 -5 -11 1 130.942 7.19806 9
 5 -11 -1 122.568 8.30338 4
 -5 -11 1 123.587 12.8979 1
 5 -11 -1 132.086 8.39051 7
 -5 -11 1 120.377 8.39236 8
 -5 11 1 136.538 8.98514 2
 5 11 -1 146.079 8.95608 7
 -5 11 1 123.865 8.04018 9
 -5 11 1 144.091 8.25825 3
 5 11 -1 151.209 8.82777 4
 -5 11 1 129.187 8.17409 3
 -5 11 1 122.064 12.7173 1
 5 11 -1 130.107 8.79284 8
 5 11 -1 123.033 13.2946 1
 -5 11 1 127.192 8.8483 5
 -5 11 1 147.02 8.96638 6
 5 11 -1 126.696 7.77637 5
 5 11 -1 136.584 9.33136 2
 -5 11 1 144.06 8.68053 4
 5 11 -1 130.311 7.97127 3
 -5 11 1 140.753 8.64718 10
 -3 -11 1 960.562 53.0218 1
 3 -11 -1 1031.12 53.7121 1
 -3 11 1 929.624 53.0777 1
 3 11 -1 1008.18 53.5222 1
 -1 -11 1 3558.1 175.549 1
 1 -11 -1 3517.84 176.016 1
 1 11 -1 3549.25 175.617 1
 -1 11 1 3299.79 175.832 1
 1 -11 1 254.223 13.6221 7
 -1 -11 -1 273.791 13.7883 7
 -1 -11 -1 263.257 13.7149 6
 -1 -11 -1 271.601 14.9859 1
 1 -11 1 254.526 13.5319 3
 1 -11 1 265.1 13.8083 8
 1 -11 1 256.374 14.6541 1
 1 -11 1 239.658 13.6476 9
 -1 -11 -1 251.394 13.5147 8
 1 -11 1 255.173 13.4628 6
 1 11 1 257 13.422 3
 1 11 1 243.317 13.5483 10
 1 11 1 280.444 15.0753 1
 -1 11 -1 260.415 13.8275 8
 1 11 1 262.465 13.6609 2
 1 11 1 253.102 13.687 6
 -1 11 -1 253.948 14.6472 1
 -1 11 -1 253.158 13.4391 10
 -1 11 -1 258.36 13.9636 9
 -1 11 -1 275.062 13.8688 5
 1 11 1 253.631 13.3675 5
 -3 -11 -1 143.986 8.17981 8
 -3 -11 -1 132.639 8.32135 2
 -3 -11 -1 143.098 8.51555 4
 3 -11 1 155.246 8.61111 2
 -3 -11 -1 137.905 7.55935 5
 3 -11 1 138.897 7.74 10
 3 -11 1 144.749 8.88489 8
 3 -11 1 128.602 7.95263 6
 -3 -11 -1 129.236 8.20587 7
 -3 -11 -1 145.401 8.04139 10
 3 -11 1 149.973 11.3328 1
 -3 -11 -1 143.908 11.006 1
 -3 -11 -1 151.236 8.44125 6
 3 -11 1 148.898 8.1497 7
 3 -11 1 135.778 8.46714 5
 3 -11 1 133.044 7.81954 7
 -3 -11 -1 138.277 7.39178 3
 3 -11 1 129.34 8.23761 4
 3 -11 1 142.729 7.99102 9
 3 11 1 128.727 8.16104 6
 -3 11 -1 135.476 7.57782 3
 3 11 1 133.305 8.45082 2
 3 11 1 133.604 7.91286 10
 3 11 1 129.477 7.35209 3
 -3 11 -1 145.11 7.64855 3
 3 11 1 120.895 10.8045 1
 -3 11 -1 146.86 8.51259 4
 -3 11 -1 131.919 8.4288 8
 -3 11 -1 141.157 8.0556 9
 3 11 1 133.475 8.40901 4
 -3 11 -1 116.215 8.12001 2
 3 11 1 128.482 8.15092 8
 3 11 1 134.089 8.3254 7
 -3 11 -1 125.152 8.21064 5
 -3 11 -1 146.508 8.17743 6
 3 11 1 139.558 8.51147 7
 -3 11 -1 134.452 7.76103 10
 3 11 1 143.37 7.59599 5
 -3 11 -1 128.824 10.7833 1
 5 -11 1 33.226 3.79383 5
 5 -11 1 28.25 8.34948 1
 5 -11 1 32.439 3.20477 7
 5 -11 1 30.0328 2.87376 7
 -5 -11 -1 32.5301 3.11784 10
 -5 -11 -1 33.1876 2.82138 5
 -5 -11 -1 26.7167 3.28962 4
 5 -11 1 29.3955 3.29666 4
 5 -11 1 23.0774 3.58379 8
 5 -11 1 30.7227 2.82899 9
 5 -11 1 36.0038 3.91399 2
 5 -11 1 27.3161 2.97394 10
 -5 -11 -1 33.6004 8.17525 1
 -5 -11 -1 27.9339 2.08856 3
 -5 -11 -1 25.9395 3.71722 6
 5 11 1 30.9672 2.81043 5
 5 11 1 29.5941 2.07244 3
 5 11 1 30.99 3.49868 4
 -5 11 -1 27.4114 8.18137 1
 -5 11 -1 32.3806 3.54951 5
 -5 11 -1 33.9805 2.46196 3
 -5 11 -1 39.0742 3.15691 10
 -5 11 -1 32.1085 2.79712 9
 -5 11 -1 32.1044 2.44191 3
 5 11 1 28.6797 3.65874 2
 -5 11 -1 32.0099 3.50488 4
 5 11 1 26.33 3.46205 8
 5 11 1 19.2542 8.25817 1
 5 11 1 26.4672 2.81591 10
 -5 11 -1 33.3261 3.36894 6
 5 11 1 35.2402 3.57449 7
 7 -11 1 31.9332 5.5316 2
 7 -11 1 27.061 4.13404 5
 7 -11 1 34.1934 3.64423 7
 -7 -11 -1 29.0335 4.03867 6
 7 -11 1 38.3808 5.47851 8
 -7 -11 -1 32.5664 4.29829 4
 -7 11 -1 26.9047 4.03681 4
 -7 11 -1 37.0439 4.36952 6
 7 11 1 39.4667 5.00647 8
 7 11 1 33.562 4.24733 7
 -7 11 -1 36.7221 3.67309 10
 7 11 1 36.7289 3.42324 5
 -8 -12 1 6.84712 2.1983 4
 8 -12 -1 6.69953 2.70938 5
 8 -12 -1 2.10179 2.52463 8
 -8 -12 1 7.29083 2.31266 10
 8 12 -1 7.58625 2.61238 7
 -8 12 1 7.68917 2.27628 4
 -8 12 1 12.1958 2.89255 10
 -8 12 1 4.57393 1.33601 9
 8 12 -1 14.003 3.84236 8
 6 -12 -1 66.4961 4.98212 7
 6 -12 -1 63.2808 6.18254 2
 -6 -12 1 66.1253 4.87634 3
 -6 -12 1 79.7879 6.19052 6
 6 -12 -1 70.9319 4.917 7
 6 -12 -1 72.4395 5.27449 9
 6 -12 -1 70.1661 6.19128 5
 -6 -12 1 79.6522 5.80385 4
 6 -12 -1 67.7592 5.37895 4
 -6 -12 1 73.2703 5.76542 10
 6 12 -1 69.075 6.07289 8
 -6 12 1 59.2671 5.30439 10
 6 12 -1 69.0689 4.73671 5
 -6 12 1 65.1999 5.02147 3
 6 12 -1 63.8588 4.73722 3
 -6 12 1 64.4344 4.99938 9
 6 12 -1 72.2987 5.93679 7
 6 12 -1 65.9521 6.26522 2
 -6 12 1 72.6075 5.90331 6
 -6 12 1 74.8832 5.10639 3
 6 12 -1 70.0264 5.62191 4
 -6 12 1 64.5721 5.53349 4
 -4 -12 1 134.004 7.94433 7
 4 -12 -1 131.178 8.24137 5
 -4 -12 1 123.667 7.62054 8
 -4 -12 1 120.409 6.92321 5
 4 -12 -1 116.707 8.03366 10
 4 -12 -1 127.551 7.18834 7
 4 -12 -1 133.148 8.3994 2
 4 -12 -1 125.734 13.076 1
 4 -12 -1 108.878 6.99189 7
 -4 -12 1 126.917 6.84896 9
 4 -12 -1 128.44 8.47618 8
 4 -12 -1 121.83 7.55491 4
 -4 -12 1 130.164 8.11325 6
 -4 -12 1 131.747 8.08958 2
 -4 -12 1 115.974 6.77169 9
 -4 -12 1 107.282 7.30075 3
 -4 -12 1 135.007 7.9897 10
 -4 -12 1 114.709 12.4503 1
 -4 -12 1 149.421 8.04418 4
 4 -12 -1 129.452 7.73593 9
 4 -12 -1 121.984 7.74986 6
 4 12 -1 119.393 7.80414 8
 -4 12 1 125.583 8.23071 8
 4 12 -1 123.104 7.03199 5
 4 12 -1 115.469 8.16069 10
 -4 12 1 117.308 7.8277 6
 4 12 -1 140.161 7.98605 4
 -4 12 1 114.048 7.48219 3
 -4 12 1 123.328 8.09547 2
 -4 12 1 116.788 7.92688 5
 4 12 -1 128.438 8.34267 2
 -4 12 1 139.621 7.83497 4
 -4 12 1 127.202 7.5968 9
 4 12 -1 124.862 7.9242 6
 4 12 -1 136.491 8.13536 7
 -4 12 1 131.731 7.59962 3
 -4 12 1 137.725 7.91651 10
 4 12 -1 141.178 17.3144 1
 4 12 -1 135.121 7.93178 3
 -2 -12 1 158.006 8.81203 6
 2 -12 -1 163.118 9.08188 8
 2 -12 -1 162.477 8.83923 9
 -2 -12 1 158.416 8.70107 2
 2 -12 -1 158.383 7.91659 7
 -2 -12 1 153.616 8.81232 7
 2 -12 -1 139.373 8.8614 5
 -2 -12 1 157.749 8.79605 10
 -2 -12 1 147.831 8.04937 5
 -2 -12 1 156.909 8.06463 5
 2 -12 -1 143.273 8.58879 10
 -2 -12 1 150.137 8.30542 9
 -2 -12 1 148.551 8.60048 3
 2 -12 -1 157.487 10.7513 1
 2 -12 -1 170.848 8.5146 4
 2 -12 -1 158.618 8.86827 2
 -2 -12 1 149.769 8.31531 8
 -2 -12 1 164.292 10.5023 1
 2 -12 -1 153.185 8.63034 6
 -2 12 1 169.06 9.03159 5
 -2 12 1 152.917 8.64159 3
 2 12 -1 148.764 8.35514 8
 2 12 -1 151.834 8.59989 3
 2 12 -1 141.519 8.6918 10
 -2 12 1 162.668 8.73405 6
 2 12 -1 158.191 8.56945 4
 2 12 -1 151.914 8.32 9
 -2 12 1 171.567 8.88439 2
 -2 12 1 162.586 10.6888 1
 -2 12 1 153.101 8.70796 3
 2 12 -1 151.364 10.3442 1
 -2 12 1 163.612 8.78211 9
 2 12 -1 162.48 8.81802 2
 -2 12 1 147.613 8.91 8
 -2 12 1 151.004 8.49613 4
 2 12 -1 151.498 8.7276 6
 2 12 -1 157.07 8.66841 4
 0 -12 1 808.022 39.7729 1
 0 -12 1 762.229 39.8991 1
 0 12 1 782.878 40.3316 1
 0 12 1 764.887 40.5656 1
 2 -12 1 60.3682 3.87286 7
 -2 -12 -1 59.7029 3.53409 3
 2 -12 1 58.8828 4.2582 8
 -2 -12 -1 59.8299 4.06035 6
 2 -12 1 59.8194 4.06765 4
 -2 -12 -1 62.2593 4.21037 4
 2 -12 1 59.8794 4.03752 2
 -2 -12 -1 63.9664 4.13988 8
 -2 -12 -1 61.3247 5.83626 1
 -2 -12 -1 59.9545 4.03594 2
 2 -12 1 64.5187 5.96288 1
 2 -12 1 57.0514 3.77287 6
 -2 -12 -1 56.9773 3.82171 10
 2 -12 1 62.2283 3.97308 9
 2 -12 1 53.9448 3.65916 3
 -2 -12 -1 59.1561 4.05405 7
 2 -12 1 58.454 4.23537 5
 -2 -12 -1 59.9189 3.47049 5
 -2 12 -1 54.3807 4.07967 5
 -2 12 -1 55.343 3.91733 2
 2 12 1 57.9708 4.02163 6
 2 12 1 58.5588 3.43101 5
 2 12 1 63.3074 4.18594 7
 -2 12 -1 58.6135 3.7169 10
 -2 12 -1 51.6014 5.32064 1
 2 12 1 57.6057 3.5129 3
 -2 12 -1 63.5602 3.90858 6
 -2 12 -1 58.2414 3.79919 7
 2 12 1 63.7184 3.87781 10
 2 12 1 66.9324 6.23847 1
 2 12 1 63.7519 4.13895 2
 -2 12 -1 56.6824 3.86881 9
 2 12 1 58.1259 4.13459 4
 2 12 1 67.43 3.95755 8
 -2 12 -1 60.1896 3.67317 10
 -2 12 -1 63.5135 3.74129 3
 -2 12 -1 66.287 4.24246 4
 4 -12 1 90.4242 7.04589 8
 4 -12 1 105.782 6.13076 10
 -4 -12 -1 88.3561 5.48266 3
 -4 -12 -1 104.489 6.63106 8
 4 -12 1 91.9376 10.8939 1
 -4 -12 -1 108.021 6.89035 6
 4 -12 1 90.5365 6.33878 6
 -4 -12 -1 94.4149 6.38173 10
 -4 -12 -1 104.439 5.86584 5
 4 -12 1 105.302 7.07221 2
 -4 -12 -1 98.046 10.1938 1
 4 -12 1 105.515 6.8046 4
 -4 -12 -1 102.945 6.94231 4
 4 -12 1 97.8264 6.39314 7
 4 -12 1 101.312 6.22168 7
 -4 -12 -1 84.119 6.59814 2
 4 -12 1 96.7031 6.86642 5
 4 -12 1 91.923 6.16383 9
 4 12 1 102.829 7.00196 7
 -4 12 -1 90.1084 6.65942 2
 -4 12 -1 100.655 5.80206 3
 4 12 1 113.566 7.0481 7
 4 12 1 113.033 11.6022 1
 4 12 1 97.448 5.8769 5
 4 12 1 100.323 6.74886 8
 4 12 1 94.4347 6.9497 2
 -4 12 -1 105.069 6.64637 6
 -4 12 -1 94.1958 6.11458 9
 4 12 1 94.0604 6.77292 4
 4 12 1 94.4453 6.58171 6
 -4 12 -1 96.5834 5.79614 3
 -4 12 -1 89.2032 6.61279 5
 -4 12 -1 109.154 6.98957 4
 4 12 1 99.3847 5.53245 3
 -4 12 -1 103.56 6.18699 10
 4 12 1 93.0041 6.2073 10
 -4 12 -1 104.558 10.5039 1
 6 -12 1 63.3823 5.96146 5
 -6 -12 -1 62.8124 4.51108 5
 6 -12 1 62.0393 5.28166 7
 -6 -12 -1 65.0053 5.83658 4
 6 -12 1 73.7486 5.22725 7
 -6 -12 -1 63.387 5.22996 10
 -6 -12 -1 68.8982 5.88113 6
 6 -12 1 62.0832 4.81537 9
 6 -12 1 74.6195 6.55988 2
 6 -12 1 70.3963 6.63344 8
 -6 12 -1 59.3083 4.16011 3
 6 12 1 67.5787 4.77134 5
 -6 12 -1 62.673 4.86119 9
 -6 12 -1 65.6172 5.08856 10
 6 12 1 64.5707 6.29741 2
 -6 12 -1 67.4749 5.68866 6
 -6 12 -1 66.0811 5.85915 4
 6 12 1 63.2973 5.71156 7
 6 12 1 72.8643 6.26482 8
 7 -13 -1 22.2399 2.51603 7
 7 -13 -1 25.0737 3.78439 5
 7 -13 -1 22.8204 4.83844 8
 -7 -13 1 20.4911 2.09222 5
 -7 -13 1 22.6847 3.2688 10
 -7 -13 1 20.398 2.46743 3
 7 -13 -1 17.2491 2.44912 7
 -7 -13 1 18.512 3.00148 4
 7 -13 -1 15.4337 3.93614 2
 7 13 -1 19.0583 2.2519 3
 -7 13 1 17.9185 2.84195 4
 -7 13 1 23.0957 2.61073 3
 -7 13 1 18.7295 3.59108 6
 7 13 -1 20.0943 4.20936 2
 7 13 -1 28.3629 3.59335 7
 -7 13 1 20.3773 2.78725 3
 -7 13 1 21.5371 2.62682 9
 -7 13 1 24.5163 3.16065 10
 -5 -13 1 83.9518 5.27772 5
 -5 -13 1 95.8009 5.9443 3
 -5 -13 1 95.2165 6.74682 6
 5 -13 -1 85.8466 6.91102 2
 -5 -13 1 87.8669 10.8133 1
 -5 -13 1 101.019 6.65744 10
 5 -13 -1 90.9029 7.17459 8
 -5 -13 1 101.701 6.53207 4
 5 -13 -1 86.6394 12.4214 1
 -5 -13 1 85.9316 4.88067 9
 -5 -13 1 87.2655 6.18881 8
 -5 -13 1 85.3366 6.55174 2
 -5 -13 1 90.3105 4.90451 9
 -5 -13 1 80.7067 6.18464 7
 5 -13 -1 92.718 6.21581 9
 5 -13 -1 89.4274 6.14739 4
 5 -13 -1 92.0912 5.61237 7
 5 -13 -1 84.9935 6.60025 5
 -5 13 1 88.2457 5.96632 3
 -5 13 1 98.6406 6.45054 4
 5 13 -1 86.3431 5.44898 5
 -5 13 1 78.4422 7.07663 5
 5 13 -1 90.1365 6.51621 8
 -5 13 1 88.8117 6.62302 2
 5 13 -1 92.2325 6.42883 4
 5 13 -1 89.5281 6.95275 2
 5 13 -1 93.1402 5.83252 3
 5 13 -1 102.735 11.9466 1
 -5 13 1 95.3063 6.03081 3
 -5 13 1 92.4668 6.49848 9
 -5 13 1 85.6012 6.21956 10
 5 13 -1 89.6756 6.5738 7
 -5 13 1 66.317 9.99165 1
 -5 13 1 97.8085 6.68042 6
 3 -13 -1 380.355 18.9066 5
 -3 -13 1 330.561 17.6338 9
 3 -13 -1 326.729 18.2228 10
 3 -13 -1 359.27 21.673 1
 3 -13 -1 367.497 18.8153 2
 3 -13 -1 319.668 18.2718 6
 3 -13 -1 348.002 18.4321 9
 3 -13 -1 355.853 17.6148 7
 -3 -13 1 350.683 18.604 6
 -3 -13 1 362.221 21.2079 1
 3 -13 -1 326.63 18.077 4
 3 -13 -1 356.192 18.9837 8
 -3 -13 1 338.791 18.4526 7
 -3 -13 1 341.033 17.4743 5
 -3 -13 1 341.57 18.0639 8
 -3 -13 1 334.384 18.154 3
 -3 -13 1 331.744 17.4839 5
 -3 -13 1 360.853 18.5623 10
 -3 -13 1 343.009 18.4865 2
 -3 13 1 341.726 18.3036 9
 3 13 -1 335.72 18.3601 4
 3 13 -1 359.936 18.6941 7
 3 13 -1 346.215 18.1618 3
 -3 13 1 339.736 18.5512 2
 3 13 -1 349.864 18.1828 8
 3 13 -1 330.374 17.6552 9
 3 13 -1 322.503 18.4817 6
 -3 13 1 320.825 18.2131 3
 -3 13 1 313.49 18.6455 8
 -3 13 1 318.349 18.15 3
 -3 13 1 343.119 18.2325 4
 -3 13 1 340.762 18.6407 5
 3 13 -1 321.691 18.3522 10
 3 13 -1 377.965 21.5674 1
 3 13 -1 355.556 18.7132 2
 -3 13 1 367.439 18.4743 10
 -3 13 1 329.743 21.0306 1
 -1 -13 1 1061.25 53.1973 1
 1 -13 -1 984.299 53.6115 1
 1 13 -1 1033.48 53.2238 1
 -1 13 1 1058.88 53.6626 1
 -1 -13 -1 427.622 24.1847 1
 1 -13 1 468.904 24.0122 1
 -1 13 -1 413.026 23.8308 1
 1 13 1 467.049 24.36 1
 -3 -13 -1 49.1485 3.55724 8
 3 -13 1 52.5761 3.84425 4
 3 -13 1 55.8701 3.41756 7
 3 -13 1 47.798 3.23704 10
 -3 -13 -1 44.698 2.98092 5
 -3 -13 -1 57.9156 3.95894 6
 -3 -13 -1 52.8639 3.97959 4
 3 -13 1 35.7645 5.57408 1
 -3 -13 -1 45.4592 5.96961 1
 3 -13 1 48.8591 3.51368 7
 -3 -13 -1 52.8563 3.59707 10
 3 -13 1 47.6316 3.49212 6
 3 -13 1 44.5843 4.0035 8
 3 -13 1 50.9057 3.58347 9
 3 -13 1 58.6211 4.22116 5
 -3 -13 -1 42.6883 3.60942 7
 -3 -13 -1 47.5174 2.99901 3
 3 -13 1 51.198 3.94121 2
 -3 -13 -1 45.7572 3.70531 2
 3 13 1 48.0608 3.679 6
 3 13 1 44.407 6.18986 1
 -3 13 -1 40.2852 3.33994 9
 3 13 1 52.1173 4.01718 2
 3 13 1 48.6852 3.47348 10
 -3 13 -1 36.7706 3.55925 4
 -3 13 -1 44.0288 3.88645 8
 -3 13 -1 45.4554 3.76694 5
 -3 13 -1 49.4362 3.22548 3
 3 13 1 42.0744 3.53576 8
 -3 13 -1 43.4045 5.98134 1
 -3 13 -1 45.301 3.67738 2
 3 13 1 46.8768 2.97895 3
 3 13 1 46.5334 3.78232 7
 -3 13 -1 50.623 3.34244 10
 -3 13 -1 51.777 3.22434 3
 3 13 1 46.4852 3.00489 5
 3 13 1 50.727 3.91869 4
 -3 13 -1 49.1196 3.59704 6
 5 -13 1 49.0318 4.77242 5
 -5 -13 -1 51.9092 3.1527 3
 -5 -13 -1 45.8473 3.44674 5
 5 -13 1 46.2193 4.74206 2
 -5 -13 -1 53.1481 4.76581 4
 5 -13 1 54.5888 4.28817 7
 -5 -13 -1 56.6693 10.6022 1
 5 -13 1 53.2637 3.97797 7
 5 -13 1 46.3804 3.76137 10
 5 -13 1 44.3907 9.5168 1
 5 -13 1 38.6013 4.68961 8
 5 -13 1 53.7996 4.48785 9
 -5 -13 -1 48.3413 4.13754 10
 5 -13 1 45.6362 4.33556 4
 -5 -13 -1 53.9697 4.75162 6
 -5 13 -1 49.4535 4.57236 4
 -5 13 -1 51.4898 3.96292 10
 -5 13 -1 59.4721 4.68143 6
 5 13 1 30.4416 9.15701 1
 5 13 1 46.9446 3.96193 10
 5 13 1 46.0623 4.5395 8
 -5 13 -1 44.7681 3.76801 9
 -5 13 -1 50.7543 3.48494 3
 5 13 1 51.5392 5.18791 4
 5 13 1 51.6019 5.35597 7
 5 13 1 50.4704 3.09796 3
 -5 13 -1 32.0098 8.56537 1
 -5 13 -1 48.6225 4.53267 5
 5 13 1 53.0671 4.96811 2
 5 13 1 51.1673 3.67354 5
 7 -13 1 26.9051 2.883 9
 7 -13 1 31.2192 4.38874 5
 7 -13 1 28.1876 3.15501 7
 7 -13 1 33.3024 4.98616 8
 -7 -13 -1 24.9284 3.74706 4
 7 -13 1 29.8379 5.31387 2
 -7 -13 -1 25.5985 3.35757 10
 -7 -13 -1 37.6332 4.30772 6
 -7 13 -1 23.1521 3.66778 6
 7 13 1 31.006 4.79299 7
 -7 13 -1 23.307 3.04961 10
 7 13 1 26.0218 2.7738 5
 -7 13 -1 31.1519 4.04775 4
 7 13 1 26.4977 4.24918 8
 8 -14 -1 6.83853 3.35543 8
 -8 -14 1 15.3709 3.23313 4
 8 -14 -1 12.9446 2.90207 7
 -8 -14 1 12.9555 3.06778 10
 8 14 -1 10.6271 3.47893 8
 8 14 -1 8.72932 2.78869 7
 -8 14 1 11.0288 2.65956 10
 -8 14 1 10.4178 2.10332 9
 -8 14 1 11.7772 3.21341 3
 -8 14 1 11.167 2.88045 4
 6 -14 -1 27.7485 3.13616 4
 -6 -14 1 27.0228 2.33486 5
 6 -14 -1 31.8295 3.31274 9
 6 -14 -1 32.9093 4.32938 8
 6 -14 -1 26.8163 2.6344 7
 6 -14 -1 22.6756 3.72684 2
 6 -14 -1 32.8756 4.05053 5
 6 -14 -1 27.3205 2.74189 7
 -6 -14 1 27.5234 3.53322 6
 -6 -14 1 34.9549 3.62249 10
 -6 -14 1 29.3048 3.39317 4
 -6 -14 1 33.3985 3.01406 3
 -6 14 1 33.3882 3.5267 10
 -6 14 1 38.6646 3.90642 6
 -6 14 1 27.0046 3.02104 9
 6 14 -1 26.7098 3.62215 8
 -6 14 1 35.54 3.13263 3
 6 14 -1 31.2879 3.58173 4
 6 14 -1 25.332 3.84959 2
 -6 14 1 28.6075 2.99044 3
 6 14 -1 34.7071 3.76363 7
 6 14 -1 29.1554 2.54105 5
 6 14 -1 24.3271 2.62246 3
 4 -14 -1 1.87067 0.89692 6
 4 -14 -1 1.42339 0.59785 7
 4 -14 -1 0.56164 0.61929 4
 4 -14 -1 1.45295 1.12784 5
 -4 -14 1 1.87747 0.58586 9
 4 -14 -1 0.20685 0.99295 2
 4 -14 -1 0.89209 0.50655 7
 -4 -14 1 1.13931 0.53924 9
 4 -14 -1 -0.4281 1.03362 8
 -4 -14 1 0.79722 0.7497 7
 -4 -14 1 1.1932 1.0028 2
 -4 -14 1 0.74408 0.78777 3
 -4 -14 1 3.69011 1.25481 10
 -4 -14 1 1.58643 0.61944 5
 -4 -14 1 1.5704 0.85986 4
 -4 -14 1 1.92729 1.02633 8
 4 -14 -1 4.75098 4.75297 1
 4 -14 -1 1.15872 1.02746 9
 -4 -14 1 2.94417 1.09745 6
 -4 14 1 1.29567 1.09279 5
 -4 14 1 4.73488 1.25629 3
 -4 14 1 0.85164 0.77176 3
 4 14 -1 1.05401 0.69009 3
 4 14 -1 1.29293 0.8037 6
 -4 14 1 1.23665 0.85839 10
 4 14 -1 3.05416 1.16924 7
 4 14 -1 1.40835 0.90084 4
 -4 14 1 1.34349 0.92659 6
 4 14 -1 3.03821 1.34688 2
 4 14 -1 0.05122 0.80021 8
 -4 14 1 0.55648 0.90428 2
 -4 14 1 -0.0159 0.95604 8
 -4 14 1 0.74062 0.92083 9
 -4 14 1 0.98395 0.7384 4
 4 14 -1 1.69222 0.63337 5
 -4 14 1 -3.8579 3.44956 1
 4 14 -1 0.4106 0.68763 10
 -2 -14 1 74.4378 4.28714 5
 -2 -14 1 83.5584 4.97843 2
 2 -14 -1 92.9512 4.89328 4
 -2 -14 1 80.5667 5.11868 10
 -2 -14 1 82.1305 4.68262 9
 -2 -14 1 83.393 4.57284 8
 -2 -14 1 74.2427 4.30902 5
 2 -14 -1 83.4298 5.14456 2
 -2 -14 1 73.9664 6.35943 1
 2 -14 -1 81.4076 5.17495 9
 2 -14 -1 71.3604 4.85635 10
 2 -14 -1 85.4361 5.40589 8
 2 -14 -1 95.6391 7.25748 1
 2 -14 -1 81.6695 5.323 5
 -2 -14 1 80.1918 4.99035 3
 -2 -14 1 82.7409 5.13485 6
 -2 14 1 90.8687 5.14133 3
 2 14 -1 79.1331 4.8752 4
 2 14 -1 81.9944 4.97028 3
 2 14 -1 74.9518 4.63235 9
 2 14 -1 87.6635 5.21047 6
 2 14 -1 89.2154 6.83944 1
 2 14 -1 94.3466 5.37622 7
 -2 14 1 76.8535 4.82903 4
 -2 14 1 82.5385 5.29659 8
 -2 14 1 83.8612 5.06065 10
 -2 14 1 87.2029 5.13614 9
 2 14 -1 76.6974 4.96146 4
 -2 14 1 82.9213 4.99411 3
 -2 14 1 82.0892 5.02677 6
 2 14 -1 86.3103 5.09866 2
 -2 14 1 80.5924 5.06844 2
 2 14 -1 73.5157 4.97904 10
 -2 14 1 76.5363 6.59591 1
 2 14 -1 78.6029 4.59737 8
 0 -14 1 824.141 42.1088 1
 0 -14 1 852.552 41.9662 1
 0 14 1 838.611 42.6543 1
 0 14 1 782.729 42.8386 1
 2 -14 1 871.782 45.3253 1
 -2 -14 -1 816.903 45.2816 1
 2 14 1 883.708 45.5915 1
 -2 14 -1 798.337 44.9752 1
 -4 -14 -1 5.64281 1.52522 8
 -4 -14 -1 5.8932 1.01945 3
 -4 -14 -1 6.23846 1.72198 6
 4 -14 1 3.53492 1.08164 10
 4 -14 1 5.75766 2.04604 8
 4 -14 1 3.96444 1.31529 6
 4 -14 1 7.23294 1.39599 7
 4 -14 1 4.73495 1.38125 9
 -4 -14 -1 4.274 1.44606 2
 4 -14 1 6.71094 1.86879 5
 4 -14 1 4.83156 1.76187 2
 4 -14 1 7.70506 1.54292 7
 -4 -14 -1 5.35314 1.40822 10
 -4 -14 -1 6.82769 1.79095 4
 4 -14 1 4.5343 1.47305 4
 4 -14 1 8.78208 4.62909 1
 -4 -14 -1 6.24226 4.38141 1
 -4 -14 -1 6.53938 1.0509 5
 4 14 1 4.66071 2.02199 8
 4 14 1 3.69299 4.71708 1
 4 14 1 7.76436 1.88259 4
 4 14 1 5.81869 0.90214 3
 -4 14 -1 6.21914 1.75029 2
 4 14 1 5.79605 1.42374 10
 4 14 1 5.03547 1.6987 2
 -4 14 -1 5.48719 1.28404 10
 -4 14 -1 4.9619 1.40047 9
 4 14 1 7.25267 1.18689 5
 -4 14 -1 7.19887 1.1181 3
 4 14 1 6.97271 1.8011 7
 -4 14 -1 5.05762 1.45812 6
 -4 14 -1 0.39696 3.69095 1
 -4 14 -1 5.31868 1.20006 3
 -4 14 -1 5.72642 1.70678 4
 -4 14 -1 6.38929 1.91871 5
 -6 -14 -1 15.8703 3.03784 6
 -6 -14 -1 13.8305 2.59548 10
 6 -14 1 18.7918 3.39044 5
 -6 -14 -1 11.602 2.77555 4
 -6 -14 -1 12.884 1.11851 3
 -6 -14 -1 14.2787 2.32238 5
 6 -14 1 13.9606 2.07076 7
 6 -14 1 12.1802 2.06662 9
 6 -14 1 9.16789 2.9406 8
 -6 -14 -1 9.94546 1.05762 3
 6 -14 1 10.2075 2.89323 2
 6 14 1 14.7774 3.32899 8
 6 14 1 18.2021 2.08703 5
 -6 14 -1 12.9324 2.75232 6
 -6 14 -1 13.3755 2.08673 9
 6 14 1 15.5602 3.07973 7
 -6 14 -1 12.7809 2.38401 10
 -6 14 -1 13.4327 1.55024 3
 -6 14 -1 10.0371 2.5432 4
 6 14 1 15.8368 3.56666 2
 7 -15 -1 21.2116 4.10761 5
 -7 -15 1 17.9821 3.00064 10
 7 -15 -1 18.5986 2.21997 7
 7 -15 -1 14.7806 3.99929 8
 -7 -15 1 13.5149 2.81402 4
 -7 -15 1 16.5668 2.25913 3
 -7 -15 1 13.0399 1.54322 5
 7 -15 -1 13.6049 3.63189 2
 7 -15 -1 17.333 2.28632 7
 -7 15 1 20.9071 3.01019 10
 -7 15 1 17.4908 2.27128 3
 7 15 -1 21.5217 3.78114 8
 7 15 -1 15.6278 3.88675 2
 7 15 -1 15.1186 2.02486 3
 7 15 -1 19.6242 3.21612 7
 -7 15 1 18.8113 2.8926 4
 -7 15 1 13.9456 2.31748 9
 5 -15 -1 34.9222 4.18587 8
 5 -15 -1 23.6467 2.3172 7
 5 -15 -1 35.3903 3.81407 5
 -5 -15 1 33.7668 3.42842 10
 -5 -15 1 28.871 3.32042 2
 -5 -15 1 18.4081 6.20834 1
 5 -15 -1 28.384 2.94652 4
 -5 -15 1 26.8858 3.03305 7
 -5 -15 1 33.7529 3.27187 4
 5 -15 -1 27.2292 3.00267 9
 5 -15 -1 19.0397 7.33756 1
 -5 -15 1 39.8959 3.09513 3
 5 -15 -1 32.8227 3.89478 2
 -5 -15 1 30.218 1.86457 9
 -5 -15 1 31.5276 2.25278 5
 5 -15 -1 30.2867 2.54156 7
 -5 -15 1 31.9415 3.42796 6
 -5 15 1 29.8328 3.0177 9
 5 15 -1 30.7205 3.16264 4
 -5 15 1 28.3709 2.80757 3
 -5 15 1 32.6024 3.27558 10
 5 15 -1 27.1987 2.62886 3
 -5 15 1 32.018 2.96055 3
 -5 15 1 29.8012 3.25784 6
 -5 15 1 32.7159 3.46441 2
 5 15 -1 34.2878 2.38856 5
 -5 15 1 23.4929 6.45516 1
 5 15 -1 29.5506 3.34253 7
 -5 15 1 30.7243 3.12905 4
 -5 15 1 31.5471 3.55519 5
 5 15 -1 30.7784 3.34142 8
 5 15 -1 33.2317 8.77262 1
 5 15 -1 30.2105 3.67251 2
 -3 -15 1 356.912 18.6877 10
 -3 -15 1 343.318 18.5474 2
 -3 -15 1 350.753 18.3609 3
 3 -15 -1 361.406 18.3199 4
 3 -15 -1 330.42 18.3698 10
 3 -15 -1 343.183 19.0651 8
 3 -15 -1 354.052 18.617 9
 -3 -15 1 339.743 18.4851 4
 -3 -15 1 318.778 17.4188 5
 3 -15 -1 347.173 18.8172 2
 3 -15 -1 336.987 18.4373 6
 -3 -15 1 338.198 21.0078 1
 3 -15 -1 342.047 18.8978 5
 -3 -15 1 381.245 18.8839 6
 -3 -15 1 334.291 17.7685 9
 -3 -15 1 367.508 18.632 8
 -3 -15 1 336.657 18.6042 7
 3 -15 -1 363.259 21.7281 1
 3 15 -1 348.342 18.3708 4
 -3 15 1 358.402 18.5588 10
 3 15 -1 344.172 18.6283 6
 3 15 -1 337.846 18.1776 8
 -3 15 1 353.96 18.5977 6
 3 15 -1 357.753 18.5761 4
 -3 15 1 331.677 18.4397 9
 -3 15 1 324.21 18.8106 8
 3 15 -1 360.972 18.8016 2
 3 15 -1 329.568 21.2851 1
 -3 15 1 353.164 18.4018 3
 3 15 -1 350.879 18.6183 10
 -3 15 1 310.42 18.671 5
 3 15 -1 327.385 17.7649 9
 3 15 -1 353.274 18.3164 3
 3 15 -1 307.135 18.6341 7
 -3 15 1 369.799 18.7506 2
 -3 15 1 341.015 19.2168 3
 -3 15 1 324.993 21.203 1
 1 -15 -1 367.234 18.4917 3
 -1 -15 1 352.826 18.896 1
 1 -15 -1 349.103 18.547 5
 1 -15 -1 346.879 19.5161 1
 -1 -15 1 339.616 18.4309 7
 1 15 -1 327.677 18.3469 3
 -1 15 1 357.815 19.4626 1
 -1 15 1 358.763 18.5471 5
 -1 15 1 350.228 18.4412 9
 1 15 -1 356.233 18.5631 7
 1 15 -1 362.241 19.0364 1
 -1 15 1 341.87 18.4306 10
 -1 15 1 348.707 18.4306 3
 -1 -15 -1 119.907 7.20099 4
 1 -15 1 133.987 7.24048 9
 -1 -15 -1 135.631 6.82274 9
 1 -15 1 122.776 7.8734 1
 -1 -15 -1 127.208 7.14832 7
 1 -15 1 115.02 7.06437 4
 -1 -15 -1 129.514 7.18871 6
 1 -15 1 137.052 7.03994 7
 -1 -15 -1 113.177 6.90685 2
 1 -15 1 140.857 7.29125 8
 1 -15 1 120.784 6.94298 10
 1 -15 1 121.343 6.8776 6
 1 -15 1 125.32 7.05438 3
 -1 -15 -1 127.945 6.93585 3
 -1 -15 -1 125.807 8.24852 1
 1 -15 1 126.317 7.3162 5
 1 15 1 133.074 7.01889 2
 1 15 1 121.068 7.14593 6
 1 15 1 139.026 8.41649 1
 -1 15 -1 109.787 6.76821 2
 -1 15 -1 136.012 7.10136 3
 -1 15 -1 125.513 7.13645 8
 -1 15 -1 120.572 6.92158 10
 -1 15 -1 123.376 7.00617 7
 1 15 1 110.833 7.13364 4
 1 15 1 120.691 6.79598 8
 1 15 1 118.091 6.86476 8
 -1 15 -1 118.677 6.88399 6
 1 15 1 129.041 6.95631 3
 -1 15 -1 126.805 7.21287 4
 1 15 1 126.324 6.76119 9
 -1 15 -1 120.423 7.22524 5
 1 15 1 121.378 6.69594 5
 1 15 1 117.277 7.02445 10
 -1 15 -1 128.977 7.93835 1
 1 15 1 126.438 7.14772 4
 1 15 1 120.444 6.70264 5
 1 15 1 130.629 7.19951 7
 -1 15 -1 127.055 7.15979 9
 -3 -15 -1 89.3167 8.87087 1
 3 -15 1 96.9092 5.76218 7
 3 -15 1 101.172 6.80218 8
 -3 -15 -1 94.0545 6.06571 10
 -3 -15 -1 91.1155 5.3476 5
 -3 -15 -1 105.707 6.61207 4
 -3 -15 -1 97.2406 5.55052 3
 3 -15 1 96.6881 5.98571 7
 3 -15 1 103.661 6.66087 5
 3 -15 1 94.8245 6.27101 4
 3 -15 1 87.5745 5.93698 6
 3 -15 1 98.0265 5.77821 10
 3 -15 1 95.4268 6.393 2
 -3 -15 -1 101.474 6.06836 8
 3 -15 1 92.2639 6.07079 9
 3 -15 1 99.0083 9.02742 1
 -3 -15 -1 104.897 6.47474 6
 -3 -15 -1 92.3473 6.27024 7
 -3 -15 -1 93.93 6.2685 2
 3 15 1 98.529 5.39329 5
 -3 15 -1 93.1316 5.74406 3
 3 15 1 95.5088 6.44279 4
 -3 15 -1 91.0612 6.36578 5
 3 15 1 87.259 5.93075 10
 -3 15 -1 100.443 5.74896 3
 -3 15 -1 107.799 6.27271 6
 -3 15 -1 89.1719 8.37093 1
 3 15 1 98.1689 6.3091 6
 3 15 1 92.5268 6.0708 8
 3 15 1 97.0462 9.49349 1
 -3 15 -1 95.1702 5.83921 10
 3 15 1 101.707 5.57216 3
 -3 15 -1 100.799 6.4757 4
 -3 15 -1 110.571 6.20148 9
 3 15 1 105.912 6.5889 7
 3 15 1 88.5809 6.34484 2
 -3 15 -1 103.101 6.37341 2
 -3 15 -1 95.7759 5.8824 10
 -5 -15 -1 77.5777 4.6582 3
 5 -15 1 69.8815 6.22122 5
 5 -15 1 77.3652 5.53448 9
 -5 -15 -1 78.2493 4.87953 5
 -5 -15 -1 88.9942 6.4814 4
 -5 -15 -1 92.9626 12.465 1
 5 -15 1 72.3053 5.92019 4
 5 -15 1 72.192 5.24417 10
 5 -15 1 70.7695 6.53276 8
 -5 -15 -1 85.9144 5.8633 10
 5 -15 1 77.3087 6.46181 2
 5 -15 1 77.1465 5.32012 7
 5 -15 1 88.0842 5.8292 7
 -5 -15 -1 77.8478 6.15342 6
 -5 15 -1 77.8602 5.60444 3
 -5 15 -1 52.1298 10.3141 1
 -5 15 -1 84.0196 5.5836 10
 -5 15 -1 79.5544 5.01093 3
 -5 15 -1 78.6967 5.98804 6
 5 15 1 84.9534 6.34912 7
 5 15 1 83.2488 6.24363 8
 5 15 1 73.4836 12.1851 1
 5 15 1 71.4019 4.86547 5
 -5 15 -1 91.1135 6.54355 4
 5 15 1 79.7605 4.63544 3
 5 15 1 87.0575 6.75905 2
 7 -15 1 45.2134 6.00093 8
 7 -15 1 39.8381 5.61997 7
 -7 -15 -1 46.2199 5.01968 4
 7 -15 1 46.8115 5.29681 5
 -7 -15 -1 42.309 4.86407 6
 7 -15 1 40.7259 3.79776 9
 -7 -15 -1 45.2064 4.43923 10
 -7 15 -1 42.7364 4.9487 4
 7 15 1 48.5637 5.18549 7
 -7 15 -1 37.7244 4.52231 6
 -7 15 -1 42.3063 4.09142 10
 7 15 1 43.5738 3.86773 5
 7 15 1 40.3721 5.2937 8
 -8 -16 1 7.32406 2.28299 10
 -8 -16 1 1.45623 1.38589 4
 8 -16 -1 2.919 2.7296 8
 8 -16 -1 2.55223 2.14454 5
 8 16 -1 1.18735 1.11001 4
 -8 16 1 1.22427 1.26305 4
 8 16 -1 4.36972 2.09809 7
 -8 16 1 5.45771 1.68129 9
 8 16 -1 4.41232 2.702 8
 -8 16 1 6.45852 2.25787 10
 6 -16 -1 48.9684 5.04588 5
 6 -16 -1 48.143 5.48192 8
 6 -16 -1 42.2493 4.92517 2
 -6 -16 1 49.0623 3.89631 3
 -6 -16 1 44.5322 3.02439 5
 -6 -16 1 51.9353 4.66907 10
 6 -16 -1 50.2444 3.58247 7
 6 -16 -1 45.7631 4.14763 4
 6 -16 -1 46.8347 3.66221 7
 -6 -16 1 50.4965 4.51357 4
 6 -16 -1 47.6439 4.25617 9
 -6 -16 1 46.2518 4.6723 6
 -6 16 1 36.923 3.69886 3
 -6 16 1 45.1623 3.94863 3
 6 16 -1 42.2196 4.93727 2
 6 16 -1 44.4002 4.58569 8
 -6 16 1 49.6149 4.46714 10
 -6 16 1 41.5477 4.40715 6
 6 16 -1 46.6307 3.69405 3
 6 16 -1 54.6422 4.94961 7
 -6 16 1 49.9569 4.57384 4
 4 -16 -1 27.5305 3.15273 5
 -4 -16 1 27.2663 2.7073 7
 -4 -16 1 33.0018 3.05277 6
 4 -16 -1 26.1615 2.53903 10
 -4 -16 1 25.101 8.81336 1
 4 -16 -1 22.684 2.84038 2
 4 -16 -1 28.6088 2.52476 4
 -4 -16 1 26.1252 2.4496 3
 -4 -16 1 24.7769 2.69552 2
 -4 -16 1 22.5218 1.78278 9
 -4 -16 1 26.5901 2.63572 4
 -4 -16 1 25.8712 1.67907 5
 4 -16 -1 20.0162 2.37556 6
 -4 -16 1 22.0556 1.81482 9
 4 -16 -1 27.2619 1.97541 7
 -4 -16 1 24.013 1.64094 5
 -4 -16 1 24.8238 2.37712 8
 -4 -16 1 24.8764 2.68665 10
 4 -16 -1 24.3584 1.85876 7
 4 -16 -1 29.3099 3.35051 8
 4 -16 -1 35.189 7.19087 1
 -4 16 1 27.2529 2.66418 10
 -4 16 1 28.094 2.77599 6
 -4 16 1 23.4753 2.70149 2
 -4 16 1 29.6312 2.58688 3
 4 16 -1 23.9778 2.52961 8
 -4 16 1 21.8489 2.48206 9
 4 16 -1 25.9017 2.37103 3
 -4 16 1 29.9011 3.083 5
 4 16 -1 25.7594 2.69204 6
 -4 16 1 28.5523 6.62584 1
 -4 16 1 27.968 2.60171 3
 4 16 -1 25.8104 2.61435 10
 -4 16 1 30.5289 2.67119 4
 4 16 -1 23.4226 2.84608 2
 -4 16 1 23.1428 2.92641 8
 4 16 -1 27.1402 2.66614 4
 4 16 -1 24.1661 2.74806 7
 2 -16 -1 148.543 8.18875 2
 -2 -16 1 124.662 7.63919 9
 -2 -16 1 161.659 8.34404 6
 -2 -16 1 133.693 7.2849 5
 -2 -16 1 149.931 7.9871 2
 -2 -16 1 134.443 7.25181 5
 -2 -16 1 135.51 8.15889 7
 2 -16 -1 146.109 8.45486 5
 2 -16 -1 136.357 8.38619 8
 2 -16 -1 131.442 7.96959 6
 -2 -16 1 136.855 8.02381 3
 -2 -16 1 148.051 8.30173 10
 2 -16 -1 143.209 7.86719 4
 2 -16 -1 162.683 10.3276 1
 -2 -16 1 139.325 9.52071 1
 2 -16 -1 141.447 8.23203 9
 -2 -16 1 136.586 7.45843 8
 2 -16 -1 132.403 7.95579 10
 -2 16 1 140.189 8.06174 6
 2 16 -1 140.284 7.51646 8
 2 16 -1 138.63 8.01425 2
 2 16 -1 136.533 8.10776 10
 2 16 -1 144.065 7.99249 4
 2 16 -1 160.193 8.46725 7
 2 16 -1 148.567 8.08008 3
 -2 16 1 143.132 8.35037 8
 2 16 -1 146.478 9.7896 1
 -2 16 1 145.294 8.16936 10
 -2 16 1 136.32 8.08943 3
 -2 16 1 156.884 8.48329 5
 2 16 -1 140.857 8.08494 4
 -2 16 1 131.648 8.0078 2
 2 16 -1 129.584 8.07651 6
 -2 16 1 143.337 7.93829 4
 -2 16 1 133.53 9.81491 1
 -2 16 1 137.192 8.45294 3
 -2 16 1 142.543 8.19102 9
 -2 16 1 140.624 8.07683 10
 2 16 -1 143.665 7.72637 9
 0 -16 1 534.471 28.4663 1
 0 -16 1 570.664 28.3391 1
 0 16 1 564.812 29.1486 1
 0 16 1 548.227 29.4181 1
 -2 -16 -1 204.31 11.2692 6
 2 -16 1 202.661 11.2065 6
 2 -16 1 202.539 10.8448 3
 -2 -16 -1 210.094 13.1561 1
 -2 -16 -1 195.153 11.1434 7
 2 -16 1 213.005 11.4772 5
 -2 -16 -1 202.561 11.0388 2
 -2 -16 -1 192.919 10.9455 10
 2 -16 1 182.086 11.0155 4
 -2 -16 -1 203.869 10.6377 3
 2 -16 1 214.737 13.1697 1
 -2 -16 -1 199.881 10.7812 8
 2 -16 1 211.986 11.4491 8
 2 -16 1 194.321 11.0267 9
 2 -16 1 192.869 10.781 7
 -2 -16 -1 208.332 11.4063 4
 2 -16 1 214.165 11.0596 2
 2 16 1 221.781 11.3047 2
 -2 16 -1 200.681 11.3172 5
 2 16 1 194.548 10.3006 5
 -2 16 -1 202.684 10.9471 2
 -2 16 -1 194.632 10.7905 3
 -2 16 -1 197.979 12.769 1
 -2 16 -1 195.48 10.9978 9
 2 16 1 187.339 12.9609 1
 2 16 1 192.198 10.7139 8
 2 16 1 174.414 10.2064 5
 -2 16 -1 199.55 10.7156 10
 -2 16 -1 197.107 10.8895 6
 2 16 1 207.601 10.6738 3
 2 16 1 191.785 10.1863 9
 -2 16 -1 199.578 10.8038 10
 2 16 1 184.437 11.1736 4
 -2 16 -1 201.276 11.2405 4
 2 16 1 202.5 11.1689 6
 2 16 1 191.041 10.9009 10
 2 16 1 196.875 11.2215 7
 -2 16 -1 189.613 10.719 7
 -2 16 -1 170.814 11.0699 8
 4 -16 1 128.764 8.50832 2
 -4 -16 -1 120.428 7.03702 5
 4 -16 1 133.898 8.34505 4
 4 -16 1 130.323 8.9298 8
 -4 -16 -1 123.407 7.16047 3
 -4 -16 -1 136.642 8.61201 4
 -4 -16 -1 129.507 8.01713 8
 -4 -16 -1 138.838 12.1613 1
 4 -16 1 116.022 7.86022 6
 4 -16 1 127.924 7.59147 10
 -4 -16 -1 123.784 7.95661 10
 -4 -16 -1 126.382 8.36228 6
 4 -16 1 120.197 7.96018 9
 4 -16 1 113.411 11.7197 1
 4 -16 1 139.775 8.76944 5
 -4 -16 -1 140.296 8.45244 7
 -4 -16 -1 129.09 8.35348 2
 4 -16 1 134.873 7.93259 7
 4 16 1 127.641 8.56769 7
 4 16 1 126.54 7.09474 5
 4 16 1 129.955 8.8175 8
 -4 16 -1 124.387 8.27471 2
 -4 16 -1 130.319 7.86731 9
 4 16 1 116.532 7.11892 3
 4 16 1 132.318 12.5057 1
 4 16 1 122.637 8.26422 6
 -4 16 -1 136.973 7.52387 3
 -4 16 -1 139.1 8.26698 6
 4 16 1 137.009 8.61241 4
 -4 16 -1 127.04 7.71614 10
 4 16 1 138.336 8.74118 2
 -4 16 -1 131.263 8.50056 4
 4 16 1 131.428 8.52047 7
 -4 16 -1 110.896 11.9632 1
 -4 16 -1 117.361 10.1746 5
 -4 16 -1 129.428 7.49623 3
 -6 -16 -1 22.7467 2.97396 10
 6 -16 1 21.809 2.74229 7
 6 -16 1 22.7012 3.73902 5
 -6 -16 -1 20.0568 1.95115 5
 -6 -16 -1 23.539 3.28473 4
 6 -16 1 15.3915 3.60738 2
 6 -16 1 27.5777 2.73663 7
 -6 -16 -1 21.8112 1.63325 3
 6 -16 1 22.6289 2.71667 9
 -6 -16 -1 29.6432 3.60157 6
 6 -16 1 26.0497 5.03478 8
 6 16 1 20.4569 3.48451 8
 -6 16 -1 20.8222 2.07958 3
 -6 16 -1 22.1683 2.67365 10
 6 16 1 20.047 3.11578 7
 -6 16 -1 22.7748 2.75581 9
 -6 16 -1 23.0746 2.16632 3
 6 16 1 20.5199 2.09262 5
 6 16 1 14.3863 3.41679 2
 6 16 1 18.6695 1.53065 3
 -6 16 -1 21.9046 3.31543 4
 -6 16 -1 22.7007 3.22605 6
 7 -17 -1 0.47026 2.45653 8
 -7 -17 1 2.54047 1.22508 3
 7 -17 -1 5.28429 2.75601 2
 -7 -17 1 3.23582 1.92253 10
 -7 -17 1 3.53331 1.6846 4
 7 -17 -1 -0.1908 1.66612 5
 7 -17 -1 2.58253 1.07081 7
 7 -17 -1 2.9057 1.14046 7
 -7 -17 1 3.35524 1.7406 6
 7 17 -1 0.54491 1.32136 7
 7 17 -1 2.50344 1.15167 3
 -7 17 1 2.12645 1.57037 10
 -7 17 1 1.31664 1.10901 3
 -7 17 1 2.08521 1.30206 3
 7 17 -1 3.29706 2.26773 2
 -7 17 1 1.72226 1.29169 4
 -7 17 1 3.08379 1.47526 9
 7 17 -1 3.8118 2.12919 8
 -5 -17 1 16.4955 2.46408 10
 -5 -17 1 12.3061 5.51897 1
 5 -17 -1 13.3522 3.15495 8
 5 -17 -1 12.321 1.48705 7
 5 -17 -1 10.9447 3.07433 2
 5 -17 -1 11.1525 1.34658 7
 5 -17 -1 9.08265 1.8967 4
 -5 -17 1 12.0357 2.51201 2
 -5 -17 1 11.0599 1.09402 5
 5 -17 -1 10.3285 2.55024 5
 -5 -17 1 11.2621 1.93952 4
 5 -17 -1 12.7618 2.21304 9
 -5 -17 1 10.0251 2.34086 8
 -5 -17 1 12.5962 2.04343 7
 -5 -17 1 12.639 1.92951 3
 -5 -17 1 12.7213 1.11205 5
 5 -17 -1 12.8102 7.34436 1
 -5 17 1 14.3753 1.99763 3
 -5 17 1 12.9554 2.80963 5
 -5 17 1 13.3924 2.24263 2
 -5 17 1 13.8659 1.99369 3
 5 17 -1 9.56893 2.06064 4
 5 17 -1 12.3105 1.6967 3
 5 17 -1 5.29746 6.09001 1
 -5 17 1 17.654 6.39531 1
 -5 17 1 16.7299 2.31489 6
 -5 17 1 12.8869 2.02914 9
 5 17 -1 9.99464 2.29726 8
 5 17 -1 11.5508 2.45927 7
 5 17 -1 13.7303 2.97169 2
 -5 17 1 12.7265 2.07151 4
 -5 17 1 10.8861 2.22096 10
 3 -17 -1 36.2032 3.08988 9
 -3 -17 1 36.8837 3.01319 7
 -3 -17 1 32.9637 2.4789 8
 3 -17 -1 41.7678 3.99922 8
 -3 -17 1 34.4656 2.7967 3
 3 -17 -1 34.8897 1.93356 7
 -3 -17 1 28.6275 5.10031 1
 3 -17 -1 34.7619 3.33299 5
 3 -17 -1 34.8088 3.09492 2
 -3 -17 1 32.7592 3.00057 6
 -3 -17 1 29.7466 2.75472 2
 3 -17 -1 38.0059 2.7621 4
 3 -17 -1 46.1605 6.12943 1
 -3 -17 1 36.4987 3.03088 10
 3 -17 -1 32.6053 2.74886 10
 3 -17 -1 32.8385 2.77691 6
 -3 -17 1 35.2245 2.35169 9
 -3 17 1 34.4187 5.16315 1
 -3 17 1 35.9749 2.80728 4
 -3 17 1 28.4771 2.8306 2
 3 17 -1 33.0485 2.32671 9
 -3 17 1 36.2489 2.97874 6
 -3 17 1 30.9165 2.82933 9
 3 17 -1 34.876 2.94094 10
 -3 17 1 33.8268 2.8626 10
 3 17 -1 33.6758 2.58942 8
 3 17 -1 30.0291 2.96275 7
 3 17 -1 34.9286 2.79136 4
 3 17 -1 31.1304 3.02186 3
 -3 17 1 31.8242 3.10302 5
 -3 17 1 31.3205 3.09334 8
 3 17 -1 34.7286 2.90033 4
 3 17 -1 40.9561 5.47916 1
 -3 17 1 32.5694 2.84324 3
 -3 17 1 35.4863 2.85613 3
 3 17 -1 35.9871 3.12335 2
 3 17 -1 32.3178 2.90578 6
 -1 -17 1 835.163 41.8567 1
 1 -17 -1 794.448 42.5367 1
 -1 17 1 837.435 42.5411 1
 1 17 -1 776.974 41.9095 1
 1 -17 1 179.826 10.186 6
 1 -17 1 188.782 10.6305 5
 1 -17 1 212.813 10.1373 2
 1 -17 1 201.61 10.5848 9
 -1 -17 -1 187.83 11.5867 1
 -1 -17 -1 197.711 10.2975 3
 1 -17 1 175.738 10.332 3
 -1 -17 -1 187.834 10.4974 6
 -1 -17 -1 186.803 10.4316 10
 -1 -17 -1 189.51 10.1048 9
 -1 -17 -1 190.692 10.2388 2
 1 -17 1 187.818 10.3057 10
 1 -17 1 196.957 10.2824 7
 1 -17 1 183.151 10.4345 4
 1 -17 1 186.622 11.1537 1
 1 -17 1 215.029 10.5955 8
 -1 -17 -1 179.255 10.4145 7
 1 17 1 193.87 10.5361 6
 1 17 1 189.793 10.1726 8
 1 17 1 192.155 10.4902 4
 1 17 1 177.098 10.0238 8
 1 17 1 186.886 10.069 9
 1 17 1 190.706 10.2866 3
 1 17 1 185.379 10.5532 4
 1 17 1 191.244 10.0084 5
 -1 17 -1 192.44 10.4274 8
 1 17 1 176.895 9.96851 5
 -1 17 -1 187.562 10.0598 2
 -1 17 -1 190.068 10.3135 10
 1 17 1 211.582 11.7634 1
 -1 17 -1 192.486 10.6084 5
 -1 17 -1 179.899 10.2733 7
 1 17 1 182.092 10.1986 2
 -1 17 -1 191.052 10.5352 4
 -1 17 -1 189.352 10.3776 3
 1 17 1 181.576 10.3776 10
 1 17 1 182.647 10.4573 7
 -1 17 -1 195.893 11.1813 1
 -1 17 -1 188.112 10.2275 6
 -1 17 -1 189.194 10.4817 9
 -3 -17 -1 0.83716 0.63975 3
 3 -17 1 0.55253 0.6109 7
 -3 -17 -1 0.82514 0.74527 2
 -3 -17 -1 0.51649 0.39419 5
 -3 -17 -1 0.26184 0.72114 6
 3 -17 1 -0.143 1.00825 5
 -3 -17 -1 0.67703 0.77003 4
 -3 -17 -1 0.93391 0.73166 8
 3 -17 1 1.04722 0.70266 4
 -3 -17 -1 0.51724 0.76721 10
 3 -17 1 0.16024 0.78198 2
 -3 -17 -1 1.79363 0.8968 7
 -3 -17 -1 3.49266 3.10945 1
 3 -17 1 -0.3692 0.74629 9
 3 -17 1 -1.4308 3.2116 1
 3 -17 1 0.16181 0.52101 3
 3 -17 1 1.99476 1.28685 8
 3 -17 1 -0.41 0.42517 6
 3 17 1 1.86309 3.00314 1
 -3 17 -1 3.1763 1.3488 5
 3 17 1 0.24862 0.60465 6
 3 17 1 2.53743 1.04771 7
 -3 17 -1 0.68348 0.63096 10
 3 17 1 1.52866 0.91126 4
 3 17 1 -0.0186 0.68933 8
 -3 17 -1 0.74232 0.6613 3
 3 17 1 0.92654 0.93452 2
 -3 17 -1 0.14143 0.46922 7
 -3 17 -1 0.0319 0.67462 2
 -3 17 -1 0.35262 0.69941 4
 3 17 1 0.63387 0.49737 3
 -3 17 -1 0.88704 0.90487 9
 -3 17 -1 0.57097 0.55165 3
 -3 17 -1 2.36551 1.13577 8
 3 17 1 0.13787 0.37847 5
 -3 17 -1 -1.5543 2.6019 1
 3 17 1 0.96506 0.63423 10
 -3 17 -1 0.4471 0.56552 10
 -3 17 -1 0.16546 0.57128 6
 5 -17 1 11.7848 1.89056 7
 -5 -17 -1 14.8705 1.52297 3
 5 -17 1 12.4275 3.10778 8
 5 -17 1 10.688 7.62578 1
 -5 -17 -1 18.3667 2.6385 6
 -5 -17 -1 1.92942 6.03657 1
 5 -17 1 13.7537 1.79333 10
 5 -17 1 10.7646 2.77019 5
 -5 -17 -1 14.4015 2.26967 10
 -5 -17 -1 16.232 2.57127 4
 5 -17 1 20.482 3.02784 2
 5 -17 1 14.8403 2.19908 9
 5 -17 1 11.6173 1.6905 7
 -5 -17 -1 13.4561 1.39899 5
 5 17 1 13.9793 2.43053 7
 -5 17 -1 12.2096 2.12084 9
 -5 17 -1 11.1008 1.81919 10
 -5 17 -1 15.7092 1.81727 3
 -5 17 -1 14.5972 7.01628 1
 5 17 1 15.1743 2.63792 8
 5 17 1 0.13502 6.70029 1
 5 17 1 13.834 1.37578 3
 -5 17 -1 14.9727 1.74413 3
 5 17 1 13.2303 1.51903 5
 5 17 1 9.47769 2.55849 2
 -5 17 -1 12.6347 2.67901 4
 7 -17 1 9.76996 3.10887 5
 7 -17 1 7.1972 3.0892 8
 -7 -17 -1 11.5946 2.81308 4
 7 -17 1 10.1834 2.0793 7
 7 -17 1 8.21741 2.01887 9
 -7 -17 -1 14.891 2.98676 10
 -7 -17 -1 8.085 2.67439 6
 7 17 1 8.93262 2.67508 7
 -7 17 -1 10.5361 2.31006 10
 7 17 1 14.461 3.52756 8
 -7 17 -1 20.3442 3.21307 4
 -7 17 -1 7.9845 2.43065 6
 8 -18 -1 6.78364 3.48567 8
 -8 -18 1 13.597 3.31155 10
 8 -18 -1 4.41683 2.3504 5
 -8 18 1 7.87033 2.43046 4
 -8 18 1 8.23035 2.25814 10
 -8 18 1 9.39095 2.13983 9
 8 18 -1 7.90432 2.92578 8
 6 -18 -1 51.119 5.4994 8
 6 -18 -1 49.046 3.87112 7
 6 -18 -1 45.0371 4.14314 4
 -6 -18 1 52.2749 4.66811 10
 6 -18 -1 48.8437 4.46712 9
 -6 -18 1 42.7246 3.80993 3
 6 -18 -1 44.6362 5.02533 5
 -6 -18 1 49.9404 4.55551 4
 6 -18 -1 50.3832 3.68009 7
 6 -18 -1 49.2963 5.18106 2
 -6 -18 1 50.7327 4.88832 6
 -6 18 1 44.6769 3.9865 3
 -6 18 1 49.3225 4.54506 4
 -6 18 1 48.1772 4.05518 3
 6 18 -1 47.2596 4.80705 7
 6 18 -1 41.8104 3.66919 3
 -6 18 1 43.3637 4.52585 6
 6 18 -1 55.4693 4.94532 8
 -6 18 1 54.1087 4.6664 10
 6 18 -1 47.5847 5.16769 2
 4 -18 -1 1.01614 1.37914 8
 4 -18 -1 1.14025 1.14151 9
 4 -18 -1 1.89696 0.93002 10
 -4 -18 1 2.57819 1.16206 6
 4 -18 -1 4.06669 0.63138 7
 -4 -18 1 3.02439 0.75456 9
 -4 -18 1 2.62479 1.08726 7
 -4 -18 1 3.10244 1.02559 8
 4 -18 -1 3.70802 0.73932 7
 -4 -18 1 2.78977 0.71582 9
 4 -18 -1 3.8729 1.63352 5
 4 -18 -1 1.19687 1.03474 6
 4 -18 -1 4.72803 1.22567 4
 -4 -18 1 2.67245 1.20815 2
 -4 -18 1 0.9668 0.9571 3
 -4 -18 1 3.16492 1.12212 4
 -4 -18 1 1.93553 1.10277 10
 4 -18 -1 1.946 1.24014 2
 4 -18 -1 -1.0448 4.5173 1
 -4 18 1 2.71928 1.14673 10
 -4 18 1 3.10169 1.14821 4
 4 18 -1 2.13806 0.91555 3
 4 18 -1 3.44884 1.35672 7
 4 18 -1 2.88749 1.16074 8
 -4 18 1 2.73158 1.03221 3
 4 18 -1 3.59231 1.23897 10
 -4 18 1 4.22511 1.49083 5
 -4 18 1 4.21495 1.2868 6
 -4 18 1 1.63242 1.02441 2
 -4 18 1 7.84058 4.02974 1
 -4 18 1 3.48456 1.20187 3
 4 18 -1 4.31384 1.20426 4
 4 18 -1 8.28272 7.80133 1
 4 18 -1 1.64142 1.16144 2
 4 18 -1 2.49433 1.14235 4
 -2 -18 1 404.134 24.0628 7
 2 -18 -1 464.267 24.2434 9
 2 -18 -1 458.141 23.9953 6
 2 -18 -1 470.912 26.1448 1
 -2 -18 1 466.986 25.5017 1
 -2 18 1 454.458 24.0259 3
 2 18 -1 482.104 25.8216 1
 -2 18 1 469.015 24.1843 10
 -2 18 1 478.272 24.3682 8
 2 18 -1 463.908 24.1631 10
 -2 18 1 428.409 24.0459 3
 -2 18 1 478.605 26.044 1
 2 18 -1 457.518 24.1708 6
 -2 18 1 459.452 24.1812 9
 -2 18 1 489.653 24.4574 5
 2 18 -1 425.521 23.954 3
 0 -18 1 729.874 35.1834 1
 0 -18 1 672.652 35.2732 1
 0 18 1 686.388 36.4099 1
 0 18 1 682.501 36.0872 1
 2 -18 1 558.057 29.0548 4
 2 -18 1 587.01 29.3632 8
 -2 -18 -1 528.077 30.7672 1
 -2 -18 -1 574.819 28.6171 8
 2 -18 1 594.564 31.0266 1
 -2 18 -1 550.396 30.6656 1
 2 18 1 527.545 29.1389 4
 -2 18 -1 498.793 29.1103 5
 -2 18 -1 556.694 29.1466 8
 -2 18 -1 552.672 28.9546 9
 -2 18 -1 559.91 28.7426 10
 2 18 1 561.586 28.8979 10
 2 18 1 559.38 31.1336 1
 4 -18 1 111.261 7.04089 7
 -4 -18 -1 106.846 7.5013 2
 -4 -18 -1 119.76 11.4365 1
 -4 -18 -1 128.644 8.0102 4
 4 -18 1 105.329 7.99439 8
 -4 -18 -1 115.334 6.54334 3
 -4 -18 -1 115.814 6.17253 5
 4 -18 1 116.245 7.33917 9
 4 -18 1 108.445 7.736 6
 -4 -18 -1 118.315 7.74744 6
 4 -18 1 118.169 8.01427 5
 4 -18 1 95.0522 6.71077 10
 4 -18 1 115.067 7.76242 2
 -4 -18 -1 108.423 7.51823 7
 -4 -18 -1 111.612 7.19444 8
 -4 -18 -1 123.244 7.43934 10
 4 -18 1 116.909 7.56266 4
 4 -18 1 122.705 6.86384 7
 4 -18 1 118.417 12.2808 1
 -4 18 -1 115.714 11.0437 1
 4 18 1 106.371 7.71479 2
 4 18 1 110.063 7.81852 7
 4 18 1 105.107 6.15788 5
 4 18 1 103.986 7.27545 8
 4 18 1 108.455 7.48907 6
 4 18 1 108.574 6.47086 3
 -4 18 -1 109.634 7.53839 2
 -4 18 -1 113.543 7.77051 5
 -4 18 -1 103.834 6.95092 10
 -4 18 -1 113.124 7.72181 4
 4 18 1 116.509 7.24327 10
 -4 18 -1 117.813 6.82717 3
 -4 18 -1 122.178 7.72493 9
 4 18 1 126.301 7.98371 7
 4 18 1 134.605 10.785 4
 -4 18 -1 112.116 7.36484 6
 -4 18 -1 129.314 7.17729 10
 4 18 1 95.6338 11.9407 1
 -4 18 -1 108.149 7.31212 3
 6 -18 1 21.6834 2.85426 9
 6 -18 1 24.6407 2.61793 7
 -6 -18 -1 25.0669 3.4608 6
 6 -18 1 28.5614 4.49024 8
 6 -18 1 22.4771 2.78051 7
 -6 -18 -1 20.1492 1.747 3
 -6 -18 -1 21.5909 3.24188 4
 -6 -18 -1 23.3138 1.8093 5
 -6 -18 -1 29.8954 3.31338 10
 6 -18 1 19.5249 3.49289 2
 6 -18 1 24.5426 3.84695 5
 6 18 1 17.349 3.58348 8
 -6 18 -1 22.9282 2.24272 3
 -6 18 -1 29.2741 3.63791 4
 -6 18 -1 21.6521 2.27614 3
 -6 18 -1 22.8457 2.77704 10
 6 18 1 21.998 1.89588 5
 -6 18 -1 20.9257 3.07764 6
 6 18 1 25.0348 1.78291 3
 6 18 1 26.707 3.50596 7
 6 18 1 21.38 3.61589 2
 -7 -19 1 5.978 2.2331 6
 -7 -19 1 9.3456 1.87881 3
 7 -19 -1 8.28189 2.88297 5
 -7 -19 1 10.3196 2.80013 10
 -7 -19 1 10.0952 2.48927 4
 7 -19 -1 11.6793 1.61674 7
 7 -19 -1 8.52755 3.22886 8
 7 -19 -1 8.57757 3.10985 2
 7 -19 -1 11.26 1.7119 7
 7 -19 -1 12.5766 2.61818 9
 -7 19 1 12.4657 2.62017 10
 -7 19 1 10.6065 2.14352 3
 -7 19 1 9.91881 2.47764 6
 -7 19 1 10.0708 2.448 4
 7 19 -1 9.37204 2.72024 7
 7 19 -1 6.39407 1.9187 4
 -7 19 1 10.9476 2.11884 3
 7 19 -1 9.11506 2.89156 8
 7 19 -1 11.609 1.77391 3
 7 19 -1 8.86646 2.87823 2
 -5 -19 1 40.0727 4.0911 2
 5 -19 -1 46.1948 3.07842 7
 -5 -19 1 52.6578 8.32256 1
 5 -19 -1 41.7123 4.66001 8
 -5 -19 1 54.0705 4.32188 10
 -5 -19 1 43.8366 3.65966 8
 5 -19 -1 35.2604 8.31147 1
 5 -19 -1 35.7595 2.80176 7
 -5 -19 1 46.1027 4.02483 4
 -5 -19 1 52.9282 4.48704 6
 5 -19 -1 38.681 4.38891 5
 5 -19 -1 41.0805 3.90802 9
 -5 -19 1 38.7032 3.50446 3
 5 -19 -1 44.5671 3.7158 4
 5 19 -1 42.1571 3.82578 4
 5 19 -1 43.5079 4.27032 7
 -5 19 1 34.3791 4.53131 5
 5 19 -1 59.7932 11.0084 1
 -5 19 1 44.5967 4.21911 2
 5 19 -1 45.7569 4.64639 2
 -5 19 1 46.9683 4.78839 6
 -5 19 1 37.4712 3.5461 3
 -5 19 1 48.414 4.04075 4
 5 19 -1 46.2761 3.56652 3
 5 19 -1 42.5176 4.43798 8
 -5 19 1 29.8054 6.88925 1
 -5 19 1 45.7633 3.89751 9
 -5 19 1 46.9381 4.05768 10
 -5 19 1 43.6687 3.72101 3
 3 -19 -1 67.3665 4.46743 4
 -3 -19 1 77.2317 5.06667 6
 -3 -19 1 65.8289 4.06981 9
 -3 -19 1 76.5921 4.97269 7
 -3 -19 1 61.1661 4.07865 8
 3 -19 -1 76.0989 5.46899 8
 3 -19 -1 68.5527 5.1686 5
 -3 -19 1 70.8083 4.67403 2
 3 -19 -1 70.6599 4.6802 6
 -3 -19 1 62.509 5.22661 10
 -3 -19 1 61.8973 4.52654 3
 -3 -19 1 84.0611 7.37551 1
 3 -19 -1 74.7197 5.01636 9
 3 -19 -1 62.1635 4.50333 10
 3 -19 -1 70.3763 4.96739 2
 3 -19 -1 63.8189 7.59971 1
 3 19 -1 62.743 4.19489 8
 -3 19 1 67.4226 4.76629 9
 -3 19 1 59.4805 4.88601 8
 3 19 -1 69.7995 4.5751 3
 3 19 -1 76.0532 4.73166 4
 -3 19 1 70.0825 4.64536 4
 -3 19 1 72.1796 4.82324 6
 3 19 -1 61.5216 4.67366 10
 -3 19 1 68.5465 4.62893 3
 3 19 -1 64.5789 4.68637 4
 3 19 -1 69.8514 4.11857 9
 3 19 -1 73.738 4.94552 2
 3 19 -1 68.7278 4.82488 6
 3 19 -1 81.7031 7.47088 1
 -3 19 1 65.2388 4.64788 10
 -3 19 1 62.2489 4.92959 5
 -3 19 1 67.2221 7.10678 1
 -3 19 1 70.6853 4.79918 2
 3 19 -1 73.0073 5.08937 7
 -3 19 1 60.9592 4.56922 3
 1 -19 -1 197.093 9.28754 7
 -1 -19 1 167.415 9.82753 6
 1 -19 -1 159.906 10.7264 1
 -1 -19 1 169.737 9.76121 4
 1 -19 -1 187.416 10.1229 5
 -1 -19 1 177.774 9.96956 10
 1 -19 -1 192.675 10.0171 8
 1 -19 -1 173.292 9.67812 4
 -1 -19 1 176.811 10.0914 1
 1 -19 -1 185.246 10.0142 10
 1 -19 -1 177.594 9.86344 6
 -1 -19 1 170.782 9.88656 7
 1 -19 -1 194.085 10.0791 3
 -1 -19 1 182.855 9.31936 2
 -1 -19 1 181.162 9.93595 3
 -1 -19 1 187.135 9.80744 9
 1 -19 -1 170.682 9.60907 2
 1 -19 -1 185.144 10.0465 9
 -1 -19 1 185.102 9.51318 5
 -1 19 1 172.386 10.7965 1
 1 19 -1 172.739 9.86168 6
 -1 19 1 180.619 9.99058 9
 1 19 -1 172.522 9.89875 10
 -1 19 1 177.009 9.56559 2
 -1 19 1 178.96 9.85394 10
 -1 19 1 183.323 9.91237 8
 1 19 -1 170.169 9.72922 9
 -1 19 1 168.947 9.91591 10
 1 19 -1 194.546 10.1513 7
 1 19 -1 176.64 9.82547 4
 -1 19 1 177.503 9.98129 3
 1 19 -1 156.98 10.1267 1
 1 19 -1 168.898 9.35253 2
 1 19 -1 171.228 9.89406 3
 -1 19 1 182.79 9.74745 4
 -1 19 1 184.423 10.0769 5
 1 19 -1 163.786 9.43188 5
 1 -19 1 281.71 15.0045 5
 -1 -19 -1 291.42 14.8622 10
 1 -19 1 286.293 14.9252 9
 1 -19 1 266.874 14.6349 10
 -1 -19 -1 286.995 14.4733 9
 -1 -19 -1 259.94 14.2991 5
 -1 -19 -1 270.186 14.8447 6
 1 -19 1 269.102 14.7306 3
 -1 -19 -1 275.301 15.8688 1
 -1 -19 -1 273.338 14.4976 2
 1 -19 1 262.447 15.3309 1
 1 -19 1 282.241 14.7943 8
 1 -19 1 265.92 14.7557 4
 1 -19 1 267.794 14.5192 6
 -1 -19 -1 285.398 14.6482 3
 1 -19 1 278.405 14.5548 7
 -1 -19 -1 279.067 14.783 7
 -1 19 -1 266.198 14.5555 6
 -1 19 -1 263.199 14.7943 9
 -1 19 -1 256.892 14.5638 7
 -1 19 -1 292.87 15.129 5
 1 19 1 267.832 14.7404 10
 1 19 1 255.975 14.7892 6
 1 19 1 282.357 14.3133 5
 1 19 1 260.61 14.3687 8
 -1 19 -1 259.085 15.2425 1
 1 19 1 289.517 15.9631 1
 -1 19 -1 286.679 14.968 4
 1 19 1 268.523 14.4743 2
 -1 19 -1 275.876 14.6377 10
 1 19 1 284.861 14.8684 7
 1 19 1 267.966 14.8894 4
 1 19 1 284.183 14.4358 9
 -1 19 -1 281.302 14.7244 8
 -1 19 -1 276.292 14.7437 3
 1 19 1 289.069 14.8584 4
 1 19 1 271.22 14.619 3
 1 19 1 268.082 14.3018 8
 3 -19 1 91.2885 5.96244 4
 -3 -19 -1 81.4987 5.77278 2
 -3 -19 -1 98.9912 8.84903 1
 3 -19 1 89.4286 5.88659 9
 3 -19 1 91.078 5.52277 7
 3 -19 1 90.4285 5.96322 2
 -3 -19 -1 94.4923 6.22288 4
 -3 -19 -1 84.3589 5.50517 8
 -3 -19 -1 92.2775 6.0885 6
 3 -19 1 93.2235 5.70448 6
 -3 -19 -1 83.0004 5.23735 3
 3 -19 1 85.8948 6.27602 5
 -3 -19 -1 89.0874 5.76829 10
 -3 -19 -1 86.2524 6.00204 7
 3 -19 1 84.3233 5.50504 3
 3 -19 1 86.9294 8.77935 1
 3 -19 1 92.0059 6.43534 8
 3 19 1 96.2405 9.2438 1
 -3 19 -1 94.5392 6.23998 8
 -3 19 -1 89.3085 5.77119 9
 3 19 1 88.4669 5.95225 6
 -3 19 -1 88.7745 5.81881 2
 -3 19 -1 90.9264 5.79607 6
 -3 19 -1 86.3234 5.49078 10
 3 19 1 84.09 6.05938 7
 -3 19 -1 96.2353 6.19699 4
 3 19 1 98.958 6.1801 2
 3 19 1 84.5763 4.66337 5
 -3 19 -1 86.6444 5.35995 7
 3 19 1 97.312 6.2651 4
 -3 19 -1 75.9788 5.95317 5
 3 19 1 81.1144 5.52566 8
 3 19 1 83.8656 5.64025 10
 -3 19 -1 83.5154 5.52776 10
 3 19 1 84.2973 5.23684 3
 -3 19 -1 90.3512 8.61784 1
 -3 19 -1 88.5546 5.52033 3
 -5 -19 -1 7.55536 1.88686 10
 5 -19 1 4.84445 1.7381 9
 5 -19 1 2.97625 6.35919 1
 5 -19 1 4.93973 2.2185 8
 -5 -19 -1 5.98839 2.04522 6
 -5 -19 -1 2.78747 7.05456 1
 5 -19 1 4.88071 2.07399 2
 5 -19 1 4.54244 1.21642 10
 5 -19 1 3.95605 1.09432 7
 -5 -19 -1 4.43614 0.72269 5
 -5 -19 -1 3.78178 1.5756 4
 -5 -19 -1 3.73482 0.95398 3
 5 -19 1 4.55342 1.34688 7
 -5 -19 -1 1.69531 1.25879 8
 5 -19 1 8.53868 2.71529 5
 -5 19 -1 10.6082 6.3392 1
 -5 19 -1 3.67966 1.14891 3
 -5 19 -1 4.44546 1.57872 9
 5 19 1 4.63585 0.95379 3
 -5 19 -1 3.51947 1.5421 6
 5 19 1 4.31356 1.87528 2
 -5 19 -1 6.06117 2.04513 4
 5 19 1 4.36096 6.12967 1
 -5 19 -1 6.27214 1.60015 10
 5 19 1 3.23387 1.78195 8
 -5 19 -1 4.61712 1.21367 3
 5 19 1 5.64515 1.92573 7
 5 19 1 4.86695 0.84218 5
 -5 19 -1 2.085 1.11472 10
 7 -19 1 34.8429 5.36167 5
 7 -19 1 26.0871 6.10293 8
 7 -19 1 31.8298 3.23643 7
 -7 -19 -1 38.4123 4.15389 10
 -7 -19 -1 32.2165 4.94976 4
 -7 -19 -1 34.9677 4.38888 6
 7 -19 1 32.6321 3.58986 9
 -7 19 -1 31.5746 3.47329 10
 -7 19 -1 39.2883 4.57022 4
 -7 19 -1 30.0941 4.06477 6
 7 19 1 34.6698 4.4852 7
 7 19 1 35.672 4.74123 8
 6 -20 -1 2.33828 2.05051 5
 6 -20 -1 4.37964 1.07752 7
 -6 -20 1 2.75781 1.69069 6
 -6 -20 1 6.88955 2.16098 10
 -6 -20 1 4.59577 1.7773 4
 6 -20 -1 0.61447 1.39133 9
 6 -20 -1 2.70082 1.23262 4
 6 -20 -1 3.08948 1.97901 2
 6 -20 -1 7.85111 3.05565 8
 -6 -20 1 3.042 1.32392 3
 6 -20 -1 4.08093 0.97734 7
 -6 20 1 3.91912 1.70071 10
 6 20 -1 3.00468 1.16817 3
 6 20 -1 3.65979 1.71223 7
 -6 20 1 5.65124 1.63716 3
 6 20 -1 -0.5601 1.63502 2
 6 20 -1 2.86258 1.38398 4
 -6 20 1 4.58083 1.79591 6
 -6 20 1 4.20558 1.67752 3
 6 20 -1 4.65732 2.00267 8
 -6 20 1 2.83932 1.48672 4
 4 -20 -1 12.3342 2.75477 8
 -4 -20 1 13.8478 1.95476 2
 4 -20 -1 9.74829 1.52147 4
 4 -20 -1 9.93519 0.88513 7
 4 -20 -1 8.34523 2.01376 9
 -4 -20 1 8.19859 1.91381 6
 -4 -20 1 9.71482 1.12337 9
 4 -20 -1 9.59016 2.34549 5
 4 -20 -1 10.0626 0.91775 7
 -4 -20 1 10.5171 1.67106 3
 4 -20 -1 8.69231 2.08823 2
 -4 -20 1 13.1656 2.01975 10
 -4 -20 1 9.49336 1.46318 8
 4 -20 -1 10.8362 1.60648 10
 4 -20 -1 11.61 5.28406 1
 4 20 -1 11.5229 1.78319 4
 -4 20 1 10.1659 2.02121 6
 -4 20 1 10.4328 1.78239 3
 4 20 -1 12.7044 1.85498 10
 4 20 -1 9.57254 1.07205 9
 -4 20 1 11.5652 2.01478 3
 -4 20 1 10.8988 1.93669 2
 4 20 -1 10.2786 1.76409 6
 4 20 -1 8.50935 1.45362 3
 -4 20 1 10.939 3.45103 5
 4 20 -1 10.1005 1.61873 4
 4 20 -1 12.972 1.76375 8
 -4 20 1 11.8726 1.78393 4
 -4 20 1 9.19528 1.91155 10
 -4 20 1 13.179 4.63334 1
 -4 20 1 12.9048 1.96356 9
 4 20 -1 9.626 2.2395 2
 4 20 -1 11.7334 1.9961 7
 -2 -20 1 984.097 52.0504 1
 2 -20 -1 971.004 52.6723 1
 -2 20 1 1014.09 52.5832 1
 2 20 -1 989.513 52.2752 1
 0 -20 1 149.145 8.68944 9
 0 -20 -1 168.952 8.78199 3
 0 -20 -1 164.838 8.77539 6
 0 -20 1 157.752 8.28723 8
 0 -20 -1 160.807 8.61923 5
 0 -20 -1 158.453 8.43215 7
 0 -20 -1 171.204 8.73864 9
 0 -20 1 163.424 8.69457 5
 0 -20 -1 148.745 8.40602 8
 0 -20 1 141.679 8.0603 1
 0 -20 -1 145.846 8.52851 4
 0 -20 1 154.343 8.72529 3
 0 -20 1 144.491 8.60536 10
 0 -20 1 149.351 8.59539 4
 0 -20 1 159.103 8.5958 7
 0 20 -1 151.824 8.6394 10
 0 20 1 140.617 8.38918 7
 0 20 -1 149.439 8.22789 8
 0 20 1 153.915 8.60178 4
 0 20 -1 162.175 8.74008 9
 0 20 1 145.376 8.65927 6
 0 20 -1 157.309 8.48877 6
 0 20 1 158.04 8.7149 3
 0 20 -1 152.982 8.6668 7
 0 20 1 150.389 8.18691 2
 0 20 -1 144.125 8.54439 5
 0 20 1 150.638 9.11158 1
 0 20 1 154.252 8.39726 8
 0 20 1 160.389 8.61604 6
 0 20 1 152.53 8.30845 2
 0 20 1 159.294 8.59593 5
 0 20 -1 147.553 8.67961 3
 0 20 1 160.104 8.64339 9
 0 20 -1 148.632 8.56581 6
 0 20 -1 154.279 8.70438 4
 0 20 1 146.952 9.35936 1
 0 20 1 149.517 8.7039 10
 2 -20 1 27.1168 2.66343 8
 2 -20 1 26.8091 2.50952 9
 -2 -20 -1 26.6457 2.07724 8
 -2 -20 -1 25.6207 2.40161 10
 2 -20 1 28.2664 2.796 5
 2 -20 1 25.1679 2.26127 2
 -2 -20 -1 23.8126 3.7212 1
 -2 -20 -1 21.5431 2.3506 6
 2 -20 1 25.5516 2.18492 6
 2 -20 1 27.8506 2.44862 4
 -2 -20 -1 24.4849 2.38414 7
 -2 -20 -1 26.7147 1.85629 9
 -2 -20 -1 25.5469 2.30083 2
 2 -20 1 28.407 2.43322 3
 2 -20 1 26.8589 2.12059 7
 -2 -20 -1 23.9272 2.4751 4
 2 -20 1 27.0977 4.20912 1
 -2 -20 -1 26.6117 2.16044 3
 -2 20 -1 23.2086 2.55188 5
 2 20 1 25.4538 1.64307 5
 2 20 1 26.9786 2.54762 7
 -2 20 -1 23.4608 2.19044 3
 2 20 1 22.6857 4.2513 1
 -2 20 -1 24.6714 2.47251 9
 -2 20 -1 23.293 2.12416 10
 2 20 1 26.3355 1.82135 9
 -2 20 -1 29.7591 2.30352 2
 2 20 1 25.6993 1.67703 5
 2 20 1 27.1653 2.16963 3
 2 20 1 27.9463 2.56684 4
 -2 20 -1 21.9301 3.67196 1
 -2 20 -1 23.0977 2.43428 8
 2 20 1 29.1413 2.53162 4
 2 20 1 28.1286 2.4114 10
 2 20 1 26.9779 2.47983 6
 -2 20 -1 27.9999 2.57133 4
 -2 20 -1 26.8786 2.25518 10
 -2 20 -1 29.1649 2.15888 7
 -2 20 -1 29.4188 2.36803 6
 2 20 1 24.5102 2.01785 8
 -4 -20 -1 45.6108 4.11193 6
 -4 -20 -1 43.9493 3.63644 8
 -4 -20 -1 47.8105 8.82896 1
 4 -20 1 40.6011 3.17524 7
 4 -20 1 48.8675 4.2386 2
 4 -20 1 39.3407 3.83716 4
 4 -20 1 47.8033 9.03329 1
 4 -20 1 47.5221 3.53656 7
 -4 -20 -1 40.2364 3.1139 3
 4 -20 1 52.4822 4.83837 8
 4 -20 1 42.7023 3.79461 9
 4 -20 1 42.9082 4.35016 5
 -4 -20 -1 44.7413 3.96999 2
 -4 -20 -1 35.1806 3.67729 7
 -4 -20 -1 49.4189 4.27147 4
 -4 -20 -1 44.9411 3.79884 10
 4 20 1 37.9397 3.65539 8
 -4 20 -1 43.4223 3.8082 6
 -4 20 -1 41.269 3.50778 10
 4 20 1 48.4051 4.98108 4
 4 20 1 36.8732 7.73383 1
 -4 20 -1 42.8313 7.86847 1
 4 20 1 50.0974 4.33601 2
 4 20 1 50.0427 4.09812 6
 -4 20 -1 51.3747 4.35597 4
 -4 20 -1 49.0143 3.84154 9
 4 20 1 45.906 4.18262 7
 -4 20 -1 44.8656 3.92008 2
 -4 20 -1 41.5921 4.1687 5
 -4 20 -1 41.8876 3.37769 3
 4 20 1 44.5038 3.71775 10
 -4 20 -1 44.5599 3.39777 3
 4 20 1 46.2954 3.15069 3
 6 -20 1 8.94085 1.78837 7
 6 -20 1 13.6579 3.39373 5
 -6 -20 -1 7.66465 2.30325 4
 6 -20 1 11.3291 1.94398 7
 6 -20 1 8.48459 2.79453 2
 -6 -20 -1 4.72885 1.87299 6
 6 -20 1 6.79664 2.10203 9
 -6 -20 -1 8.44603 1.15196 3
 6 -20 1 11.5904 3.56013 8
 -6 -20 -1 6.51967 1.9783 10
 -6 20 -1 9.49134 1.61909 3
 -6 20 -1 11.3741 1.60585 3
 6 20 1 9.71824 1.14408 3
 6 20 1 11.9263 2.80915 7
 6 20 1 11.1849 3.07139 2
 -6 20 -1 5.73039 2.05727 6
 -6 20 -1 7.63629 1.88717 10
 -6 20 -1 8.23451 2.34183 4
 6 20 1 4.94801 2.3596 8
 7 -21 -1 5.56836 2.45771 2
 7 -21 -1 5.02498 2.89232 8
 7 -21 -1 3.25643 1.80441 9
 -7 -21 1 5.10819 1.56167 3
 -7 -21 1 3.57049 1.88603 10
 -7 -21 1 8.98245 2.58039 6
 7 -21 -1 6.53666 2.66419 5
 7 21 -1 4.32701 2.27537 2
 -7 21 1 3.61642 1.44767 3
 7 21 -1 2.05863 2.02912 8
 7 21 -1 6.77839 1.61249 3
 -7 21 1 8.0036 2.2939 10
 7 21 -1 6.60041 1.9176 4
 -7 21 1 5.4559 1.79163 4
 -7 21 1 7.23793 1.87243 3
 7 21 -1 2.04572 1.58737 7
 -7 21 1 4.33121 1.87877 6
 -5 -21 1 12.2946 2.52909 2
 5 -21 -1 10.6244 2.03552 4
 5 -21 -1 12.4628 1.2565 7
 5 -21 -1 7.26198 2.59816 8
 -5 -21 1 12.6297 2.1612 3
 5 -21 -1 13.3385 7.37822 1
 -5 -21 1 11.7734 2.18015 8
 -5 -21 1 14.0285 2.34467 6
 -5 -21 1 11.6269 2.51629 10
 5 -21 -1 10.9702 2.72938 5
 5 -21 -1 10.8472 2.42333 9
 -5 -21 1 -0.1669 5.98472 1
 5 -21 -1 11.0133 1.14077 7
 -5 21 1 14.3603 2.12483 4
 5 21 -1 10.8415 1.85181 4
 5 21 -1 10.1112 2.20653 4
 -5 21 1 14.4131 6.33536 1
 5 21 -1 9.716 2.80324 2
 -5 21 1 12.9619 2.43296 10
 -5 21 1 11.2494 1.88068 3
 -5 21 1 7.67642 2.01623 6
 -5 21 1 9.92784 2.0452 3
 5 21 -1 11.3347 6.99568 1
 -5 21 1 9.98939 2.35132 2
 5 21 -1 13.305 2.23128 8
 5 21 -1 13.0123 1.84013 3
 -3 -21 1 48.3197 3.8257 6
 3 -21 -1 46.308 4.0578 8
 -3 -21 1 44.6531 3.46462 3
 3 -21 -1 39.0521 3.36204 10
 3 -21 -1 49.3842 6.79696 1
 -3 -21 1 49.2761 5.98065 1
 -3 -21 1 49.4833 3.83429 10
 -3 -21 1 49.0244 3.08073 9
 -3 -21 1 41.4366 3.42102 2
 -3 -21 1 48.6727 3.79273 7
 3 -21 -1 44.8068 4.03129 5
 3 -21 -1 47.1642 3.75846 2
 3 -21 -1 45.7866 3.54039 6
 -3 -21 1 47.768 2.98424 8
 3 -21 -1 44.6304 3.36561 4
 3 21 -1 43.159 5.75017 1
 -3 21 1 36.7592 4.15618 8
 -3 21 1 48.3498 3.67345 3
 -3 21 1 47.0313 3.68033 9
 -3 21 1 43.652 3.58685 10
 -3 21 1 47.1935 3.66605 6
 3 21 -1 46.7075 3.49704 3
 3 21 -1 38.6724 3.68941 7
 3 21 -1 48.8501 3.56274 4
 -3 21 1 44.3795 3.88977 5
 3 21 -1 45.5872 3.67187 2
 -3 21 1 48.3204 3.64971 2
 3 21 -1 42.8783 3.01529 8
 3 21 -1 50.2586 3.73733 4
 3 21 -1 42.3776 3.60762 6
 -3 21 1 49.2171 3.59689 4
 -3 21 1 46.6058 3.56357 3
 -3 21 1 52.6282 6.25708 1
 -1 -21 1 158.961 8.83268 10
 -1 -21 1 150.394 8.01926 2
 1 -21 -1 161.539 8.94436 5
 -1 -21 1 159.069 8.82272 3
 1 -21 -1 145.876 8.79547 3
 1 -21 -1 159.855 8.87127 10
 1 -21 -1 157.57 8.77642 8
 -1 -21 1 143.055 8.57568 4
 -1 -21 1 166.179 8.37011 5
 1 -21 -1 166.07 8.0968 7
 -1 -21 1 164.122 8.78831 6
 -1 -21 1 154.657 8.8016 1
 1 -21 -1 144.233 9.58751 1
 1 -21 -1 138.349 8.57393 6
 -1 -21 1 152.584 8.6042 9
 1 -21 -1 153.86 8.54092 4
 -1 -21 1 150.593 9.16875 7
 1 -21 -1 161.693 8.89895 9
 1 -21 -1 157.949 8.41781 2
 1 21 -1 146.514 8.0818 2
 -1 21 1 151.24 8.55825 4
 -1 21 1 153.719 8.67959 6
 -1 21 1 154.544 8.80319 3
 -1 21 1 158.725 9.65885 1
 -1 21 1 151.788 8.32774 2
 1 21 -1 152.132 8.76099 3
 -1 21 1 161.328 9.34027 5
 1 21 -1 150.695 8.93564 1
 1 21 -1 153.751 8.76489 10
 1 21 -1 155.705 8.89535 7
 1 21 -1 154.636 8.60076 9
 -1 21 1 137.171 8.0579 7
 1 21 -1 144.982 9.09854 6
 -1 21 1 155.193 8.69932 8
 1 21 -1 135.037 8.21729 5
 -1 21 1 153.249 8.79534 10
 1 21 -1 148.868 8.67231 4
 -1 21 1 148.426 8.75618 9
 1 -21 1 184.684 9.59993 8
 1 -21 1 177.127 9.01504 2
 1 -21 1 152.791 9.20729 6
 -1 -21 -1 165.341 9.0568 5
 1 -21 1 156.781 9.1931 7
 1 -21 1 160.983 10.036 1
 -1 -21 -1 154.249 10.3862 1
 1 -21 1 169.178 10.0085 3
 1 -21 1 172.777 9.75778 5
 1 -21 1 180.064 9.71719 9
 -1 -21 -1 181.08 9.26382 9
 -1 -21 -1 187.517 9.49393 3
 -1 -21 -1 162.228 9.45166 7
 1 -21 1 162.312 9.88157 4
 -1 -21 -1 168.195 9.17918 2
 -1 -21 -1 165.713 9.53612 10
 1 -21 1 147.648 9.311 10
 -1 21 -1 158.383 9.3559 8
 -1 21 -1 166.397 9.49137 3
 -1 21 -1 160.747 9.55275 9
 1 21 1 165.827 9.16117 2
 -1 21 -1 174.369 9.72464 5
 1 21 1 177.378 10.2162 4
 1 21 1 169.573 10.5455 1
 1 21 1 152.268 8.94476 8
 1 21 1 174.34 9.58988 4
 1 21 1 168.453 9.61319 6
 -1 21 -1 158.782 9.88357 1
 1 21 1 171.713 9.42548 3
 1 21 1 166.353 9.51352 10
 -1 21 -1 160.392 9.30486 7
 -1 21 -1 179.81 9.38727 6
 -1 21 -1 169.465 9.41317 10
 1 21 1 180.486 9.6334 7
 1 21 1 161.076 9.05165 8
 -1 21 -1 175.754 9.64675 4
 1 21 1 180.157 9.0896 5
 -3 -21 -1 31.2377 2.99376 7
 -3 -21 -1 34.2871 3.13791 6
 3 -21 1 32.4338 2.81062 6
 3 -21 1 34.6535 3.02192 2
 3 -21 1 32.8491 2.57463 7
 -3 -21 -1 31.4203 2.94718 2
 3 -21 1 33.2361 2.98812 4
 3 -21 1 37.6846 3.23873 9
 -3 -21 -1 36.1802 5.6108 1
 3 -21 1 35.463 6.38425 1
 3 -21 1 26.084 3.22734 8
 3 -21 1 26.3368 2.57766 3
 3 -21 1 25.5517 3.0957 5
 -3 -21 -1 32.7917 2.51072 3
 -3 -21 -1 35.726 3.24709 4
 -3 -21 -1 32.4427 2.63808 8
 3 21 1 29.0798 2.89151 6
 3 21 1 41.7917 6.62259 1
 -3 21 -1 37.2718 3.04416 9
 3 21 1 29.7639 3.01766 4
 -3 21 -1 31.9597 2.70627 3
 -3 21 -1 26.9283 5.13523 1
 -3 21 -1 29.7523 2.66308 10
 -3 21 -1 28.5813 3.16505 5
 -3 21 -1 29.4015 2.58913 10
 3 21 1 32.4316 3.12417 7
 -3 21 -1 33.9391 2.90171 6
 -3 21 -1 30.1335 2.43127 7
 3 21 1 29.6364 2.94956 2
 3 21 1 29.0197 2.61865 8
 -3 21 -1 33.3872 3.14663 4
 -3 21 -1 37.4359 3.3368 8
 3 21 1 32.5591 2.48022 3
 -3 21 -1 27.2703 2.69664 2
 3 21 1 25.489 2.60703 10
 5 -21 1 2.8648 1.02057 7
 5 -21 1 3.82018 1.24434 7
 5 -21 1 1.36763 1.59958 5
 -5 -21 -1 1.34104 1.35994 3
 5 -21 1 3.20246 1.81436 2
 -5 -21 -1 1.6689 1.23184 10
 5 -21 1 3.16212 1.51454 9
 5 -21 1 3.18902 2.3215 8
 -5 -21 -1 3.10113 1.54292 6
 -5 -21 -1 3.0108 1.3723 8
 -5 -21 -1 3.34618 1.50451 4
 -5 21 -1 2.43366 1.09121 10
 5 21 1 3.05307 1.65822 8
 5 21 1 3.41772 1.90877 2
 -5 21 -1 4.12668 1.3579 10
 -5 21 -1 2.58482 1.3686 6
 -5 21 -1 3.2678 1.18642 3
 5 21 1 4.72165 1.01683 3
 5 21 1 1.74805 1.27322 7
 -5 21 -1 1.97042 1.02695 3
 -5 21 -1 2.20683 1.38968 4
 -7 -21 -1 6.80004 2.3718 6
 7 -21 1 5.51239 2.79729 5
 7 -21 1 10.2854 1.9519 7
 -7 -21 -1 3.55124 1.80264 10
 7 -21 1 3.50551 1.59016 9
 -7 21 -1 7.17355 2.38019 4
 7 21 1 3.39844 1.91634 7
 -7 21 -1 9.95704 2.61841 6
 -7 21 -1 1.76934 0.81646 3
 7 21 1 11.5807 3.17085 8
 6 -22 -1 12.0689 3.09676 2
 6 -22 -1 8.72611 2.93556 5
 -6 -22 1 12.7617 2.1441 3
 6 -22 -1 16.8343 1.53713 7
 -6 -22 1 13.5058 2.9034 6
 6 -22 -1 17.7018 2.67122 9
 6 -22 -1 9.64979 3.23253 8
 6 -22 -1 14.2232 1.53236 7
 6 22 -1 17.0084 2.83779 8
 -6 22 1 15.3311 2.36076 3
 -6 22 1 15.1537 2.20975 3
 -6 22 1 11.0354 2.50604 10
 6 22 -1 14.344 2.00462 3
 6 22 -1 14.5861 2.29324 4
 6 22 -1 13.2431 3.37859 2
 -6 22 1 12.2115 2.73172 6
 6 22 -1 16.3973 2.85645 7
 -6 22 1 15.7421 2.53272 4
 4 -22 -1 59.7468 4.95968 2
 -4 -22 1 69.8497 4.62238 3
 -4 -22 1 65.3142 4.95576 10
 -4 -22 1 55.1648 4.67584 7
 4 -22 -1 66.2409 4.97074 9
 4 -22 -1 55.3809 5.19818 8
 -4 -22 1 58.3858 3.68088 9
 4 -22 -1 65.754 4.52788 4
 4 -22 -1 59.8329 4.51658 10
 4 -22 -1 68.4016 9.24469 1
 -4 -22 1 61.8128 4.96231 6
 4 -22 -1 61.7505 4.61818 6
 -4 -22 1 60.5487 4.67432 2
 -4 -22 1 62.5298 4.15078 8
 4 -22 -1 58.658 5.23301 5
 -4 22 1 62.8037 4.63328 3
 4 22 -1 56.1499 10.4859 1
 -4 22 1 68.1292 4.92848 6
 -4 22 1 77.5603 8.83619 1
 -4 22 1 57.8371 5.14944 5
 4 22 -1 61.9433 4.61895 4
 4 22 -1 56.3085 3.66139 9
 -4 22 1 65.2572 4.72359 4
 -4 22 1 58.1745 4.62169 10
 4 22 -1 59.9555 4.39454 3
 -4 22 1 58.788 4.68755 2
 4 22 -1 62.5662 4.8078 4
 -4 22 1 61.9229 4.67527 9
 -4 22 1 61.5695 4.53207 3
 4 22 -1 67.0787 5.19862 7
 4 22 -1 65.8806 4.9867 6
 4 22 -1 57.4498 4.21616 8
 4 22 -1 54.1866 4.83703 2
 2 -22 -1 531.308 27.2069 9
 2 -22 -1 540.792 26.9004 2
 -2 -22 1 524.848 27.1149 6
 -2 -22 1 492.445 28.0291 1
 2 -22 -1 558.157 27.5012 5
 -2 -22 1 501.299 27.0915 7
 2 -22 -1 549.192 29.1127 1
 2 -22 -1 538.934 27.144 3
 -2 -22 1 516.098 26.9618 3
 -2 22 1 505.145 28.5812 1
 -2 22 1 487.622 26.9997 9
 2 22 -1 497.63 26.8962 3
 -2 22 1 502.404 27.046 10
 2 22 -1 510.534 27.0587 6
 -2 22 1 517.899 27.0409 3
 -2 22 1 491.094 27.0764 8
 -2 22 1 482.817 27.1802 5
 -2 22 1 508.024 26.6971 2
 2 22 -1 508.836 28.4124 1
 2 22 -1 505.513 27.038 10
 0 -22 -1 314.559 17.4559 4
 0 -22 1 305.441 17.5886 3
 0 -22 -1 333.145 17.318 7
 0 -22 -1 363.994 17.667 9
 0 -22 -1 343.562 17.7647 3
 0 -22 1 333.887 17.4783 7
 0 -22 -1 347.777 17.5486 5
 0 -22 -1 332.467 17.7007 10
 0 -22 1 348.067 17.715 9
 0 -22 -1 325.583 17.2943 8
 0 -22 -1 337.896 17.6768 6
 0 22 1 323.131 17.4977 9
 0 22 -1 326.613 17.6493 3
 0 22 -1 323.978 17.5764 10
 0 22 -1 329.587 17.3997 6
 0 22 1 324.478 17.644 6
 0 22 -1 313.165 17.5608 9
 0 22 1 339.248 17.2753 8
 0 22 -1 286.887 17.0264 8
 0 22 -1 338.816 17.5605 6
 0 22 1 321.43 17.9469 1
 0 22 -1 331.161 17.5073 5
 0 22 1 331.736 17.6953 10
 0 22 1 350.851 17.7073 3
 0 22 1 332.684 18.3207 1
 0 22 1 343.496 17.5181 5
 0 22 -1 315.181 17.5533 4
 -2 -22 -1 49.0349 3.48257 3
 2 -22 1 57.4912 3.68139 2
 2 -22 1 58.7368 4.33753 5
 2 -22 1 48.6568 3.36943 7
 2 -22 1 54.2212 5.43994 1
 2 -22 1 47.697 3.50117 6
 -2 -22 -1 47.8189 5.45031 1
 2 -22 1 51.6998 4.08872 8
 -2 -22 -1 48.8948 3.15655 9
 -2 -22 -1 45.3924 3.64626 10
 -2 -22 -1 49.5528 3.5733 2
 2 -22 1 53.8521 3.75916 3
 2 -22 1 49.9417 3.86483 9
 2 -22 1 50.5031 3.76126 4
 -2 -22 -1 50.6721 3.82913 7
 -2 -22 -1 48.8024 3.28564 8
 -2 -22 -1 53.6944 3.93971 6
 -2 22 -1 48.3867 3.81388 9
 -2 22 -1 51.6099 4.11411 3
 -2 22 -1 50.5811 3.89276 4
 2 22 1 49.5602 3.90914 7
 2 22 1 49.0689 3.49853 3
 -2 22 -1 46.7361 3.43383 2
 -2 22 -1 49.5057 5.17224 1
 -2 22 -1 51.6805 3.42096 7
 -2 22 -1 54.3305 3.59372 10
 -2 22 -1 50.9729 3.8788 8
 -2 22 -1 52.9114 3.63796 10
 2 22 1 47.5278 2.86462 5
 -2 22 -1 56.7784 3.69722 6
 2 22 1 51.6845 3.87851 6
 2 22 1 50.5211 2.9008 5
 -2 22 -1 47.39 4.0095 5
 2 22 1 57.0702 3.35946 8
 2 22 1 54.6307 5.70645 1
 2 22 1 54.2766 3.90064 4
 2 22 1 46.0929 3.61417 10
 2 22 1 47.798 3.8659 4
 2 22 1 51.8105 3.15118 9
 4 -22 1 158.758 10.0755 2
 -4 -22 -1 189.603 14.8558 1
 4 -22 1 151.568 10.2857 5
 -4 -22 -1 155.126 9.81706 2
 4 -22 1 180.005 9.02901 7
 4 -22 1 141.338 10.2296 8
 4 -22 1 147.78 9.41662 6
 -4 -22 -1 152.94 10.0159 7
 -4 -22 -1 155.234 9.23058 3
 4 -22 1 128.791 13.8497 1
 -4 -22 -1 149.583 9.30022 8
 -4 -22 -1 160.648 10.0762 6
 -4 -22 -1 174.994 9.83403 10
 4 -22 1 150.012 9.63259 9
 -4 -22 -1 161.004 10.165 4
 -4 22 -1 147.251 13.3977 1
 -4 22 -1 152.735 9.52933 9
 4 22 1 172.205 9.62468 8
 -4 22 -1 176.033 10.2976 4
 -4 22 -1 149.466 10.0047 5
 4 22 1 152.546 9.54444 10
 -4 22 -1 151.045 9.63085 6
 -4 22 -1 148.235 9.32214 10
 -4 22 -1 163.865 9.264 3
 -4 22 -1 150.975 9.69427 2
 4 22 1 159.293 8.88191 3
 4 22 1 140.328 9.93451 7
 4 22 1 157.549 10.1247 2
 -4 22 -1 161.522 9.17697 3
 4 22 1 145.883 9.75927 6
 4 22 1 159.567 10.142 4
 4 22 1 142.117 13.9164 1
 -4 22 -1 156.905 9.30265 10
 6 -22 1 35.7669 4.85674 5
 -6 -22 -1 43.2597 4.61962 4
 6 -22 1 33.092 4.64861 2
 6 -22 1 36.6708 5.20836 8
 6 -22 1 44.672 3.77363 7
 -6 -22 -1 40.3919 4.534 6
 6 -22 1 39.4979 3.36097 7
 -6 -22 -1 39.018 2.81779 3
 -6 -22 -1 41.5679 4.18018 10
 6 -22 1 42.944 4.11584 9
 -6 22 -1 46.9978 3.51318 3
 -6 22 -1 33.522 4.21589 4
 6 22 1 40.5696 4.61184 7
 6 22 1 41.2057 4.94387 2
 -6 22 -1 45.1445 3.94884 10
 -6 22 -1 38.411 3.37898 3
 6 22 1 38.4734 2.78443 3
 -6 22 -1 44.9295 4.43074 6
 6 22 1 38.2338 4.40511 8
 7 -23 -1 14.3561 3.769 2
 7 -23 -1 11.9336 2.76184 9
 7 -23 -1 9.96597 3.54371 8
 -7 -23 1 13.0554 2.17968 3
 -7 -23 1 16.9898 3.47185 6
 -7 -23 1 12.3819 2.87178 10
 7 -23 -1 8.49881 3.09954 5
 -7 23 1 8.49353 2.29405 10
 -7 23 1 11.0782 2.19213 3
 -7 23 1 19.8664 3.1952 6
 7 23 -1 22.9736 4.81297 7
 7 23 -1 17.5947 2.6832 4
 -7 23 1 13.7922 2.83475 4
 7 23 -1 9.46567 3.21952 2
 7 23 -1 11.5432 2.93079 8
 5 -23 -1 59.3057 4.7428 4
 -5 -23 1 55.9122 9.96511 1
 5 -23 -1 69.9865 6.06575 5
 5 -23 -1 63.7373 3.60284 7
 -5 -23 1 70.9755 5.43222 10
 5 -23 -1 54.4786 5.65987 8
 5 -23 -1 59.3616 3.51624 7
 5 -23 -1 88.1816 12.7292 1
 5 -23 -1 57.8062 6.01935 2
 -5 -23 1 66.3481 4.73541 3
 -5 -23 1 64.9337 5.19722 2
 5 -23 -1 57.3421 5.04948 9
 -5 -23 1 60.5849 5.32432 6
 -5 -23 1 55.1728 4.41197 8
 5 23 -1 63.1668 4.62524 3
 -5 23 1 64.6655 4.82918 3
 -5 23 1 66.8213 5.18987 10
 5 23 -1 57.0989 4.69123 8
 -5 23 1 47.8873 9.76186 1
 5 23 -1 67.2744 5.26145 4
 5 23 -1 67.414 11.1177 1
 -5 23 1 66.4365 4.9057 3
 -5 23 1 69.7791 5.38166 6
 5 23 -1 52.5342 5.21174 7
 -5 23 1 64.3821 5.03995 4
 -5 23 1 58.459 5.08297 2
 3 -23 -1 58.2311 4.77516 5
 -3 -23 1 64.3605 4.57854 6
 -3 -23 1 63.6003 4.57724 10
 3 -23 -1 56.2641 3.99512 4
 -3 -23 1 59.6993 4.40094 7
 3 -23 -1 56.3069 7.39094 1
 3 -23 -1 54.7852 4.10389 6
 3 -23 -1 60.6422 4.83945 8
 3 -23 -1 58.4027 4.53051 9
 -3 -23 1 56.7455 4.02843 2
 -3 -23 1 60.0085 3.68827 9
 -3 -23 1 57.1366 3.42784 8
 -3 -23 1 54.1819 4.1068 3
 3 -23 -1 60.1216 4.36805 2
 -3 -23 1 60.1974 6.54527 1
 3 23 -1 49.1604 3.42974 8
 -3 23 1 52.5973 4.53542 5
 3 23 -1 57.024 4.29666 4
 3 23 -1 57.1005 4.1668 4
 3 23 -1 53.466 4.06065 3
 -3 23 1 53.9646 4.15944 3
 -3 23 1 59.9359 4.22374 2
 -3 23 1 54.332 4.62094 10
 3 23 -1 53.7574 3.59127 9
 -3 23 1 57.9169 4.26776 6
 3 23 -1 58.1406 4.56844 7
 3 23 -1 49.6397 4.17915 6
 -3 23 1 65.1755 4.29034 4
 3 23 -1 56.7773 4.24834 2
 -3 23 1 52.4862 4.06962 3
 -3 23 1 64.397 6.77025 1
 3 23 -1 50.0111 6.6708 1
 -3 23 1 57.7121 4.27386 10
 3 23 -1 54.3421 4.24704 10
 1 -23 -1 119.315 6.89219 5
 1 -23 -1 101.223 7.40373 1
 1 -23 -1 107.977 6.7848 10
 1 -23 -1 117.652 6.8148 3
 1 -23 -1 113.368 6.79057 9
 -1 -23 1 109.652 6.64219 7
 -1 -23 1 114.366 6.75654 10
 1 -23 -1 115.378 6.50672 4
 -1 -23 1 111.229 6.54292 1
 -1 -23 1 111.251 6.70564 3
 1 -23 -1 115.819 6.00206 7
 1 -23 -1 107.012 6.22703 2
 -1 -23 1 116.955 6.69669 6
 -1 -23 1 104.609 6.4982 9
 -1 -23 1 114.473 6.27695 5
 -1 -23 1 106.249 5.83443 2
 1 -23 -1 106.55 6.49935 6
 1 -23 -1 114.375 6.68541 8
 -1 23 1 104.424 6.62981 6
 -1 23 1 112.988 7.46157 1
 -1 23 1 111.572 6.5761 4
 -1 23 1 106.507 6.68753 3
 1 23 -1 107.857 6.62869 6
 1 23 -1 101.463 6.69942 1
 1 23 -1 107.175 6.75659 7
 -1 23 1 118.335 6.84813 5
 1 23 -1 106.348 6.54428 4
 -1 23 1 104.622 6.67265 9
 1 23 -1 109.448 6.21754 5
 -1 23 1 112.48 6.55948 6
 1 23 -1 114.267 6.80994 3
 1 23 -1 107.709 6.49763 9
 -1 23 1 102.652 5.99518 7
 1 23 -1 112.401 5.93993 2
 1 23 -1 110.348 6.68698 10
 -1 23 1 108.102 6.70648 10
 -1 23 1 108.12 6.16456 2
 -1 23 1 102.709 6.50807 8
 1 -23 1 82.4572 4.97091 7
 1 -23 1 80.3706 5.26499 3
 1 -23 1 84.7151 5.43413 9
 1 -23 1 78.8914 5.20027 8
 -1 -23 -1 74.5022 4.81408 2
 -1 -23 -1 80.2127 5.21795 3
 -1 -23 -1 86.6069 5.36847 10
 -1 -23 -1 90.3909 5.44902 6
 1 -23 1 87.6185 4.70601 2
 -1 -23 -1 81.7122 4.84072 5
 1 -23 1 72.7832 4.93197 6
 -1 -23 -1 88.6509 6.35081 1
 1 -23 1 82.0013 5.19643 10
 -1 -23 -1 82.7191 5.01454 9
 1 -23 1 93.0119 5.95486 1
 1 -23 1 72.648 5.12232 4
 -1 -23 -1 78.9233 5.17207 7
 1 -23 1 88.5616 5.56598 5
 1 23 1 81.5568 4.71348 8
 1 23 1 82.6458 5.36112 6
 1 23 1 89.3371 5.03877 9
 -1 23 -1 88.5345 5.41719 4
 1 23 1 70.7172 5.06222 3
 -1 23 -1 78.7623 5.05784 6
 1 23 1 83.8394 5.41809 4
 1 23 1 77.1348 4.73416 8
 -1 23 -1 76.115 4.61551 2
 1 23 1 77.7736 4.83308 2
 1 23 1 90.4492 6.34162 1
 -1 23 -1 79.1095 5.33186 9
 -1 23 -1 83.1975 5.45802 5
 1 23 1 86.6057 4.83563 5
 -1 23 -1 81.8852 5.12928 8
 -1 23 -1 84.0349 5.65015 1
 1 23 1 88.2838 5.35426 4
 -1 23 -1 81.1031 5.16085 10
 1 23 1 88.3351 5.35616 7
 1 23 1 80.5509 5.26263 10
 -1 23 -1 83.2088 5.07943 7
 -3 -23 -1 183.685 10.2731 4
 3 -23 1 165.684 9.78217 9
 -3 -23 -1 169.903 9.71388 10
 -3 -23 -1 137.315 11.9673 1
 3 -23 1 149.096 12.5017 1
 3 -23 1 160.596 9.68749 4
 3 -23 1 155.598 9.57883 2
 -3 -23 -1 164.205 9.12892 3
 3 -23 1 157.024 9.05073 7
 -3 -23 -1 167.292 9.94485 6
 3 -23 1 143.033 9.28797 6
 -3 -23 -1 152.407 9.10139 8
 -3 -23 -1 157.663 9.55777 2
 -3 -23 -1 160.038 9.81544 7
 3 -23 1 169.852 10.2739 5
 3 -23 1 183.353 10.4393 8
 3 -23 1 153.047 9.33917 3
 -3 23 -1 174.85 10.0879 8
 3 23 1 179.914 13.2009 1
 3 23 1 161.075 9.99142 7
 -3 23 -1 172.409 10.0278 4
 3 23 1 162.404 9.74821 2
 -3 23 -1 153.194 12.1184 1
 3 23 1 162.234 9.80137 6
 -3 23 -1 168.393 9.59289 6
 3 23 1 166.565 9.2024 8
 3 23 1 153.958 9.73668 4
 -3 23 -1 167.055 9.43547 10
 -3 23 -1 158.701 9.48039 2
 3 23 1 149.211 9.0296 3
 -3 23 -1 155.889 9.27041 10
 3 23 1 165.553 10.1 4
 -3 23 -1 165.073 10.0802 5
 -3 23 -1 162.345 9.36993 3
 -3 23 -1 144.803 8.91033 7
 3 23 1 151.096 8.25014 9
 5 -23 1 8.3272 4.30071 8
 -5 -23 -1 20.3104 2.47851 8
 -5 -23 -1 17.5304 1.8363 3
 -5 -23 -1 17.9698 2.53447 10
 5 -23 1 12.7819 1.71213 7
 5 -23 1 14.0407 3.44567 5
 -5 -23 -1 16.0821 2.69698 6
 5 -23 1 21.3806 2.24355 7
 -5 -23 -1 14.725 2.57499 4
 5 -23 1 22.3722 2.76685 9
 5 -23 1 13.0265 2.90552 2
 5 23 1 26.825 3.29608 7
 -5 23 -1 16.7908 2.06387 3
 -5 23 -1 21.2923 2.94095 4
 -5 23 -1 17.0881 2.51423 6
 5 23 1 14.4593 1.8818 3
 5 23 1 17.1473 3.06752 2
 5 23 1 15.8366 2.63419 8
 -5 23 -1 15.8371 2.25428 10
 -5 23 -1 15.0465 2.06759 3
 7 -23 1 -1.2198 2.35991 8
 7 -23 1 -2.2224 1.39632 5
 7 -23 1 1.4406 0.81997 7
 7 -23 1 0.90763 1.44932 9
 -7 -23 -1 0.49968 1.22833 10
 -7 23 -1 0.49774 1.13316 10
 -7 23 -1 -0.8781 1.01125 6
 -7 23 -1 2.65376 2.01321 4
 7 23 1 0.34664 1.27154 7
 -7 23 -1 -0.1532 0.80193 3
 7 23 1 1.40649 1.97874 8
 -6 -24 1 22.3882 2.86656 8
 6 -24 -1 25.4196 3.94507 5
 -6 -24 1 30.9633 3.70572 10
 6 -24 -1 26.0526 1.88809 7
 6 -24 -1 26.2616 5.06813 8
 -6 -24 1 25.9996 3.64582 6
 6 -24 -1 23.847 1.79317 7
 -6 -24 1 25.8729 2.88213 3
 6 -24 -1 24.5818 3.72568 2
 6 -24 -1 20.5773 3.15794 9
 -6 24 1 26.029 3.26882 4
 6 24 -1 25.1455 3.10456 4
 6 24 -1 22.5071 3.17115 8
 6 24 -1 37.6302 4.14769 7
 -6 24 1 25.0568 3.02209 3
 6 24 -1 24.8538 2.69026 3
 6 24 -1 20.2215 3.57987 2
 -6 24 1 28.4585 3.53452 6
 -6 24 1 33.7221 4.06256 10
 -4 -24 1 6.36405 1.79718 6
 4 -24 -1 8.69639 2.34192 8
 -4 -24 1 8.31195 1.76802 3
 4 -24 -1 6.10968 2.03542 9
 4 -24 -1 6.2199 1.55032 6
 -4 -24 1 7.19519 1.9394 10
 -4 -24 1 8.42886 1.83536 7
 -4 -24 1 4.97677 4.65355 1
 -4 -24 1 7.11822 1.09751 9
 4 -24 -1 7.99828 1.60486 4
 4 -24 -1 5.81169 1.91935 2
 -4 -24 1 6.09276 1.26519 8
 4 -24 -1 7.07929 4.7362 1
 4 -24 -1 7.1338 2.23853 5
 -4 -24 1 6.15452 1.71421 2
 4 -24 -1 6.40539 1.71083 10
 4 24 -1 5.9227 1.8958 2
 -4 24 1 5.7841 1.57346 10
 -4 24 1 4.11622 1.41808 9
 -4 24 1 6.36933 4.46059 1
 4 24 -1 7.98157 1.75521 4
 -4 24 1 6.66972 1.56198 3
 4 24 -1 4.14592 1.64724 7
 4 24 -1 6.27162 1.65513 6
 -4 24 1 7.6985 1.73673 6
 4 24 -1 4.14471 5.44358 1
 -4 24 1 3.07256 1.6187 5
 4 24 -1 5.37868 0.9194 9
 4 24 -1 5.80405 1.36024 8
 4 24 -1 5.50199 1.55389 4
 -4 24 1 7.06511 1.68413 4
 -4 24 1 10.0816 1.87997 3
 -4 24 1 7.15586 1.74001 2
 4 24 -1 5.68805 1.4064 3
 -4 24 1 6.656 1.83957 10
 2 -24 -1 163.584 9.96856 6
 -2 -24 1 170.999 10.2619 7
 -2 -24 1 168.002 9.59228 2
 -2 -24 1 173.891 9.76022 9
 -2 -24 1 180.021 11.242 1
 2 -24 -1 191.381 10.386 3
 2 -24 -1 176.587 10.5211 5
 2 -24 -1 185.348 10.4076 9
 -2 -24 1 192.461 10.2509 3
 2 -24 -1 166.992 11.8954 1
 2 -24 -1 166.56 9.85865 4
 2 -24 -1 182.229 10.4515 8
 2 -24 -1 181.531 9.97876 2
 -2 -24 1 190.495 10.3999 10
 -2 -24 1 181.818 10.2884 6
 -2 -24 1 171.408 9.18366 5
 2 24 -1 188.654 10.3348 6
 2 24 -1 176.393 10.1351 3
 -2 24 1 168.253 10.2155 8
 -2 24 1 181.252 10.4814 5
 2 24 -1 171.549 10.1871 4
 -2 24 1 183.479 10.0651 4
 2 24 -1 184.147 10.465 7
 2 24 -1 172.588 9.739 9
 -2 24 1 182.316 11.7237 1
 -2 24 1 175.986 10.2433 9
 -2 24 1 194.284 10.3548 3
 2 24 -1 171.877 11.4607 1
 -2 24 1 188.976 10.2234 10
 -2 24 1 172.602 9.7956 2
 -2 24 1 165.702 10.1776 10
 2 24 -1 152.512 9.15979 5
 2 24 -1 170.463 10.033 4
 2 24 -1 164.444 9.71391 2
 -2 24 1 179.616 10.1277 6
 2 24 -1 178.439 10.2447 10
 0 24 1 787.14 40.8419 1
 0 24 1 786.224 41.151 1
 2 -24 1 78.1645 5.14299 5
 -2 -24 -1 64.5029 4.22679 2
 2 -24 1 62.2387 4.43097 4
 -2 -24 -1 65.7238 4.6103 6
 -2 -24 -1 71.3884 4.32631 3
 2 -24 1 68.9214 4.23058 2
 -2 -24 -1 61.423 4.47008 7
 2 -24 1 67.0136 6.34023 1
 2 -24 1 56.817 4.12253 6
 2 -24 1 66.5927 4.76493 8
 2 -24 1 58.2037 4.28161 3
 -2 -24 -1 58.7521 4.37258 10
 2 -24 1 58.8798 3.93931 7
 -2 -24 -1 58.7911 6.15755 1
 -2 -24 -1 63.7157 3.85212 9
 2 24 1 62.7358 4.39875 10
 -2 24 -1 57.4488 3.95498 7
 -2 24 -1 64.8072 4.54494 9
 -2 24 -1 61.7791 4.27326 10
 2 24 1 64.2551 6.4996 1
 2 24 1 59.0279 3.46511 5
 2 24 1 60.375 4.15776 3
 2 24 1 58.6075 4.46569 6
 -2 24 -1 59.5432 4.70756 5
 2 24 1 64.7371 3.81928 9
 -2 24 -1 58.9572 4.28596 3
 -2 24 -1 60.3611 4.21702 6
 2 24 1 60.8096 4.6762 2
 -2 24 -1 64.631 4.61804 4
 2 24 1 62.744 4.50409 4
 2 24 1 64.4907 3.84486 8
 -2 24 -1 61.3406 4.49487 8
 2 24 1 68.4893 4.70902 7
 2 24 1 60.4385 4.56657 4
 2 24 1 57.4574 3.44809 5
 -2 24 -1 58.9283 4.01384 2
 -2 24 -1 62.4771 4.18828 10
 2 24 1 59.7293 3.90344 8
 -2 24 -1 60.4296 5.87886 1
 -4 -24 -1 122.564 8.77384 2
 4 -24 1 131.105 9.07114 2
 -4 -24 -1 156.979 9.05736 10
 4 -24 1 140.042 8.94497 9
 4 -24 1 134.431 9.4883 5
 4 -24 1 138.021 9.62277 8
 4 -24 1 150.405 13.3369 1
 4 -24 1 122.002 8.53411 6
 -4 -24 -1 137.776 19.0081 1
 4 -24 1 142.71 8.00657 7
 -4 -24 -1 136.016 9.97352 4
 -4 -24 -1 144.375 9.29089 6
 4 -24 1 139.165 8.23483 7
 -4 -24 -1 129.432 8.39518 8
 -4 -24 -1 145.513 8.15038 3
 4 -24 1 148.856 9.1059 4
 -4 24 -1 146.683 12.9598 1
 -4 24 -1 130.115 8.78086 2
 -4 24 -1 144.483 9.28612 4
 4 24 1 130.346 13.5336 1
 4 24 1 138.503 9.53975 3
 4 24 1 146.337 8.63626 8
 -4 24 -1 155.231 9.05189 6
 -4 24 -1 140.177 8.37219 3
 -4 24 -1 132.689 8.38884 3
 4 24 1 140.549 9.28007 2
 4 24 1 143.751 9.33679 4
 -4 24 -1 141.543 8.54505 10
 4 24 1 137.794 9.34522 7
 6 -24 1 10.2152 2.80302 2
 6 -24 1 13.2497 1.7768 7
 6 -24 1 14.6765 2.0281 7
 -6 -24 -1 18.2865 3.07101 6
 6 -24 1 14.0859 2.82648 9
 -6 -24 -1 14.0375 2.84143 10
 6 -24 1 13.4292 3.56269 5
 -6 -24 -1 12.8712 2.94655 4
 6 -24 1 14.1079 3.72011 8
 -6 24 -1 9.99419 2.61693 4
 -6 24 -1 10.6955 1.78094 3
 -6 24 -1 11.5393 1.9468 3
 -6 24 -1 15.7436 2.63597 6
 6 24 1 10.1893 1.38684 3
 6 24 1 10.7196 3.14821 2
 -6 24 -1 17.8702 2.49625 10
 6 24 1 10.4464 2.78482 7
 6 24 1 14.0396 3.05403 8
 7 -25 -1 14.9154 4.01846 8
 7 -25 -1 18.33 4.12128 2
 -7 -25 1 15.1154 2.36848 3
 7 -25 -1 16.0019 3.79291 9
 -7 -25 1 20.0264 3.42424 6
 -7 -25 1 20.6653 3.26219 10
 7 25 -1 15.1513 3.82046 2
 7 25 -1 19.1961 3.33606 8
 -7 25 1 16.7414 2.54532 3
 -7 25 1 20.0858 3.30524 6
 -7 25 1 19.1442 2.96474 4
 7 25 -1 23.9127 3.6938 7
 7 25 -1 19.8569 2.98915 3
 -7 25 1 13.9769 3.03699 10
 -5 -25 1 47.8249 3.92993 8
 5 -25 -1 56.8796 5.28678 2
 5 -25 -1 77.8501 12.7059 1
 5 -25 -1 56.0414 5.50779 8
 -5 -25 1 49.3074 9.90186 1
 -5 -25 1 52.884 4.78306 10
 -5 -25 1 50.0032 4.55305 2
 5 -25 -1 51.1197 4.77763 9
 -5 -25 1 56.2619 5.00743 6
 -5 -25 1 55.3874 4.31388 3
 5 -25 -1 54.9701 5.37241 5
 -5 25 1 46.4147 4.38069 4
 -5 25 1 54.9335 4.78755 6
 5 25 -1 57.0554 4.31175 8
 5 25 -1 61.3147 4.73472 4
 -5 25 1 53.4448 4.4164 3
 -5 25 1 54.0618 4.41892 3
 5 25 -1 54.5915 4.22796 3
 -5 25 1 49.7839 4.59047 2
 5 25 -1 58.9577 11.5934 1
 5 25 -1 54.4181 5.09567 7
 -5 25 1 33.9624 8.33374 1
 -5 25 1 59.1486 4.79426 10
 5 25 -1 52.1734 4.72983 4
 3 -25 -1 121.665 8.44719 8
 3 -25 -1 124.026 7.71396 4
 3 -25 -1 143.99 11.2301 1
 -3 -25 1 128.087 7.35591 9
 3 -25 -1 144.907 8.23824 2
 -3 -25 1 127.706 10.2949 1
 -3 -25 1 147.742 8.46754 6
 3 -25 -1 125.436 7.88547 6
 -3 -25 1 122.244 6.92587 8
 -3 -25 1 117.196 8.03207 7
 -3 -25 1 137.709 8.01842 3
 -3 -25 1 138.449 7.8272 2
 3 -25 -1 140.028 8.41915 9
 3 -25 -1 123.909 8.46219 5
 -3 -25 1 126.094 8.2216 10
 3 25 -1 127.083 8.08187 10
 -3 25 1 138.29 8.04783 3
 -3 25 1 117.151 8.25558 5
 3 25 -1 131.264 10.6742 1
 -3 25 1 123.122 8.28377 8
 3 25 -1 135.224 8.20855 4
 -3 25 1 133.426 10.637 1
 -3 25 1 130.992 8.07531 6
 3 25 -1 127.759 8.38251 7
 -3 25 1 135.231 8.07787 10
 -3 25 1 146.419 8.10912 4
 -3 25 1 122.311 8.06938 10
 -3 25 1 118.408 8.00423 9
 -3 25 1 130.061 8.03958 3
 3 25 -1 116.752 6.98319 8
 3 25 -1 135.706 8.02459 4
 3 25 -1 126.9 7.88483 3
 3 25 -1 122.749 7.89972 2
 3 25 -1 130.567 8.17728 6
 -3 25 1 145.603 8.02178 2
 3 25 -1 121.564 7.31147 9
 1 -25 -1 72.1519 4.36955 7
 1 -25 -1 80.3286 5.21548 10
 1 -25 -1 74.0891 5.13583 9
 -1 -25 1 79.4422 5.0641 7
 -1 -25 1 69.656 5.01912 3
 -1 -25 1 79.2505 4.81521 1
 -1 -25 1 76.1541 5.12064 10
 1 -25 -1 81.92 5.11683 8
 1 -25 -1 76.9752 5.1672 3
 -1 -25 1 76.6862 4.69061 5
 -1 -25 1 79.192 5.07791 6
 -1 -25 1 77.6314 4.96504 9
 1 -25 -1 81.916 5.97689 1
 -1 -25 1 79.7971 4.18464 2
 1 -25 -1 74.0288 4.58372 2
 -1 -25 1 75.7138 4.95156 4
 -1 25 1 78.6473 4.47276 7
 1 25 -1 78.7739 5.13 3
 -1 25 1 83.4558 5.05887 6
 1 25 -1 73.1903 5.04333 10
 -1 25 1 81.1431 5.21114 5
 -1 25 1 90.7655 6.05591 1
 1 25 -1 77.3569 5.0708 6
 1 25 -1 80.166 5.0447 4
 -1 25 1 78.6719 5.13194 6
 -1 25 1 82.2098 4.98979 4
 1 25 -1 76.2031 4.25266 2
 -1 25 1 73.5121 5.0608 9
 -1 25 1 75.9205 5.13569 3
 1 25 -1 71.3489 4.97672 1
 1 25 -1 71.4897 4.59777 5
 -1 25 1 74.1929 5.10583 10
 -1 25 1 76.5929 4.53142 2
 1 25 -1 77.2282 4.95559 9
 -1 25 1 73.8869 4.93051 8
 1 -25 1 467.915 26.0248 1
 -1 -25 -1 493.659 25.7105 7
 1 -25 1 502.923 26.0501 5
 -1 -25 -1 475.81 25.2348 2
 -1 -25 -1 481.891 25.2455 5
 -1 -25 -1 487.653 25.8739 6
 1 -25 1 489.953 25.8924 9
 -1 -25 -1 487.329 25.665 3
 -1 -25 -1 472.112 26.6454 1
 -1 -25 -1 490.913 25.8547 10
 1 -25 1 491.761 25.7757 4
 1 25 1 496.21 25.4449 9
 1 25 1 494.562 25.9694 4
 -1 25 -1 498.817 25.9658 5
 -1 25 -1 459.499 25.8698 1
 -1 25 -1 504.999 25.5962 8
 -1 25 -1 472.913 25.6581 10
 -1 25 -1 481.313 25.835 9
 1 25 1 476.68 25.1031 8
 -1 25 -1 514.329 25.7513 6
 -1 25 -1 492.181 25.7993 3
 1 25 1 517.194 25.9765 6
 1 25 1 500.291 26.7229 1
 1 25 1 495.312 26.2002 3
 1 25 1 482.937 25.7959 10
 -3 -25 -1 91.5936 6.41156 6
 3 -25 1 84.3337 6.5541 5
 -3 -25 -1 113.967 9.59138 1
 3 -25 1 86.0898 5.93983 3
 3 -25 1 96.5267 6.22942 2
 3 -25 1 90.4294 5.57811 7
 3 -25 1 94.7075 6.79068 8
 3 -25 1 97.0058 6.39934 9
 -3 -25 -1 93.2945 5.65942 8
 -3 -25 -1 96.2243 5.78879 3
 -3 -25 -1 93.9536 6.13028 2
 3 -25 1 92.1916 6.22534 4
 3 -25 1 92.1993 9.26798 1
 -3 -25 -1 87.1055 4.98007 9
 3 -25 1 94.1511 6.00269 6
 -3 -25 -1 98.6122 6.31342 10
 -3 25 -1 88.508 5.50629 7
 -3 25 -1 83.5319 6.13441 9
 -3 25 -1 91.8507 6.01741 2
 3 25 1 87.17 5.73557 3
 -3 25 -1 100.466 6.02481 10
 -3 25 -1 82.1162 5.84952 10
 -3 25 -1 78.6782 8.49962 1
 3 25 1 83.7303 6.00585 10
 -3 25 -1 88.6312 6.40458 8
 3 25 1 84.6723 6.34537 6
 3 25 1 94.4533 9.60362 1
 -3 25 -1 95.2738 6.49972 4
 3 25 1 95.6652 6.58545 7
 3 25 1 95.1449 6.27536 2
 -3 25 -1 106.3 6.29521 6
 3 25 1 93.4614 6.33139 4
 3 25 1 91.5997 4.97004 9
 -3 25 -1 97.3338 6.04855 3
 3 25 1 86.1434 5.6072 8
 3 25 1 92.6551 6.50515 4
 5 -25 1 9.12984 1.39853 7
 5 -25 1 6.84227 2.59329 8
 -5 -25 -1 10.0244 2.47976 6
 5 -25 1 14.4929 3.34853 5
 -5 -25 -1 13.7514 1.69118 3
 5 -25 1 11.4272 1.69433 7
 5 -25 1 10.131 2.58815 2
 -5 -25 -1 13.1001 2.55183 10
 -5 -25 -1 15.1164 2.99008 4
 5 -25 1 12.3256 2.52844 9
 -5 -25 -1 10.3154 2.20883 8
 -5 25 -1 12.9497 2.71755 4
 -5 25 -1 13.9699 2.65774 6
 5 25 1 13.9519 2.40966 8
 -5 25 -1 13.1615 1.87417 3
 5 25 1 12.3106 1.58025 3
 -5 25 -1 12.0644 2.2231 10
 5 25 1 13.3335 2.84055 7
 -5 25 -1 11.8719 1.91299 3
 5 25 1 9.85368 2.6725 2
 7 -25 1 32.1555 4.90343 5
 7 -25 1 24.8244 5.65759 8
 -7 25 -1 36.2296 3.78302 10
 7 25 1 31.5374 4.41198 8
 -6 -26 1 12.9224 2.06995 8
 -6 -26 1 13.2258 2.15163 3
 6 -26 -1 9.88504 3.28484 8
 -6 -26 1 14.8849 3.18415 10
 6 -26 -1 12.0275 3.20188 5
 6 -26 -1 18.754 3.04146 9
 -6 -26 1 10.8448 2.69648 6
 6 -26 -1 14.7579 3.45859 2
 -6 26 1 10.8391 2.24636 3
 6 26 -1 15.6643 2.59614 8
 6 26 -1 6.83085 2.62268 2
 6 26 -1 14.6826 3.20735 7
 6 26 -1 13.2673 2.30406 4
 -6 26 1 16.3253 2.35289 3
 -6 26 1 13.5747 2.34806 4
 -6 26 1 8.00465 2.47972 6
 -6 26 1 11.3649 2.86916 10
 6 26 -1 14.1288 2.09104 3
 4 -26 -1 7.2286 1.59999 4
 4 -26 -1 6.37014 2.32037 8
 4 -26 -1 9.83254 2.33469 9
 -4 -26 1 7.22838 1.22153 8
 -4 -26 1 9.67128 2.15532 10
 4 -26 -1 8.54565 2.52324 5
 -4 -26 1 6.75569 1.14624 9
 -4 -26 1 6.06463 1.81677 6
 4 -26 -1 4.11884 5.09318 1
 4 -26 -1 6.6614 1.96889 2
 -4 -26 1 -1.6034 4.791 1
 -4 -26 1 10.0844 1.98294 3
 -4 -26 1 6.82435 1.76895 7
 4 -26 -1 8.48639 1.84352 6
 -4 -26 1 9.64117 1.98572 2
 -4 26 1 7.07784 2.01796 5
 -4 26 1 11.8468 1.95204 10
 4 26 -1 7.24887 1.72295 4
 4 26 -1 8.64852 4.57493 1
 -4 26 1 12.585 1.93694 6
 -4 26 1 8.60378 1.89229 3
 -4 26 1 11.5871 1.95215 2
 4 26 -1 7.74459 1.35202 8
 -4 26 1 8.68047 1.86398 3
 4 26 -1 6.93216 1.86742 2
 4 26 -1 10.1358 2.31981 7
 4 26 -1 11.9938 1.91334 6
 4 26 -1 6.47845 1.54081 3
 4 26 -1 11.5148 1.85635 4
 -4 26 1 1.44978 4.60088 1
 -4 26 1 7.69794 1.753 4
 -2 -26 1 29.6649 2.82464 10
 -2 -26 1 29.2689 2.5783 4
 -2 -26 1 33.4965 2.85693 6
 2 -26 -1 29.7635 2.9732 8
 2 -26 -1 33.3982 4.6685 1
 2 -26 -1 33.6313 2.58984 2
 -2 -26 1 24.7887 2.57309 7
 2 -26 -1 30.2075 3.00548 5
 2 -26 -1 34.4062 2.6224 4
 -2 -26 1 28.5903 2.67616 3
 -2 -26 1 26.2872 1.89763 5
 2 -26 -1 37.6182 3.21926 9
 -2 -26 1 30.019 2.47124 9
 2 -26 -1 27.181 2.51669 6
 -2 -26 1 28.2983 2.19449 2
 2 -26 -1 26.3359 2.67362 3
 -2 -26 1 26.452 3.81597 1
 2 26 -1 29.2713 2.84688 7
 -2 26 1 32.3882 3.00106 5
 -2 26 1 26.4419 2.66261 9
 -2 26 1 31.7343 2.63326 4
 2 26 -1 27.2717 2.64969 10
 -2 26 1 31.9862 2.42825 2
 2 26 -1 29.5002 2.40763 9
 2 26 -1 27.7588 2.32838 2
 -2 26 1 28.3296 2.59077 6
 -2 26 1 31.2197 2.87559 8
 2 26 -1 28.0755 1.90788 5
 2 26 -1 28.3018 2.6608 3
 2 26 -1 26.3144 2.52055 4
 2 26 -1 29.0489 2.69814 4
 -2 26 1 25.2822 2.5828 3
 2 26 -1 29.4683 2.7367 6
 -2 26 1 25.7649 2.6166 10
 2 26 -1 25.05 4.07056 1
 -2 26 1 23.2616 3.83945 1
 0 -26 -1 64.5594 4.3144 8
 0 -26 -1 73.2473 4.64492 4
 0 -26 1 71.9338 4.26521 8
 0 -26 1 69.5841 4.72175 10
 0 -26 -1 76.2579 4.89881 10
 0 -26 -1 73.9981 4.66906 5
 0 -26 1 76.8107 4.89861 9
 0 -26 1 70.4221 4.78429 3
 0 -26 1 69.4523 4.63981 4
 0 -26 -1 68.3282 4.74792 3
 0 -26 -1 76.4095 4.77792 9
 0 -26 -1 71.9909 4.41582 7
 0 -26 1 61.6393 4.43725 7
 0 -26 1 71.2581 4.71033 5
 0 26 1 74.2564 4.83449 6
 0 26 -1 70.5593 4.78503 3
 0 26 -1 77.9227 5.03977 6
 0 26 1 65.9478 4.58696 4
 0 26 1 67.4784 4.55413 5
 0 26 1 74.4093 4.36114 8
 0 26 1 63.966 4.54381 6
 0 26 -1 64.701 4.13329 8
 0 26 -1 70.7032 4.71388 4
 0 26 -1 71.1105 4.73446 10
 0 26 1 69.9134 4.04604 2
 0 26 1 68.8904 4.61976 9
 0 26 1 69.6909 5.3376 1
 0 26 1 67.0819 4.13737 2
 0 26 1 68.6811 4.439 7
 0 26 -1 77.3133 4.75896 6
 0 26 1 63.9045 4.66733 3
 0 26 -1 70.6429 4.69092 7
 0 26 1 76.6699 4.86748 10
 0 26 -1 67.0664 4.68591 9
 0 26 1 74.8624 5.10062 1
 2 -26 1 266.656 15.1978 7
 2 -26 1 303.829 16.0948 9
 -2 -26 -1 310.408 16.2022 6
 2 -26 1 266.918 15.9457 8
 2 -26 1 302.12 16.3651 5
 2 -26 1 272.868 15.7801 4
 2 -26 1 278.838 15.4033 2
 -2 -26 -1 279.374 15.529 3
 -2 -26 -1 284.293 15.1437 9
 2 -26 1 285.835 17.4749 1
 -2 -26 -1 294.896 15.5322 2
 -2 -26 -1 290.318 17.7678 1
 -2 -26 -1 272.122 15.8476 7
 2 -26 1 256.56 15.4586 6
 -2 -26 -1 286.244 16.4541 10
 2 -26 1 292.223 15.7982 3
 -2 26 -1 264.05 15.7821 8
 -2 26 -1 307.377 16.1483 4
 -2 26 -1 298.884 15.5737 10
 -2 26 -1 296.023 15.7048 10
 2 26 1 284.737 14.7016 5
 2 26 1 272.731 15.109 9
 2 26 1 296.922 16.05 6
 -2 26 -1 301.702 15.8286 3
 2 26 1 290.592 14.7261 5
 -2 26 -1 291.68 15.6745 6
 2 26 1 291.257 17.8246 1
 -2 26 -1 275.573 15.2749 2
 2 26 1 314.128 16.209 7
 2 26 1 280.638 15.8092 10
 -2 26 -1 293.297 15.3395 7
 2 26 1 291.558 15.0167 8
 -2 26 -1 270.382 16.0673 5
 -2 26 -1 277.469 17.1375 1
 2 26 1 296.487 15.7045 2
 2 26 1 272.29 15.5093 3
 2 26 1 286.327 16.1042 4
 2 26 1 267.647 15.1095 8
 2 26 1 317.446 16.0953 4
 4 -26 1 232.998 13.9808 8
 -4 -26 -1 199.333 16.9466 1
 4 -26 1 226.035 11.9402 7
 -4 -26 -1 208.046 12.3558 8
 -4 -26 -1 221.219 12.186 3
 -4 -26 -1 229.839 13.4957 4
 4 -26 1 214.633 12.9881 9
 -4 -26 -1 217.176 13.309 6
 4 -26 1 213.194 12.1109 7
 -4 -26 -1 219.958 12.9805 10
 -4 -26 -1 193.776 12.7889 2
 4 -26 1 231.53 17.9166 1
 4 -26 1 200.474 12.6181 6
 4 -26 1 209.351 13.7782 5
 4 -26 1 237.23 13.3366 2
 4 -26 1 230.04 13.1528 4
 4 26 1 227.254 12.2222 3
 4 26 1 205.048 17.4296 1
 4 26 1 211.54 12.4488 8
 4 26 1 245.185 13.4109 4
 -4 26 -1 223.552 12.709 10
 -4 26 -1 224.86 12.6124 10
 4 26 1 227.788 13.3804 2
 4 26 1 216.745 13.3894 4
 -4 26 -1 224.794 12.9893 6
 -4 26 -1 199.277 12.7759 2
 -4 26 -1 196.496 16.2564 1
 -4 26 -1 227.376 12.5074 3
 -4 26 -1 214.572 12.5079 3
 6 -26 1 3.37728 2.46779 5
 6 -26 1 4.43397 2.08147 2
 6 -26 1 2.38662 1.07072 7
 -6 -26 -1 3.97658 1.99457 10
 6 -26 1 1.02403 0.74474 7
 -6 -26 -1 4.80393 2.01409 6
 -6 -26 -1 2.24252 0.89726 3
 6 -26 1 1.9371 2.24231 8
 6 -26 1 3.67898 1.84895 9
 6 26 1 2.14821 1.72411 2
 -6 26 -1 2.84541 1.60518 6
 6 26 1 4.98482 2.12138 8
 -6 26 -1 2.3459 1.6264 4
 -6 26 -1 2.77024 1.25972 3
 -6 26 -1 1.94506 1.04206 3
 -6 26 -1 1.82183 1.36199 10
 6 26 1 4.75632 2.02487 7
 7 -27 -1 13.2657 3.06521 9
 -7 -27 1 8.27416 2.55473 6
 7 -27 -1 11.3758 3.71835 8
 -7 -27 1 12.5219 3.69216 3
 7 -27 -1 10.8455 3.52451 2
 -7 -27 1 16.1994 3.33342 10
 7 -27 -1 16.5018 4.03533 5
 7 27 -1 14.2874 3.52996 7
 -7 27 1 9.24841 2.7916 6
 -7 27 1 11.2353 2.76134 10
 7 27 -1 12.5545 2.73119 4
 7 27 -1 13.2406 2.95455 8
 -7 27 1 9.38644 2.21131 3
 7 27 -1 12.7146 3.36276 2
 -7 27 1 12.6022 2.84746 4
 -5 -27 1 4.29037 1.52107 3
 -5 -27 1 5.04049 1.90999 10
 -5 -27 1 6.06836 1.96163 6
 -5 -27 1 5.28453 1.39363 8
 5 -27 -1 6.55656 1.67048 4
 -5 -27 1 3.63445 1.71449 2
 5 -27 -1 6.69424 2.12054 9
 5 -27 -1 7.94478 7.34199 1
 5 -27 -1 5.00453 2.02237 2
 5 -27 -1 2.64056 1.96809 8
 -5 -27 1 -1.3319 5.57496 1
 5 -27 -1 3.69006 1.94064 5
 -5 27 1 6.63452 1.93124 2
 5 27 -1 5.53839 2.04786 7
 -5 27 1 7.3923 1.97174 6
 -5 27 1 5.45452 1.69278 4
 5 27 -1 5.36167 1.55665 8
 5 27 -1 4.84632 1.39704 3
 -5 27 1 5.48175 1.67265 10
 -5 27 1 6.37822 1.75349 3
 5 27 -1 5.83565 1.73062 4
 -5 27 1 4.83945 6.28884 1
 5 27 -1 5.41875 1.74612 4
 -5 27 1 9.55239 3.32755 3
 5 27 -1 8.45467 7.53853 1
 -3 -27 1 -0.2016 0.71565 6
 -3 -27 1 -0.4552 0.73109 10
 3 -27 -1 0.71402 0.87457 2
 3 -27 -1 -0.0945 0.87516 9
 -3 -27 1 0.25461 0.33125 8
 3 -27 -1 5.10456 1.81482 5
 3 -27 -1 1.54354 0.9128 6
 -3 -27 1 0.18343 0.66481 2
 -3 -27 1 0.28509 0.68706 9
 3 -27 -1 0.80607 0.70896 4
 -3 -27 1 0.76571 0.93065 3
 3 -27 -1 0.79194 3.50638 1
 -3 -27 1 0.21844 0.6173 7
 -3 -27 1 0.75823 2.72614 1
 3 -27 -1 4.35277 1.74675 8
 -3 27 1 0.52375 0.7849 3
 -3 27 1 1.39387 1.20222 8
 3 27 -1 -0.1514 0.66047 6
 -3 27 1 0.88833 0.8281 6
 3 27 -1 0.20614 0.6007 10
 -3 27 1 -0.486 0.6078 10
 -3 27 1 -0.1365 0.78108 3
 3 27 -1 1.15229 0.86332 4
 3 27 -1 0.62037 0.82637 3
 -3 27 1 0.83693 0.83855 4
 3 27 -1 -0.6714 0.61672 2
 -3 27 1 -1.6959 2.8824 1
 3 27 -1 0.45641 0.72143 4
 3 27 -1 1.0023 0.70104 9
 -3 27 1 0.01538 0.65352 10
 3 27 -1 0.57066 0.91537 7
 -3 27 1 0.87045 1.02333 9
 -3 27 1 0.11485 0.99566 5
 -3 27 1 1.10598 0.82561 2
 3 27 -1 0.13947 3.01079 1
 1 -27 -1 254.341 13.535 8
 1 -27 -1 217.402 14.107 1
 -1 -27 1 243.904 12.4699 2
 -1 -27 1 241.706 12.9938 1
 -1 -27 1 244.323 13.7128 10
 1 -27 -1 250.973 13.7395 3
 1 -27 -1 273.034 13.9004 5
 1 -27 -1 264.99 13.8102 9
 -1 -27 1 249.436 13.4878 9
 1 -27 -1 238.771 12.9563 2
 -1 -27 1 227.492 13.5575 3
 1 -27 -1 262.158 12.8691 7
 -1 -27 1 240.492 13.4629 4
 1 -27 -1 248.611 13.7734 10
 -1 -27 1 252.811 13.6216 6
 -1 -27 1 240.733 13.5094 7
 1 -27 -1 229.254 13.3328 4
 -1 -27 1 256.702 13.1726 5
 1 27 -1 243.699 13.0835 5
 1 27 -1 238.51 13.4013 9
 1 27 -1 250.226 13.7038 10
 1 27 -1 234.958 13.4748 4
 -1 27 1 231.082 13.6297 3
 -1 27 1 239.223 12.8714 2
 -1 27 1 238.998 14.1137 1
 -1 27 1 248.355 13.458 6
 -1 27 1 246.248 12.9242 7
 -1 27 1 246.099 13.6933 5
 -1 27 1 268.188 13.5254 8
 -1 27 1 236.199 13.6318 10
 1 27 -1 234.688 13.5472 6
 -1 27 1 265.169 13.537 4
 1 27 -1 222.827 13.1159 1
 1 27 -1 241.879 13.632 3
 1 27 -1 254.637 13.7822 7
 -1 27 1 242.19 13.6463 6
 1 27 -1 233.697 12.5367 2
 -1 27 1 231.395 13.5496 9
 -1 -27 -1 368.596 18.8328 9
 1 -27 1 364.221 19.16 3
 1 -27 1 362.975 19.0899 10
 -1 -27 -1 357.233 19.0186 3
 -1 -27 -1 345.547 19.91 1
 1 -27 1 373.448 18.2555 2
 1 -27 1 369.31 19.8241 9
 1 -27 1 369.966 18.7344 7
 1 -27 1 354.478 19.2455 1
 1 -27 1 347.292 19.1387 4
 -1 -27 -1 360.473 18.571 5
 -1 -27 -1 369.173 19.2737 6
 1 -27 1 354.281 18.9576 8
 -1 -27 -1 342.584 19.1366 10
 1 -27 1 353.182 19.3108 5
 -1 -27 -1 365.33 19.0349 7
 -1 27 -1 344.046 18.9999 6
 1 27 1 358.198 18.5205 5
 1 27 1 343.029 18.2882 8
 -1 27 -1 353.624 18.1812 2
 -1 27 -1 344.184 18.8065 8
 1 27 1 331.723 19.1269 6
 -1 27 -1 373.172 19.2114 3
 1 27 1 334.901 18.3093 8
 1 27 1 348.214 19.0125 3
 1 27 1 341.371 19.8468 1
 -1 27 -1 347.722 18.8034 7
 1 27 1 346.91 18.7405 9
 -1 27 -1 336.718 18.9573 10
 -1 27 -1 372.357 19.2677 4
 1 27 1 328.975 19.0467 10
 -1 27 -1 346.764 19.2107 5
 -1 27 -1 353.338 19.1102 1
 -1 27 -1 358.667 18.8738 6
 -1 27 -1 343.319 19.1407 9
 1 27 1 367.379 19.1446 7
 1 27 1 353.893 19.139 4
 1 27 1 357.3 19.294 4
 1 27 1 347.355 18.646 2
 -3 -27 -1 95.5637 6.19617 8
 3 -27 1 121.61 7.37952 9
 -3 -27 -1 105.217 7.19203 6
 -3 -27 -1 108.082 6.83415 2
 3 -27 1 117.988 7.0374 2
 3 -27 1 100.399 6.62553 6
 -3 -27 -1 103.174 6.9635 10
 3 -27 1 98.1801 6.86748 4
 3 -27 1 100.077 6.19891 7
 3 -27 1 116.072 7.67259 5
 3 -27 1 108.365 10.1348 1
 3 -27 1 113.593 6.89903 3
 -3 -27 -1 97.8332 6.99571 7
 3 -27 1 104.582 7.42152 8
 -3 -27 -1 99.2738 9.53741 1
 -3 -27 -1 107.899 6.53986 3
 -3 -27 -1 102.788 5.78034 9
 3 27 1 103.354 5.75311 9
 3 27 1 102.581 7.15469 6
 3 27 1 99.0332 6.45163 3
 -3 27 -1 111.812 7.09477 9
 3 27 1 107.014 6.30702 8
 3 27 1 98.5139 6.78692 10
 -3 27 -1 99.4347 6.66266 10
 -3 27 -1 104.442 6.19282 7
 3 27 1 106.774 6.96254 2
 3 27 1 113.094 7.20771 4
 -3 27 -1 97.1326 6.96831 10
 -3 27 -1 94.652 7.22195 5
 -3 27 -1 114.297 7.32764 4
 -3 27 -1 126.216 7.12561 6
 -3 27 -1 98.8934 6.69636 3
 3 27 1 100.166 10.0531 1
 -3 27 -1 103.663 7.36547 8
 -3 27 -1 102.731 9.43531 1
 3 27 1 97.1889 7.10911 4
 -3 27 -1 104.086 6.69228 2
 3 27 1 121.912 7.63858 7
 5 -27 1 60.7909 5.33062 9
 5 -27 1 71.5228 6.61175 8
 -5 -27 -1 61.7483 5.28128 10
 -5 -27 -1 64.4865 4.96438 8
 -5 -27 -1 67.2721 5.83881 6
 -5 -27 -1 65.9063 5.74112 4
 5 -27 1 66.7306 5.85818 2
 5 -27 1 64.2978 4.51764 7
 5 -27 1 63.0513 5.99628 5
 -5 -27 -1 60.1949 4.39974 3
 5 27 1 60.2772 4.35852 3
 -5 27 -1 65.3187 4.79831 3
 -5 27 -1 61.9238 4.82331 3
 5 27 1 66.6051 5.84438 2
 -5 27 -1 67.2174 5.05048 10
 5 27 1 72.1201 5.74419 4
 -5 27 -1 65.4103 5.80448 4
 5 27 1 69.6583 5.25235 8
 5 27 1 57.6104 5.61977 7
 -5 27 -1 69.1271 5.48295 6
 -7 -27 -1 2.8148 1.8132 10
 7 -27 1 0.48393 2.77354 5
 7 -27 1 3.9968 2.99687 8
 7 -27 1 3.73478 1.78666 9
 -7 27 -1 0.19966 1.05527 10
 -7 27 -1 -0.1288 1.24451 6
 7 27 1 3.86085 2.00123 8
 -6 -28 1 10.944 1.82849 8
 -6 -28 1 6.48807 2.31211 10
 -6 -28 1 5.3077 2.08791 6
 6 -28 -1 2.9627 2.00889 2
 6 -28 -1 10.0647 2.97947 5
 -6 -28 1 6.50312 1.80347 3
 6 -28 -1 11.1218 3.44284 8
 6 -28 -1 8.24028 2.44287 9
 -6 28 1 11.9762 2.62431 10
 -6 28 1 6.83377 1.84594 3
 -6 28 1 7.33246 2.27871 6
 6 28 -1 5.93816 2.44245 2
 6 28 -1 7.10125 2.08667 8
 6 28 -1 9.10266 2.24779 4
 -6 28 1 8.76494 2.29993 4
 6 28 -1 6.30011 2.2813 7
 4 -28 -1 27.5935 3.05333 6
 4 -28 -1 28.8555 3.25058 2
 4 -28 -1 28.9894 3.40096 9
 -4 -28 1 28.4277 2.90886 3
 -4 -28 1 23.6146 5.9427 1
 4 -28 -1 28.2176 3.57479 5
 -4 -28 1 27.6244 2.83596 2
 4 -28 -1 28.9966 6.85443 1
 -4 -28 1 29.6073 2.27082 9
 -4 -28 1 28.8279 3.27093 10
 4 -28 -1 31.003 3.73166 8
 -4 -28 1 31.5474 3.3549 6
 4 -28 -1 29.8019 2.87796 4
 -4 28 1 28.9516 6.27133 1
 4 28 -1 33.0314 3.16737 4
 4 28 -1 28.1688 2.34465 8
 4 28 -1 28.8198 2.85664 3
 -4 28 1 29.5991 3.06842 3
 -4 28 1 27.7607 3.04367 6
 -4 28 1 25.8297 2.8964 2
 4 28 -1 25.8927 2.1846 9
 -4 28 1 29.9934 3.06914 10
 4 28 -1 23.7012 6.34295 1
 -4 28 1 29.2388 3.05093 4
 4 28 -1 25.6998 3.16587 7
 4 28 -1 28.5784 3.16041 2
 -4 28 1 24.8646 2.86217 3
 2 -28 -1 26.4452 2.41489 2
 2 -28 -1 29.7312 2.91562 3
 -2 -28 1 30.7036 2.2276 2
 -2 -28 1 27.4336 2.60862 4
 2 -28 -1 31.0627 3.0542 8
 -2 -28 1 29.4419 3.78037 1
 2 -28 -1 25.3561 2.53444 6
 -2 -28 1 26.476 2.72464 6
 2 -28 -1 30.1462 2.57025 4
 -2 -28 1 30.1096 2.03534 5
 2 -28 -1 31.5157 3.24406 5
 -2 -28 1 31.6588 2.60066 9
 2 -28 -1 37.92 4.82871 1
 2 -28 -1 27.2702 2.88662 9
 -2 -28 1 31.4657 2.843 7
 -2 -28 1 31.0751 2.93511 10
 -2 -28 1 33.4933 2.92921 3
 -2 28 1 27.2847 2.34073 2
 -2 28 1 32.1955 2.81066 10
 2 28 -1 28.6437 2.35791 2
 -2 28 1 27.8044 2.95755 5
 2 28 -1 27.2336 2.45551 9
 -2 28 1 29.5776 1.66712 7
 2 28 -1 31.949 2.76655 4
 2 28 -1 31.6025 2.86385 4
 -2 28 1 30.2397 2.83674 3
 -2 28 1 29.854 1.64642 7
 2 28 -1 30.1335 2.00549 5
 -2 28 1 28.9783 4.36546 1
 2 28 -1 27.2852 2.85418 7
 -2 28 1 31.5058 2.75149 6
 -2 28 1 29.8521 2.67937 4
 2 28 -1 27.0222 2.70709 6
 2 28 -1 28.4693 4.30659 1
 2 28 -1 29.4743 2.74305 3
 -2 28 1 28.5194 2.85451 8
 0 -28 -1 4.31299 1.09052 4
 0 -28 -1 5.107 1.28902 5
 0 -28 -1 5.7003 1.11111 7
 0 -28 1 6.14817 1.42756 3
 0 -28 -1 6.19641 1.41696 9
 0 -28 1 6.38647 1.39441 10
 0 -28 1 7.38001 1.53928 9
 0 -28 1 5.98783 1.3902 5
 0 -28 -1 5.98536 1.02077 8
 0 -28 -1 5.23785 1.32027 10
 0 -28 1 5.76006 0.99043 8
 0 -28 1 6.48445 1.30463 4
 0 -28 -1 5.46004 1.3164 3
 0 28 1 3.87681 1.21423 3
 0 28 1 4.53406 1.13866 4
 0 28 1 4.15384 1.00957 7
 0 28 1 6.51291 1.34693 6
 0 28 1 6.86544 1.45499 10
 0 28 -1 5.08374 0.89146 8
 0 28 -1 4.74388 1.17324 4
 0 28 -1 5.93961 1.26551 6
 0 28 1 3.61197 0.66856 2
 0 28 1 6.50681 1.41667 6
 0 28 -1 5.52861 1.28647 7
 0 28 1 7.42057 1.44453 9
 0 28 -1 4.91025 1.32056 3
 0 28 1 5.54689 0.97527 8
 0 28 1 5.54131 1.26421 5
 0 28 1 5.72824 0.81107 2
 0 28 1 4.03035 1.51536 1
 0 28 1 3.85576 1.77612 1
 0 28 -1 6.15994 1.39269 5
 0 28 -1 4.85157 1.22423 10
 0 28 -1 6.05729 1.19728 6
 0 28 -1 3.71461 1.25777 9
 2 -28 1 388.519 20.0494 2
 2 -28 1 399.074 19.9041 7
 -2 -28 -1 366.266 20.5529 7
 -2 -28 -1 399.722 20.3409 3
 -2 -28 -1 379.775 20.6052 10
 -2 -28 -1 369.213 22.2488 1
 2 -28 1 375.542 22.1033 1
 -2 -28 -1 390.371 20.7732 6
 2 -28 1 373.396 20.7094 8
 2 -28 1 375.321 20.4738 3
 2 -28 1 365.182 20.4673 4
 -2 -28 -1 382.042 20.1104 2
 -2 -28 -1 385.148 19.8544 9
 2 -28 1 367.365 20.9129 5
 2 -28 1 380.311 20.7275 9
 2 -28 1 347.513 20.1549 6
 -2 28 -1 398.962 20.5434 3
 -2 28 -1 379.347 20.3597 10
 2 28 1 373.276 20.7885 4
 2 28 1 410.951 22.8062 1
 2 28 1 357.05 19.3113 5
 -2 28 -1 355.877 21.655 1
 2 28 1 381.969 20.2954 3
 2 28 1 342.32 19.3099 5
 2 28 1 384.407 19.5709 8
 2 28 1 409.73 20.9065 7
 2 28 1 401.202 20.7356 4
 -2 28 -1 351.717 20.7308 5
 -2 28 -1 375.46 19.9521 7
 -2 28 -1 395.582 19.9452 2
 -2 28 -1 401.431 20.6381 8
 -2 28 -1 392.762 20.3831 6
 -2 28 -1 366.26 20.1712 10
 2 28 1 376.628 19.7932 9
 2 28 1 346.679 20.5524 6
 -2 28 -1 395.829 20.6987 9
 2 28 1 370.051 20.2423 2
 2 28 1 366.004 19.6716 8
 -2 28 -1 385.341 20.7639 4
 -4 -28 -1 39.0693 7.56985 1
 4 -28 1 36.9945 3.55928 4
 4 -28 1 40.6801 3.89447 2
 4 -28 1 32.5156 3.22175 6
 -4 -28 -1 31.5912 3.43805 2
 -4 -28 -1 34.7993 3.04034 8
 4 -28 1 33.0855 4.14434 5
 -4 -28 -1 45.3017 4.08715 6
 4 -28 1 40.9664 4.3866 8
 -4 -28 -1 35.967 3.54823 10
 4 -28 1 34.6275 2.62072 7
 4 -28 1 34.0242 2.78191 7
 4 -28 1 33.0366 3.56121 9
 -4 -28 -1 32.2949 2.96323 3
 4 -28 1 48.6568 9.6551 1
 -4 28 -1 28.2645 6.62373 1
 4 28 1 41.3885 3.09667 3
 4 28 1 47.7334 9.07411 1
 -4 28 -1 35.5007 3.24859 10
 4 28 1 34.4432 3.77582 2
 -4 28 -1 34.4952 3.30038 3
 -4 28 -1 30.9165 3.32627 6
 4 28 1 41.7645 4.05678 7
 4 28 1 38.4212 3.25373 8
 -4 28 -1 36.6787 3.78992 4
 4 28 1 34.4867 3.56592 4
 -4 28 -1 29.9082 3.13107 10
 -4 28 -1 36.0012 3.52893 2
 -4 28 -1 35.2662 3.1626 3
 6 -28 1 75.8115 6.45211 9
 6 -28 1 84.9337 7.65751 5
 6 -28 1 68.5604 7.35108 8
 -6 -28 -1 90.6864 7.25534 4
 6 -28 1 80.3928 5.44771 7
 -6 -28 -1 82.5693 7.98279 6
 -6 -28 -1 86.9592 6.73604 10
 6 -28 1 76.7314 7.07379 2
 6 -28 1 77.4577 5.16131 7
 6 28 1 82.3252 5.17149 3
 6 28 1 74.2458 6.30476 8
 -6 28 -1 84.0956 5.76365 3
 -6 28 -1 74.2059 5.73728 3
 6 28 1 72.1732 6.52561 4
 -6 28 -1 88.911 7.24348 4
 -6 28 -1 89.3264 6.2521 10
 -6 28 -1 87.8621 6.82024 6
 6 28 1 79.0948 7.35997 2
 7 -29 -1 9.80995 3.51504 5
 7 -29 -1 10.9285 2.96107 9
 7 -29 -1 12.5772 3.30831 2
 -7 -29 1 15.1148 3.45397 10
 -7 -29 1 14.2427 2.35491 3
 -7 29 1 13.2369 2.80805 4
 -7 29 1 8.94578 2.23002 3
 7 29 -1 9.76623 3.26659 2
 7 29 -1 11.9013 3.1406 7
 7 29 -1 10.0129 2.43204 4
 -7 29 1 13.4077 3.02464 6
 7 29 -1 12.0541 2.85815 8
 -7 29 1 15.0656 3.17078 10
 5 -29 -1 19.0457 3.50899 2
 5 -29 -1 13.3559 2.18428 4
 5 -29 -1 14.4711 3.34551 5
 5 -29 -1 16.3177 2.75118 9
 5 -29 -1 16.0684 3.91385 8
 -5 -29 1 14.0148 2.50068 2
 -5 -29 1 17.045 2.74673 10
 -5 -29 1 17.7232 2.7767 6
 -5 -29 1 19.9543 2.49736 3
 -5 -29 1 19.5631 1.9795 8
 5 29 -1 18.892 2.52791 4
 -5 29 1 11.5843 2.34855 3
 -5 29 1 16.9409 2.51584 2
 -5 29 1 21.837 2.86042 6
 5 29 -1 18.9793 4.18091 2
 -5 29 1 16.0496 2.44957 10
 5 29 -1 19.33 2.36757 3
 5 29 -1 17.2729 2.85345 7
 5 29 -1 12.86 2.00413 8
 -3 -29 1 201.676 12.3074 10
 3 -29 -1 215.402 12.478 9
 3 -29 -1 203.092 12.5922 8
 -3 -29 1 199.952 11.6151 2
 3 -29 -1 222.457 15.3407 1
 -3 -29 1 212.8 14.0423 1
 -3 -29 1 219.451 12.4728 6
 3 -29 -1 194.345 11.8024 4
 -3 -29 1 208.65 12.0746 3
 3 -29 -1 227.906 12.2044 2
 3 -29 -1 196.225 12.1642 3
 -3 -29 1 193.816 11.3815 9
 3 -29 -1 194.14 12.5733 5
 3 29 -1 197.793 11.3873 9
 3 29 -1 199.51 11.8597 2
 3 29 -1 202.349 11.9857 3
 3 29 -1 216.155 12.3555 4
 -3 29 1 198.202 11.7531 2
 -3 29 1 224.275 12.403 10
 -3 29 1 184.764 12.2242 8
 -3 29 1 216.095 12.151 4
 -3 29 1 235.308 15.0283 1
 -3 29 1 206.928 12.0687 3
 3 29 -1 200.896 12.0167 4
 -3 29 1 225.395 12.26 10
 3 29 -1 200.419 14.4414 1
 -3 29 1 217.131 12.2465 3
 3 29 -1 222.764 12.6841 7
 -3 29 1 195.989 12.8288 9
 -3 29 1 224.113 12.2753 6
 -1 -29 1 7.33513 1.53174 6
 1 -29 -1 12.2663 2.46151 1
 -1 -29 1 11.4199 1.92821 9
 -1 -29 1 10.355 1.89175 3
 1 -29 -1 7.98593 0.94417 7
 1 -29 -1 9.45276 1.74782 5
 1 -29 -1 7.74646 1.6784 3
 -1 -29 1 8.16825 1.26583 5
 -1 -29 1 7.33475 0.59899 2
 -1 -29 1 6.94712 1.17885 1
 1 -29 -1 9.04189 1.30117 4
 -1 -29 1 7.21662 1.41912 4
 1 -29 -1 8.68552 1.45813 8
 1 -29 -1 7.57946 1.01409 2
 -1 -29 1 6.74823 1.37433 7
 -1 29 1 9.71995 1.34908 6
 -1 29 1 7.49209 0.98465 2
 1 29 -1 8.26943 1.37457 6
 1 29 -1 8.13633 1.42022 1
 -1 29 1 7.78614 1.54924 6
 -1 29 1 9.71475 1.55667 9
 1 29 -1 7.78773 1.61211 7
 -1 29 1 7.61692 1.33474 8
 -1 29 1 8.93966 1.48886 3
 -1 29 1 8.79345 1.79838 5
 1 29 -1 8.62199 1.62176 9
 -1 29 1 8.49541 2.20784 1
 1 29 -1 8.12706 1.23835 5
 -1 29 1 8.90971 1.37264 4
 -1 29 1 9.48504 1.74599 10
 1 29 -1 9.27581 1.47071 10
 1 29 -1 7.09885 0.63742 2
 -1 29 1 7.27699 0.999 7
 1 29 -1 6.79421 1.5541 3
 1 29 -1 9.1067 1.41934 4
 1 -29 1 49.2369 4.02808 1
 -1 -29 -1 45.4183 3.55701 7
 1 -29 1 56.4985 3.95606 3
 -1 -29 -1 45.9945 3.74801 6
 -1 -29 -1 47.2538 3.67425 3
 -1 -29 -1 43.0853 4.48891 1
 -1 -29 -1 42.3405 3.20602 5
 1 -29 1 49.4961 3.75591 10
 1 -29 1 46.6695 3.64246 4
 1 -29 1 51.6221 4.05008 5
 1 -29 1 52.3113 3.40326 7
 -1 -29 -1 46.9448 3.83786 10
 1 -29 1 48.045 3.85375 9
 1 -29 1 50.9926 3.69555 8
 1 -29 1 51.08 2.91766 2
 -1 -29 -1 44.5795 3.48775 9
 -1 29 -1 46.4636 3.75946 1
 -1 29 -1 56.6929 3.95774 4
 1 29 1 48.2348 3.83827 4
 1 29 1 43.6904 3.19332 5
 1 29 1 55.8967 3.87436 4
 1 29 1 47.3826 3.28341 2
 -1 29 -1 51.4916 3.72469 6
 -1 29 -1 42.7149 2.80454 2
 1 29 1 45.4987 3.44064 9
 1 29 1 43.6774 2.95264 8
 1 29 1 55.0204 3.8356 3
 1 29 1 51.9336 3.75597 7
 -1 29 -1 46.1872 3.4637 8
 1 29 1 44.814 3.68185 10
 -1 29 -1 47.272 3.63956 10
 -1 29 -1 49.4719 3.54209 6
 -1 29 -1 45.6194 5.07101 9
 1 29 1 44.1722 3.09767 2
 1 29 1 47.9313 3.78515 6
 -1 29 -1 45.4783 3.73116 3
 -1 29 -1 47.5034 3.85988 5
 1 29 1 47.4492 3.01874 8
 -1 29 -1 45.9426 3.43736 7
 1 29 1 53.4105 4.84302 1
 3 -29 1 51.8087 4.46812 9
 3 -29 1 55.9074 3.64568 7
 -3 -29 -1 48.8872 3.28525 9
 3 -29 1 50.8813 4.72488 8
 -3 -29 -1 51.9385 4.38501 7
 3 -29 1 59.4095 4.31766 2
 3 -29 1 68.8934 8.08784 1
 3 -29 1 63.3848 5.08989 5
 -3 -29 -1 50.0664 7.07389 1
 3 -29 1 49.9279 4.01614 6
 -3 -29 -1 50.2014 4.06499 2
 -3 -29 -1 61.9084 4.70159 6
 -3 -29 -1 52.0369 4.30761 10
 3 -29 1 55.107 4.35884 4
 -3 -29 -1 53.3372 3.98918 3
 3 -29 1 59.9359 4.37953 3
 -3 29 -1 51.9477 4.46546 4
 3 29 1 51.6647 3.61965 8
 3 29 1 55.83 4.51005 6
 3 29 1 53.4668 3.28493 9
 3 29 1 45.9947 7.53607 1
 -3 29 -1 48.1317 5.20279 10
 -3 29 -1 59.7066 4.14174 2
 3 29 1 53.2551 3.97819 3
 -3 29 -1 45.0598 4.56218 5
 -3 29 -1 58.8625 4.32309 6
 3 29 1 59.1617 4.56214 4
 -3 29 -1 61.5975 7.29735 1
 3 29 1 47.8643 3.6043 8
 -3 29 -1 51.8488 3.55192 7
 -3 29 -1 46.0626 3.89101 10
 3 29 1 49.0109 4.21291 10
 -3 29 -1 56.9708 4.28201 3
 3 29 1 56.6539 4.67413 7
 3 29 1 48.0369 4.11091 2
 5 -29 1 17.6667 3.11709 2
 -5 -29 -1 15.0801 2.60669 10
 5 -29 1 13.9779 3.25059 5
 -5 -29 -1 22.3428 3.15375 6
 5 -29 1 17.3505 1.74173 7
 5 -29 1 14.2575 3.59583 8
 5 -29 1 13.1157 2.83181 9
 -5 -29 -1 19.9322 2.18938 3
 5 29 1 16.5412 2.91707 7
 5 29 1 22.3976 2.72609 8
 5 29 1 17.6441 1.98934 3
 -5 29 -1 19.3893 2.72369 6
 -5 29 -1 18.2777 2.90242 4
 -5 29 -1 17.0932 2.35696 3
 5 29 1 15.0947 2.61002 4
 5 29 1 21.3347 3.30255 2
 -5 29 -1 18.0995 2.43374 10
 -5 29 -1 19.0016 2.37359 3
 -7 -29 -1 20.6892 3.41435 10
 7 -29 1 20.2751 5.06942 8
 7 -29 1 32.9498 3.92132 9
 -7 29 -1 26.763 3.29376 10
 7 29 1 19.2171 4.85236 8
 -6 -30 1 11.2954 2.82571 6
 6 -30 -1 14.9492 3.87196 8
 -6 -30 1 11.4376 3.00376 10
 6 -30 -1 7.68146 2.6592 2
 6 -30 -1 10.248 3.16686 5
 -6 -30 1 11.5103 2.86188 3
 -6 30 1 12.0909 2.64758 10
 6 30 -1 13.1535 2.06584 3
 -6 30 1 15.0264 3.07288 6
 6 30 -1 12.0036 3.11962 7
 6 30 -1 11.9742 2.57307 4
 6 30 -1 12.5238 2.42703 8
 -6 30 1 10.2201 2.33628 3
 6 30 -1 13.4663 3.27491 2
 -6 30 1 10.9847 2.56219 4
 4 -30 -1 8.35414 2.9393 5
 4 -30 -1 7.99453 1.75016 4
 -4 -30 1 7.96939 2.0671 10
 4 -30 -1 11.9656 2.9717 8
 -4 -30 1 8.65277 1.86808 2
 -4 -30 1 4.37309 4.32206 1
 4 -30 -1 7.62265 2.20797 9
 -4 -30 1 9.64325 1.13342 8
 4 -30 -1 12.385 2.50016 2
 -4 -30 1 9.59303 2.00145 3
 -4 -30 1 9.5961 1.38015 9
 4 -30 -1 9.07244 5.52636 1
 -4 -30 1 13.6199 2.56318 6
 4 30 -1 12.5291 2.21436 2
 4 30 -1 7.30216 1.75361 4
 -4 30 1 9.30544 1.95383 4
 4 30 -1 10.6421 1.32734 9
 4 30 -1 10.3114 5.94996 1
 -4 30 1 9.25586 2.08757 3
 -4 30 1 16.2764 5.93621 1
 4 30 -1 9.47706 1.24749 8
 -4 30 1 6.49216 1.69973 2
 -4 30 1 12.1708 2.27978 6
 4 30 -1 4.03743 2.08581 7
 4 30 -1 8.39918 1.9292 4
 -4 30 1 12.642 2.02486 3
 4 30 -1 11.9977 1.85713 3
 -4 30 1 8.03566 1.95043 10
 -2 -30 1 141.392 9.33845 1
 2 -30 -1 140.19 8.82358 9
 2 -30 -1 152.039 8.46751 4
 -2 -30 1 145.72 7.67278 5
 -2 -30 1 143.254 7.82038 2
 2 -30 -1 151.624 8.921 8
 -2 -30 1 147.788 8.34953 9
 -2 -30 1 147.751 8.80562 6
 2 -30 -1 153.964 9.17426 5
 -2 -30 1 130.303 8.47793 4
 2 -30 -1 137.453 8.45889 6
 2 -30 -1 150.174 8.8578 3
 2 -30 -1 142.788 8.21036 2
 -2 -30 1 134.386 8.56826 3
 -2 -30 1 132.087 8.5895 7
 2 -30 -1 136.093 10.2585 1
 -2 -30 1 139.653 8.78179 10
 2 30 -1 134.054 7.59613 5
 -2 30 1 144.611 7.35239 7
 -2 30 1 140.128 9.92977 1
 -2 30 1 133.139 8.81623 5
 2 30 -1 138.105 8.67619 10
 2 30 -1 134.677 8.63288 6
 -2 30 1 145.82 8.78237 3
 -2 30 1 145.078 8.73939 10
 -2 30 1 135.995 8.67444 9
 -2 30 1 140.956 8.54575 6
 -2 30 1 135.407 8.00011 2
 2 30 -1 141.193 7.96087 2
 -2 30 1 134.546 7.28982 7
 -2 30 1 137.38 8.61177 8
 2 30 -1 138.144 8.84179 7
 2 30 -1 142.829 8.57794 4
 2 30 -1 143.341 8.64681 3
 2 30 -1 135.346 9.65836 1
 2 30 -1 136.462 8.19433 9
 -2 30 1 143.118 8.52523 4
 -2 30 1 145.536 8.60933 10
 2 30 -1 134.977 8.64729 4
 0 -30 1 24.0071 2.80706 9
 0 -30 -1 26.3929 2.41131 5
 0 -30 1 20.626 1.87278 8
 0 -30 -1 19.5381 2.25384 3
 0 -30 -1 20.6831 1.94512 8
 0 -30 1 25.5585 2.44155 10
 0 -30 -1 24.2416 2.23177 4
 0 -30 1 20.3804 2.0502 7
 0 -30 -1 20.1195 2.25527 9
 0 -30 1 26.3925 2.34656 4
 0 -30 1 20.5482 2.29605 3
 0 -30 1 22.2831 2.67639 5
 0 -30 -1 24.9659 2.50684 10
 0 30 1 22.4724 1.61009 2
 0 30 1 20.3354 1.67136 2
 0 30 1 23.1309 2.37147 10
 0 30 -1 25.9205 2.27536 6
 0 30 1 21.0981 2.05028 7
 0 30 1 19.5439 1.88419 8
 0 30 -1 24.6938 2.34589 7
 0 30 -1 24.9122 2.39592 10
 0 30 1 22.825 2.26111 5
 0 30 1 18.4033 2.10282 4
 0 30 -1 21.7593 2.27258 4
 0 30 -1 24.5339 2.4741 9
 0 30 -1 26.5719 2.43033 6
 0 30 1 16.3839 2.95593 1
 0 30 -1 21.2502 2.22707 5
 0 30 1 21.9984 2.29579 9
 0 30 1 24.5165 2.46897 3
 0 30 1 21.6853 2.65224 1
 0 30 1 23.1372 2.36401 6
 0 30 -1 23.1433 2.4078 3
 0 30 1 20.7421 2.1876 6
 0 30 -1 21.9805 1.80171 8
 -2 -30 -1 156.059 9.01903 3
 2 -30 1 150.464 9.18727 3
 -2 -30 -1 150.442 8.74063 2
 2 -30 1 159.888 9.53253 9
 2 -30 1 149.324 10.0301 8
 2 -30 1 136.924 10.5729 1
 2 -30 1 141.808 8.85728 6
 -2 -30 -1 147.296 9.20841 7
 -2 -30 -1 162.308 9.50181 6
 2 -30 1 151.49 8.64265 2
 -2 -30 -1 159.563 11.0973 1
 -2 -30 -1 164.34 8.66362 9
 2 -30 1 157.431 9.70301 5
 -2 -30 -1 144.777 9.23779 10
 2 -30 1 150.935 9.24066 4
 2 -30 1 167.544 8.61954 7
 -2 30 -1 132.178 9.33031 5
 2 30 1 148.249 8.97753 3
 -2 30 -1 132.568 9.10993 9
 -2 30 -1 149.285 9.04172 10
 -2 30 -1 139.231 10.2676 1
 -2 30 -1 146.449 8.50685 2
 2 30 1 151.391 11.1135 1
 2 30 1 170.436 9.57899 7
 2 30 1 149.531 8.03411 5
 2 30 1 143.99 8.25643 8
 2 30 1 153.394 8.87835 2
 -2 30 -1 147.795 9.17326 8
 2 30 1 161.204 9.37108 4
 2 30 1 143.417 9.27563 6
 -2 30 -1 162.33 9.28659 3
 2 30 1 145.583 9.17854 10
 -2 30 -1 151.117 9.01006 6
 2 30 1 152.693 8.17536 8
 2 30 1 149.136 8.0558 5
 -2 30 -1 157.423 8.66308 7
 -2 30 -1 162.966 9.48044 4
 2 30 1 147.463 9.41178 4
 2 30 1 144.082 8.49524 9
 -4 -30 -1 23.3462 2.94619 10
 -4 -30 -1 28.3215 2.67107 3
 -4 -30 -1 29.7263 7.43637 1
 -4 -30 -1 26.8968 2.50866 8
 4 -30 1 25.0296 2.10457 7
 4 -30 1 24.1634 3.38605 4
 -4 -30 -1 30.9136 3.43366 6
 4 -30 1 19.514 7.11764 1
 4 -30 1 28.2222 2.32719 7
 4 -30 1 25.6599 3.20888 9
 4 -30 1 22.5432 3.52677 8
 4 -30 1 32.139 3.40835 2
 -4 -30 -1 25.0303 2.97171 2
 4 -30 1 23.345 3.69702 5
 -4 30 -1 32.311 3.19673 2
 4 30 1 24.6275 7.37268 1
 -4 30 -1 30.0757 6.81653 1
 -4 30 -1 29.5655 2.97292 3
 -4 30 -1 23.8667 2.9449 6
 4 30 1 29.1654 3.25482 4
 -4 30 -1 25.5835 2.72624 3
 -4 30 -1 33.0714 3.03579 10
 4 30 1 26.5262 3.3344 7
 4 30 1 23.3521 2.55427 8
 -4 30 -1 21.7839 2.6874 10
 4 30 1 28.4507 2.62563 3
 -4 30 -1 32.1025 3.48732 4
 4 30 1 26.2077 3.24097 2
 6 -30 1 34.3344 4.56455 2
 6 -30 1 30.8175 6.93967 5
 -6 -30 -1 33.1696 3.89751 10
 -6 -30 -1 31.2919 2.87241 3
 -6 -30 -1 36.0161 4.57812 6
 6 -30 1 37.0465 4.71181 9
 6 -30 1 34.6078 2.97789 7
 6 -30 1 33.6894 4.99213 8
 6 30 1 35.2372 3.99864 8
 -6 30 -1 32.7021 3.40798 3
 -6 30 -1 35.1572 3.37457 3
 -6 30 -1 33.8664 4.06262 6
 6 30 1 35.7456 4.51548 7
 6 30 1 36.772 4.81576 2
 -6 30 -1 35.4799 3.64649 10
 6 30 1 34.6242 4.10472 4
 6 30 1 35.5184 2.89904 3
 7 -31 -1 12.7403 3.46565 2
 -7 -31 1 16.3305 3.52039 10
 7 -31 -1 13.8569 4.30531 8
 7 -31 -1 16.1678 3.96955 5
 7 -31 -1 9.74371 2.83198 9
 -7 -31 1 10.7678 2.32934 3
 7 31 -1 13.4072 2.79482 8
 7 31 -1 18.1796 2.8941 4
 7 31 -1 16.5175 4.04497 2
 -7 31 1 12.5746 2.49931 3
 -7 31 1 14.0325 3.17405 10
 5 -31 -1 19.6051 2.46872 4
 5 -31 -1 21.0951 4.61942 8
 -5 -31 1 18.3928 1.42621 9
 5 -31 -1 23.9388 3.18491 9
 -5 -31 1 19.2303 2.62062 3
 5 -31 -1 18.9927 3.10904 2
 -5 -31 1 17.3119 1.41468 9
 -5 -31 1 23.7482 3.28996 10
 5 -31 -1 20.1909 4.00634 5
 -5 -31 1 16.7244 2.82969 6
 -5 -31 1 21.3761 2.00864 8
 -5 -31 1 15.5438 2.46853 2
 -5 31 1 22.4839 2.94821 10
 5 31 -1 24.3217 2.89336 4
 5 31 -1 16.2209 3.26833 2
 5 31 -1 19.8605 3.01883 7
 5 31 -1 16.7522 2.09072 8
 -5 31 1 19.5878 2.832 6
 -5 31 1 19.5454 2.74215 3
 -5 31 1 18.3495 2.59366 4
 -5 31 1 21.8757 2.83549 2
 -5 31 1 19.1327 2.60437 3
 3 -31 -1 32.0804 3.40211 9
 -3 -31 1 27.4449 5.34938 1
 3 -31 -1 29.3891 2.92477 6
 -3 -31 1 31.9443 2.69983 9
 3 -31 -1 34.1597 3.3371 3
 3 -31 -1 30.6478 2.99962 2
 -3 -31 1 26.3293 2.96797 7
 -3 -31 1 32.8568 3.34871 10
 -3 -31 1 33.8511 2.86481 2
 3 -31 -1 33.6386 3.80258 5
 3 -31 -1 34.1253 6.71724 1
 3 -31 -1 30.5929 3.55959 8
 -3 -31 1 27.1741 3.1027 6
 3 -31 -1 32.8102 2.92102 4
 -3 -31 1 34.0471 3.21279 3
 -3 31 1 38.4623 3.41821 3
 3 31 -1 29.3799 2.5606 9
 3 31 -1 34.8366 3.15022 4
 3 31 -1 30.8078 3.3261 7
 3 31 -1 28.7934 5.72692 1
 -3 31 1 29.495 3.03304 4
 -3 31 1 30.8578 3.28114 8
 -3 31 1 32.2432 5.97208 1
 3 31 -1 31.0958 3.05437 3
 -3 31 1 30.6987 3.0926 3
 -3 31 1 29.6584 2.77857 2
 3 31 -1 37.0861 3.37585 6
 -3 31 1 34.5072 3.16535 10
 -3 31 1 29.1813 3.36446 5
 3 31 -1 26.9768 2.77312 2
 -3 31 1 36.2123 3.22055 6
 3 31 -1 32.2714 3.20416 4
 1 -31 -1 46.1701 2.91225 2
 1 -31 -1 41.0669 3.31288 4
 1 -31 -1 44.8274 3.75165 5
 1 -31 -1 52.0072 3.62613 8
 1 -31 -1 40.4904 3.60922 10
 -1 -31 1 39.3481 3.43026 9
 1 -31 -1 37.97 4.14937 1
 -1 -31 1 40.6699 3.36988 4
 -1 -31 1 47.6122 3.74921 10
 -1 -31 1 43.958 3.55061 6
 1 -31 -1 40.2408 3.58791 3
 1 -31 -1 44.3352 3.69939 9
 -1 -31 1 44.9189 3.48295 7
 -1 -31 1 49.6712 3.76115 3
 -1 -31 1 44.9352 3.24304 5
 1 -31 -1 46.5728 2.91526 7
 -1 31 1 49.9477 3.77474 3
 1 31 -1 43.3556 3.63348 7
 -1 31 1 45.632 3.46961 4
 -1 31 1 41.9112 3.54429 6
 -1 31 1 45.9347 3.46446 6
 1 31 -1 41.4873 3.49814 6
 -1 31 1 38.484 4.2598 1
 1 31 -1 41.3492 3.11921 5
 -1 31 1 38.2979 2.75211 2
 -1 31 1 43.9903 2.9985 7
 -1 31 1 46.5859 3.72645 5
 1 31 -1 39.8827 3.39913 9
 -1 31 1 38.5667 3.23492 8
 1 31 -1 43.0067 3.62928 3
 1 31 -1 47.6691 3.58595 4
 -1 -31 -1 53.2641 3.86884 9
 -1 -31 -1 53.0712 3.61261 5
 -1 -31 -1 57.3569 4.00848 7
 -1 -31 -1 54.0021 4.16444 10
 -1 -31 -1 53.3605 4.14869 6
 -1 -31 -1 61.4164 4.21235 3
 1 -31 1 59.9255 4.4469 5
 1 -31 1 53.8649 4.28924 9
 1 -31 1 58.4692 3.71614 7
 1 -31 1 48.2868 3.8909 4
 1 -31 1 56.815 4.60504 10
 1 -31 1 54.682 3.08962 2
 1 -31 1 49.9359 4.04197 3
 1 -31 1 52.9504 4.08646 1
 1 -31 1 45.7595 3.81861 8
 -1 31 -1 55.1529 4.03161 6
 1 31 1 55.7661 3.42154 2
 1 31 1 48.2747 4.06294 6
 -1 31 -1 44.4711 3.94988 3
 1 31 1 46.716 4.35695 10
 -1 31 -1 54.8743 3.80843 8
 -1 31 -1 49.2302 4.14243 5
 1 31 1 52.6473 3.56971 5
 -1 31 -1 56.4724 4.17748 4
 -1 31 -1 50.8618 3.84642 1
 -1 31 -1 49.9755 3.72721 7
 -1 31 -1 55.0161 3.87645 6
 1 31 1 58.7333 4.17448 4
 1 31 1 50.2244 3.9951 3
 1 31 1 50.7196 3.24899 8
 -1 31 -1 52.7594 3.99437 10
 -1 31 -1 56.7153 4.21876 9
 1 31 1 51.7344 3.5227 2
 1 31 1 54.5219 4.04637 7
 1 31 1 48.9978 4.9174 1
 -1 31 -1 48.3435 2.99937 2
 1 31 1 48.932 5.31781 1
 1 31 1 48.5682 4.0735 4
 1 31 1 55.7165 3.85114 9
 1 31 1 48.6028 3.19858 8
 3 -31 1 14.4849 2.6665 5
 3 -31 1 14.8301 2.13771 2
 3 -31 1 13.9803 2.86132 8
 3 -31 1 19.0574 1.75065 7
 -3 -31 -1 18.2352 2.41224 10
 -3 -31 -1 17.8961 1.68458 9
 -3 -31 -1 15.9443 2.27508 7
 -3 -31 -1 17.93 2.16521 3
 -3 -31 -1 20.0695 4.98707 1
 3 -31 1 17.1351 2.3576 3
 -3 -31 -1 15.2331 2.35078 6
 -3 -31 -1 13.3832 2.01694 2
 3 -31 1 15.2993 2.62828 9
 3 -31 1 10.3586 4.69793 1
 3 31 1 20.1779 2.51653 6
 -3 31 -1 12.46 2.03128 10
 -3 31 -1 16.4195 2.01894 2
 3 31 1 13.2156 2.21478 4
 -3 31 -1 17.8583 2.24617 6
 -3 31 -1 16.0956 2.04533 10
 3 31 1 16.6959 2.05043 3
 -3 31 -1 18.0678 2.5003 4
 3 31 1 17.6061 2.36539 4
 -3 31 -1 20.576 2.44224 3
 3 31 1 14.8968 1.70233 8
 -3 31 -1 16.6219 4.65344 1
 3 31 1 28.2111 6.11637 1
 -3 31 -1 17.2417 1.68728 7
 3 31 1 17.2095 2.18256 8
 3 31 1 20.348 2.6415 7
 3 31 1 19.8327 2.4186 2
 -3 31 -1 14.3667 2.54874 5
 5 -31 1 80.3188 6.49266 9
 -5 -31 -1 81.1195 6.38175 10
 -5 -31 -1 78.2882 5.44401 3
 5 -31 1 64.0016 6.66678 5
 5 -31 1 89.7978 5.02437 7
 5 -31 1 80.0402 7.35058 8
 -5 -31 -1 81.0226 6.72072 8
 -5 -31 -1 83.6054 6.74426 6
 5 -31 1 74.9546 5.08509 7
 5 -31 1 76.9095 6.5285 2
 -5 31 -1 80.8335 5.80617 3
 -5 31 -1 92.2486 6.2038 10
 5 31 1 76.4919 5.37368 3
 5 31 1 82.4118 6.84845 2
 -5 31 -1 85.4147 6.46955 6
 -5 31 -1 82.1592 6.72692 4
 5 31 1 74.2409 5.75693 8
 5 31 1 88.8 7.12505 7
 5 31 1 87.8182 6.72392 4
 7 -31 1 4.43529 2.15882 9
 7 -31 1 2.92558 2.82433 8
 -7 -31 -1 4.67648 2.04192 10
 -7 31 -1 3.02882 1.45697 10
 7 31 1 1.88521 1.94543 8
 -6 -32 1 7.87386 1.91184 3
 6 -32 -1 7.82189 2.89163 5
 -6 -32 1 8.77376 2.51651 6
 6 -32 -1 8.31926 3.17253 8
 -6 -32 1 7.79584 2.44007 10
 6 -32 -1 8.55712 2.85921 2
 6 -32 -1 9.32569 2.69734 9
 -6 -32 1 6.7291 1.51912 8
 6 32 -1 4.78886 2.14881 7
 -6 32 1 11.9623 2.56359 4
 -6 32 1 7.30745 2.2461 6
 6 32 -1 4.20409 1.44602 3
 -6 32 1 6.81589 2.20806 10
 -6 32 1 9.85931 2.26971 3
 6 32 -1 10.4715 2.47368 4
 6 32 -1 6.88938 2.44681 2
 -4 -32 1 69.7865 5.56653 6
 -4 -32 1 66.0572 3.8289 8
 4 -32 -1 70.557 5.45935 2
 -4 -32 1 65.992 4.96519 2
 -4 -32 1 69.1627 5.15383 3
 -4 -32 1 67.3583 8.90348 1
 4 -32 -1 70.422 6.11535 8
 4 -32 -1 64.9951 5.8607 5
 -4 -32 1 71.272 5.64303 10
 4 -32 -1 62.4429 5.47314 9
 -4 -32 1 61.7912 4.24177 9
 4 -32 -1 57.8985 4.81731 4
 4 -32 -1 80.3541 10.9428 1
 -4 32 1 61.1289 5.21644 3
 4 32 -1 70.3803 5.10546 3
 -4 32 1 72.1567 9.38472 1
 -4 32 1 71.2908 5.30672 10
 -4 32 1 73.3311 5.30668 3
 4 32 -1 61.7024 5.17114 2
 -4 32 1 73.184 5.35223 4
 4 32 -1 64.9662 3.89348 8
 4 32 -1 73.1947 5.41636 4
 4 32 -1 66.9277 5.36132 4
 4 32 -1 60.119 4.20692 9
 -4 32 1 66.1912 5.38413 6
 4 32 -1 65.4488 5.6618 7
 4 32 -1 63.0371 9.62643 1
 -4 32 1 63.757 4.96983 2
 2 -32 -1 204.915 11.4392 8
 -2 -32 1 188.271 11.224 6
 2 -32 -1 186.72 11.4765 5
 2 -32 -1 189.771 10.5758 2
 -2 -32 1 185.017 10.0835 5
 2 -32 -1 184.938 10.9403 6
 -2 -32 1 183.911 10.1366 2
 -2 -32 1 175.757 11.0514 7
 2 -32 -1 187.038 11.2311 3
 -2 -32 1 193.795 11.0457 4
 -2 -32 1 180.676 11.2028 10
 -2 -32 1 199.288 10.8212 9
 -2 -32 1 191.602 11.1727 3
 2 -32 -1 195.026 10.8913 4
 2 -32 -1 198.13 12.8175 1
 -2 -32 1 205.962 11.7997 1
 2 -32 -1 199.269 11.485 9
 -2 32 1 202.433 11.3311 3
 2 32 -1 175.321 10.2538 2
 2 32 -1 170.165 11.0432 10
 2 32 -1 206.882 11.2038 4
 -2 32 1 178.581 11.0307 8
 -2 32 1 188.552 9.75522 7
 -2 32 1 191.779 11.0154 4
 2 32 -1 193.059 11.4425 7
 2 32 -1 182.923 10.6673 9
 -2 32 1 207.446 11.1661 6
 -2 32 1 190.693 9.8209 7
 2 32 -1 186.242 10.053 5
 2 32 -1 193.343 11.244 6
 -2 32 1 194.374 11.0831 10
 -2 32 1 175.565 11.2827 5
 -2 32 1 193.176 10.4194 2
 2 32 -1 180.753 11.0579 3
 -2 32 1 163.704 12.0475 1
 -2 32 1 164.332 11.0178 9
 2 32 -1 184.655 11.1914 4
 2 32 -1 183.298 11.9802 1
 -2 32 1 184.728 11.1732 10
 0 -32 1 22.0302 2.13444 7
 0 -32 1 20.8154 2.24241 4
 0 -32 -1 25.5402 2.53061 9
 0 -32 1 25.1768 2.48118 5
 0 -32 1 19.8247 2.37044 3
 0 -32 -1 21.6042 2.78841 5
 0 -32 -1 22.1483 2.03486 8
 0 -32 1 21.1899 2.52716 9
 0 -32 -1 24.6152 2.56385 10
 0 -32 1 22.8101 1.97687 8
 0 -32 1 25.9025 2.55323 10
 0 -32 -1 23.1079 2.07311 7
 0 -32 -1 24.0858 2.32791 4
 0 -32 -1 21.2223 2.459 3
 0 32 1 25.3683 2.39524 5
 0 32 1 22.1805 1.62079 2
 0 32 -1 26.7945 2.4975 5
 0 32 1 23.6175 2.82025 1
 0 32 1 24.6821 2.5955 3
 0 32 1 19.4638 2.66551 10
 0 32 1 25.6162 2.44908 9
 0 32 1 20.5568 1.67846 2
 0 32 1 22.1497 2.31527 6
 0 32 -1 22.871 2.36297 6
 0 32 -1 24.7973 2.44513 7
 0 32 1 24.9267 3.09789 1
 0 32 1 24.4324 2.40844 4
 0 32 -1 19.6881 1.80154 8
 0 32 -1 27.3498 2.40051 6
 0 32 1 22.9824 2.18138 7
 0 32 -1 21.0462 2.29223 4
 0 32 1 25.6404 2.52727 6
 0 32 -1 24.5818 2.52768 3
 0 32 -1 23.532 2.45947 10
 -2 -32 -1 23.491 2.39647 3
 2 -32 1 20.1255 3.9445 1
 -2 -32 -1 22.8134 2.13034 2
 2 -32 1 23.875 2.02965 7
 2 -32 1 19.9221 2.70292 8
 2 -32 1 24.4527 2.16406 2
 2 -32 1 21.3283 2.56997 3
 -2 -32 -1 19.4776 2.37099 7
 2 -32 1 26.9206 3.07415 9
 -2 -32 -1 16.8524 3.98342 1
 2 -32 1 24.776 2.97007 5
 2 -32 1 23.1484 2.3388 6
 2 -32 1 21.4689 2.42494 4
 -2 -32 -1 27.6393 2.84606 6
 -2 -32 -1 26.1528 2.73571 10
 -2 -32 -1 23.433 2.2181 9
 -2 32 -1 24.7245 2.67252 3
 -2 32 -1 24.724 2.44834 6
 2 32 1 23.272 2.64152 7
 2 32 1 21.827 4.40913 1
 -2 32 -1 22.1533 2.07967 7
 2 32 1 21.7355 2.09518 9
 -2 32 -1 22.8036 2.84989 5
 2 32 1 21.4017 2.58337 4
 2 32 1 22.7903 1.68471 5
 2 32 1 25.142 2.60225 10
 -2 32 -1 20.6135 2.30752 10
 2 32 1 20.5628 2.14381 2
 2 32 1 20.2677 1.65912 8
 2 32 1 23.7695 2.56001 4
 2 32 1 20.478 1.72959 8
 -2 32 -1 23.3715 2.66095 4
 -2 32 -1 22.0486 2.64055 8
 2 32 1 22.2847 1.68028 5
 2 32 1 22.0876 2.42967 3
 -2 32 -1 21.7522 4.09062 1
 -2 32 -1 16.266 1.81743 2
 4 -32 1 33.7433 3.62557 2
 -4 -32 -1 34.1516 6.80225 1
 -4 -32 -1 33.229 3.14222 3
 -4 -32 -1 29.8957 2.77056 8
 4 -32 1 49.8684 10.2324 1
 4 -32 1 37.6061 2.55001 7
 4 -32 1 37.3295 2.70534 7
 4 -32 1 35.2537 4.32653 5
 4 -32 1 32.0048 4.11237 8
 4 -32 1 34.5284 3.90799 9
 -4 -32 -1 30.6242 3.73974 2
 -4 -32 -1 31.5314 3.48622 10
 -4 -32 -1 29.9474 3.64217 6
 4 32 1 36.3104 3.77179 2
 -4 32 -1 38.1763 3.52103 2
 -4 32 -1 53.4206 8.60993 1
 4 32 1 39.1051 8.30734 1
 4 32 1 38.7914 3.82788 4
 4 32 1 32.595 3.02261 3
 -4 32 -1 32.5526 3.70546 4
 -4 32 -1 29.6964 3.14528 3
 4 32 1 35.2965 3.93475 7
 -4 32 -1 39.4907 3.53249 3
 4 32 1 31.5763 2.93246 8
 -4 32 -1 36.6141 3.38546 10
 6 -32 1 59.6945 4.10367 7
 6 -32 1 74.4605 7.45151 8
 6 -32 1 64.5834 5.93682 9
 6 -32 1 67.379 6.39647 2
 6 -32 1 62.0287 6.77163 5
 -6 -32 -1 71.1579 6.41917 6
 -6 -32 -1 75.1985 6.13861 10
 -6 -32 -1 61.2784 4.58543 3
 6 32 1 64.5601 5.51857 8
 6 32 1 55.4658 6.13452 7
 -6 32 -1 68.8126 5.20299 3
 -6 32 -1 60.9686 5.16842 3
 6 32 1 78.097 6.43513 4
 6 32 1 75.6174 7.13213 2
 -6 32 -1 66.3954 6.24629 4
 -6 32 -1 66.9626 6.00268 6
 6 32 1 77.9227 5.85263 3
 -6 32 -1 73.5568 5.61748 10
 7 -33 -1 1.46427 2.03061 2
 7 -33 -1 0.383 1.63987 9
 -7 -33 1 4.12829 1.6174 3
 -7 -33 1 7.65459 2.60994 10
 7 -33 -1 2.17937 2.7091 8
 -7 33 1 3.56285 1.39087 3
 7 33 -1 5.52484 1.94028 8
 -7 33 1 5.48202 2.20168 10
 7 33 -1 3.11209 2.44282 2
 7 33 -1 4.43839 2.2886 4
 -7 33 1 4.27152 1.91373 4
 5 -33 -1 -0.1073 1.37498 8
 -5 -33 1 4.79062 0.82792 9
 5 -33 -1 3.34527 2.04198 9
 -5 -33 1 4.89485 1.62403 3
 -5 -33 1 4.01063 1.73458 6
 -5 -33 1 4.21309 1.02108 8
 -5 -33 1 4.80421 1.71427 2
 -5 -33 1 4.19545 2.44695 10
 5 -33 -1 3.44217 2.05123 5
 5 -33 -1 6.21538 2.11426 2
 5 33 -1 3.01318 1.72129 7
 -5 33 1 2.92172 1.44702 3
 5 33 -1 5.78911 1.79395 4
 5 33 -1 5.61635 1.30149 8
 5 33 -1 4.23525 1.51391 3
 -5 33 1 5.41951 1.86972 2
 5 33 -1 2.21838 1.55949 2
 -5 33 1 7.31705 2.07079 10
 -5 33 1 4.11235 1.63184 4
 -5 33 1 1.86886 1.32531 6
 -3 -33 1 25.0537 2.66866 2
 -3 -33 1 24.8292 2.89964 6
 3 -33 -1 25.057 2.98161 3
 3 -33 -1 27.4069 3.28964 9
 3 -33 -1 22.9896 2.60169 6
 -3 -33 1 27.6442 2.88491 7
 3 -33 -1 27.0104 3.47622 5
 -3 -33 1 23.5177 3.00082 10
 -3 -33 1 29.4014 5.25948 1
 3 -33 -1 22.3831 2.54463 2
 3 -33 -1 19.6382 2.34039 4
 -3 -33 1 25.7551 2.44479 9
 3 -33 -1 16.9014 5.09941 1
 3 -33 -1 21.88 3.14767 8
 -3 -33 1 22.7461 2.73926 3
 -3 33 1 22.412 2.36742 2
 3 33 -1 29.6034 2.90162 4
 3 33 -1 23.6188 2.54413 2
 -3 33 1 26.1851 2.96661 3
 3 33 -1 26.5922 3.09424 7
 -3 33 1 23.8847 2.66656 10
 3 33 -1 23.5393 2.76798 4
 3 33 -1 24.2901 5.23219 1
 -3 33 1 19.8914 2.91645 5
 -3 33 1 29.0074 2.94808 3
 3 33 -1 24.1358 2.31307 9
 -3 33 1 25.1709 2.72531 4
 3 33 -1 30.3502 3.03268 6
 -3 33 1 29.5432 2.88844 6
 -3 33 1 19.2058 4.91564 1
 3 33 -1 23.3868 2.62908 3
 1 -33 -1 40.242 3.59693 10
 1 -33 -1 45.9504 3.49535 8
 1 -33 -1 40.8395 3.61926 5
 -1 -33 1 36.8477 3.39244 6
 1 -33 -1 43.4002 2.84957 7
 -1 -33 1 41.6039 3.39922 4
 1 -33 -1 42.6599 2.76012 2
 -1 -33 1 40.6801 3.37871 7
 1 -33 -1 45.3942 3.75756 3
 -1 -33 1 40.0968 3.57247 10
 -1 -33 1 41.7627 3.19158 5
 1 -33 -1 41.0925 3.64541 9
 1 -33 -1 39.2397 4.08739 1
 -1 -33 1 34.7286 3.40373 3
 1 -33 -1 38.5069 3.25881 4
 1 33 -1 43.1721 3.58682 10
 1 33 -1 39.9166 3.42902 9
 -1 33 1 43.0757 2.97528 7
 -1 33 1 45.6127 3.46671 6
 1 33 -1 45.1319 3.56609 4
 -1 33 1 43.3677 3.59049 6
 1 33 -1 40.7423 3.57191 7
 1 33 -1 41.8843 3.52248 6
 -1 33 1 37.0905 3.49892 9
 -1 33 1 41.8334 3.28471 8
 1 33 -1 44.62 3.70484 3
 -1 33 1 45.8763 3.70155 10
 -1 33 1 38.4627 2.64256 2
 -1 33 1 44.2433 3.4608 4
 -1 33 1 39.4365 3.553 3
 1 33 -1 39.2225 3.08208 5
 -1 33 1 45.8012 4.22603 1
 -1 33 1 36.8044 3.50563 5
 1 -33 1 216.085 12.647 1
 -1 -33 -1 232.088 13.1404 7
 1 -33 1 235.652 13.5181 9
 -1 -33 -1 252.02 13.397 3
 1 -33 1 219.802 11.9967 2
 -1 -33 -1 235.552 13.0697 9
 1 -33 1 231.118 12.0038 2
 -1 -33 -1 222.368 13.3917 10
 1 -33 1 219.9 13.3103 3
 -1 -33 -1 237.086 13.4896 6
 1 -33 1 249.429 13.1738 8
 1 -33 1 240.367 13.2674 7
 -1 -33 -1 237.76 12.7775 5
 1 -33 1 233.523 13.2791 4
 1 -33 1 235.84 13.3478 10
 1 -33 1 240.095 13.5737 5
 1 33 1 229.509 13.5018 4
 -1 33 -1 244.498 13.1454 6
 -1 33 -1 239.751 13.3226 6
 -1 33 -1 226.017 12.9544 7
 1 33 1 262.433 13.5417 4
 1 33 1 225.946 12.6687 5
 1 33 1 221.063 12.246 8
 -1 33 -1 229.208 13.4166 5
 1 33 1 218.877 13.8192 1
 -1 33 -1 230.664 12.9086 8
 1 33 1 221.275 13.225 3
 -1 33 -1 221.637 12.5352 1
 -1 33 -1 232.231 13.4235 9
 1 33 1 230.889 12.4275 2
 1 33 1 231.091 13.4538 6
 1 33 1 240.119 13.4663 10
 1 33 1 259.52 13.4661 7
 1 33 1 230.772 12.9902 9
 1 33 1 230.564 12.2732 8
 -1 33 -1 242.387 13.4681 3
 1 33 1 232.232 12.6118 2
 1 33 1 215.889 14.2418 1
 -1 33 -1 269.133 13.6552 4
 3 -33 1 316.678 17.1089 2
 3 -33 1 326.463 18.0941 8
 -3 -33 -1 315.917 17.0811 2
 3 -33 1 320.068 16.3682 7
 3 -33 1 284.817 17.0366 6
 -3 -33 -1 304.655 17.4887 10
 -3 -33 -1 300.237 20.0679 1
 -3 -33 -1 307.36 17.6892 6
 3 -33 1 287.313 17.2348 3
 -3 -33 -1 316.323 16.292 9
 3 -33 1 317.753 18.1949 5
 3 -33 1 305.791 17.6929 9
 -3 -33 -1 302.874 16.9839 3
 3 -33 1 298.477 17.3703 4
 3 -33 1 321.51 20.498 1
 -3 33 -1 288.7 19.5399 1
 -3 33 -1 319.393 17.3308 6
 3 33 1 294.128 16.1876 8
 -3 33 -1 295.849 17.1551 10
 3 33 1 290.907 16.3117 8
 3 33 1 329.109 20.9922 1
 3 33 1 325.173 17.9644 7
 -3 33 -1 293.246 16.7789 2
 3 33 1 310.043 17.8923 4
 -3 33 -1 313.388 17.1075 10
 -3 33 -1 310.665 17.7412 4
 -3 33 -1 323.971 17.3862 3
 3 33 1 313.95 17.0499 3
 3 33 1 336.192 17.8071 4
 -3 33 -1 317.799 16.389 7
 3 33 1 282.069 16.1365 9
 3 33 1 295.928 17.1285 2
 5 -33 1 1.38102 1.9837 5
 -5 -33 -1 4.23801 1.31837 3
 -5 -33 -1 4.79679 2.07331 6
 5 -33 1 3.4386 0.7902 7
 5 -33 1 5.69699 2.22875 2
 -5 -33 -1 2.49353 1.08265 8
 -5 -33 -1 2.32241 1.67841 10
 5 -33 1 6.13319 2.27978 9
 5 -33 1 1.47737 0.71754 7
 5 -33 1 0.78073 1.83972 8
 -5 33 -1 2.49183 1.60512 4
 5 33 1 2.5909 1.61347 7
 -5 33 -1 2.69653 1.39926 3
 -5 33 -1 3.30548 1.41578 10
 -5 33 -1 1.21867 1.14534 3
 5 33 1 4.44901 1.72251 4
 5 33 1 2.14973 1.07112 3
 5 33 1 2.83486 1.79702 2
 -5 33 -1 3.93154 1.64935 6
 6 -34 -1 0.55422 1.66053 2
 6 -34 -1 4.01679 2.44105 5
 -6 -34 1 1.89278 1.41981 3
 -6 -34 1 2.53324 1.63182 6
 6 -34 -1 2.48581 1.80958 9
 -6 -34 1 3.04588 1.77075 10
 6 -34 -1 6.08642 2.86796 8
 -6 34 1 4.03296 1.64279 4
 -6 34 1 3.835 1.84498 6
 -6 34 1 2.74972 1.60935 10
 6 34 -1 2.53619 1.52085 4
 -6 34 1 1.20765 1.33705 3
 6 34 -1 2.18275 1.35298 8
 6 34 -1 4.13336 2.20106 2
 4 -34 -1 62.1434 5.41077 4
 4 -34 -1 59.9977 5.76713 5
 4 -34 -1 58.9415 5.06149 2
 -4 -34 1 59.6178 4.69808 2
 4 -34 -1 59.6392 9.60959 1
 4 -34 -1 63.6483 5.79686 8
 4 -34 -1 69.7298 5.64154 9
 -4 -34 1 61.2572 4.18822 9
 -4 -34 1 60.2843 9.05473 1
 -4 -34 1 71.0246 5.60446 6
 -4 -34 1 68.1011 5.49323 10
 -4 -34 1 60.7952 4.95245 3
 4 34 -1 65.2948 4.2098 9
 4 34 -1 66.9497 5.35054 4
 4 34 -1 67.7954 5.71953 7
 4 34 -1 60.1774 5.0022 2
 -4 34 1 66.4789 5.26796 6
 -4 34 1 56.1111 9.24843 1
 4 34 -1 56.5402 9.6714 1
 -4 34 1 62.4172 5.06553 4
 -4 34 1 54.7434 4.69058 2
 -4 34 1 66.9924 5.18306 10
 -4 34 1 59.2598 5.07817 3
 4 34 -1 72.749 5.27369 4
 -4 34 1 53.6924 5.37853 3
 2 -34 -1 13.8865 2.42215 5
 2 -34 -1 20.1133 3.01435 8
 -2 -34 1 18.5576 2.37134 6
 -2 -34 1 17.4661 2.27584 3
 -2 -34 1 18.5041 1.59318 2
 -2 -34 1 13.8236 2.19003 10
 2 -34 -1 17.3057 2.33463 3
 -2 -34 1 16.8209 2.10093 9
 -2 -34 1 15.8326 3.03219 1
 -2 -34 1 18.5074 2.17225 4
 -2 -34 1 16.4446 2.17702 7
 2 -34 -1 20.5184 2.17082 4
 2 -34 -1 11.5713 3.47394 1
 2 -34 -1 17.9978 2.53315 9
 2 -34 -1 21.1206 1.97628 2
 -2 -34 1 16.5106 1.6212 5
 -2 34 1 14.9057 3.52685 1
 2 34 -1 22.9056 2.64448 7
 -2 34 1 15.5642 1.65981 2
 -2 34 1 17.4712 1.35058 7
 2 34 -1 19.5706 2.228 4
 2 34 -1 15.1555 3.25557 1
 -2 34 1 16.7046 2.30294 3
 2 34 -1 17.45 2.04242 9
 -2 34 1 20.0168 2.25233 4
 2 34 -1 16.4632 2.22276 6
 2 34 -1 17.7753 1.69282 2
 2 34 -1 14.8757 2.12012 4
 -2 34 1 17.994 2.31837 10
 2 34 -1 19.4296 1.63078 5
 -2 34 1 19.1701 2.35231 8
 -2 34 1 17.1048 2.17047 10
 -2 34 1 17.8803 2.55367 5
 2 34 -1 20.1959 2.38926 3
 -2 34 1 23.2861 2.39737 6
 0 -34 -1 77.1869 4.90281 8
 0 -34 1 82.656 5.21491 7
 0 -34 1 75.6151 5.52931 3
 0 -34 1 76.6979 5.38922 5
 0 -34 1 79.4765 5.57147 9
 0 -34 -1 75.7697 5.46843 3
 0 -34 -1 83.8711 5.704 10
 0 -34 1 80.7682 5.56016 10
 0 -34 -1 70.9351 4.93793 7
 0 -34 -1 87.7097 5.63037 9
 0 -34 1 81.6128 5.42634 4
 0 -34 -1 75.9428 5.29806 5
 0 -34 -1 80.2893 5.36057 4
 0 -34 1 84.2777 4.84144 8
 0 34 1 81.6252 5.59988 3
 0 34 -1 78.4134 5.44246 6
 0 34 -1 79.3851 5.40823 7
 0 34 1 78.7899 5.28582 5
 0 34 -1 80.8441 5.34348 5
 0 34 1 83.9387 5.49496 4
 0 34 -1 85.3467 4.74514 8
 0 34 -1 87.6317 5.61483 4
 0 34 -1 85.1876 5.37494 6
 0 34 1 69.1395 5.51867 1
 0 34 -1 72.8857 5.47625 3
 0 34 -1 66.8252 5.28191 9
 0 34 1 77.3281 5.40315 6
 0 34 1 80.1179 4.37345 2
 0 34 1 80.6915 5.62868 6
 0 34 1 75.7586 5.68423 7
 0 34 1 72.208 5.43464 10
 0 34 1 73.331 5.38378 9
 0 34 1 69.6884 4.39088 2
 0 34 1 73.4582 4.84707 8
 0 34 -1 76.8152 5.45402 10
 0 34 1 74.526 5.2948 1
 2 -34 1 639.03 30.6223 8
 -2 -34 -1 564.215 29.5646 9
 -2 -34 -1 568.728 29.5499 2
 2 -34 1 579.306 29.3604 7
 -2 -34 -1 536.615 30.2971 7
 2 -34 1 551.531 30.6379 5
 2 -34 1 546.897 30.1699 4
 -2 -34 -1 595.2 30.0848 3
 -2 -34 -1 591.306 30.5275 6
 -2 -34 -1 554.458 31.7662 1
 2 -34 1 562.771 31.3411 1
 -2 -34 -1 572.42 30.3811 10
 2 -34 1 586.473 29.4182 2
 2 -34 1 550.899 29.8631 6
 2 -34 1 566.068 30.5193 9
 2 -34 1 570.002 30.262 3
 2 34 1 538.246 30.6259 4
 2 34 1 577.122 30.5035 7
 2 34 1 536.949 28.9146 5
 2 34 1 540.181 28.8582 8
 -2 34 -1 534.884 31.1117 5
 2 34 1 607.735 29.8387 2
 2 34 1 552.624 28.801 8
 -2 34 -1 583.72 30.4809 4
 2 34 1 561.977 30.0399 3
 -2 34 -1 555.758 29.5041 7
 -2 34 -1 566.044 30.9866 1
 -2 34 -1 525.878 29.9944 10
 -2 34 -1 567.667 30.2419 3
 2 34 1 545.688 28.8805 5
 2 34 1 560.209 30.4343 6
 2 34 1 625.598 30.5139 4
 -2 34 -1 603.242 30.119 6
 2 34 1 550.821 29.4905 9
 2 34 1 561.205 31.9154 1
 -2 34 -1 575.554 29.9542 10
 -4 -34 -1 61.7311 4.54242 3
 -4 -34 -1 65.7991 5.42681 6
 4 -34 1 56.9208 5.26176 9
 4 -34 1 65.0094 3.72954 7
 -4 -34 -1 51.8462 6.32298 2
 4 -34 1 60.6575 5.81697 8
 4 -34 1 52.3135 4.6782 3
 4 -34 1 60.8897 5.0091 2
 4 -34 1 58.0477 3.77399 7
 -4 -34 -1 71.0879 5.33327 10
 4 -34 1 61.3754 5.72855 5
 -4 34 -1 57.6621 4.63772 10
 4 34 1 55.6229 4.37175 3
 4 34 1 54.0115 4.05256 8
 -4 34 -1 57.4947 4.88344 6
 4 34 1 61.0423 5.16916 4
 4 34 1 50.5697 3.97778 8
 -4 34 -1 62.2166 4.75073 3
 -4 34 -1 62.7048 5.3817 4
 4 34 1 53.9606 4.92737 2
 -4 34 -1 48.6262 4.45898 2
 4 34 1 59.0145 5.39721 7
 6 -34 1 4.75847 2.87432 8
 6 -34 1 9.5251 2.7996 9
 -6 -34 -1 11.6249 1.80503 3
 -6 -34 -1 12.2667 2.77103 10
 -6 -34 -1 10.8735 2.97601 6
 6 -34 1 10.6948 2.98179 2
 6 -34 1 12.7322 3.57205 5
 -6 34 -1 7.44885 2.50477 4
 6 34 1 13.1622 3.03103 4
 6 34 1 7.2442 4.63815 2
 -6 34 -1 11.4438 2.29889 3
 6 34 1 13.3406 3.20128 7
 7 -35 -1 19.2979 4.40018 2
 7 -35 -1 27.6107 4.86674 8
 -7 -35 1 25.0592 5.13626 10
 7 -35 -1 21.4871 3.82004 9
 -7 -35 1 21.1802 2.99885 3
 -7 35 1 25.8766 3.74733 4
 -7 35 1 29.9197 3.8826 10
 7 35 -1 37.5435 4.84199 2
 -7 35 1 35.3755 3.73841 3
 5 -35 -1 4.00977 2.25336 5
 -5 -35 1 6.75713 2.15857 10
 -5 -35 1 3.49369 1.62563 3
 -5 -35 1 6.76988 2.19038 6
 -5 -35 1 6.38021 2.02297 2
 5 -35 -1 1.83479 1.57193 2
 -5 -35 1 3.36445 0.8342 9
 5 -35 -1 2.71963 2.29177 8
 5 35 -1 4.6484 0.81249 9
 -5 35 1 2.10076 1.34558 10
 -5 35 1 2.99538 1.53892 2
 5 35 -1 2.06127 1.7216 2
 -5 35 1 4.74839 1.70895 4
 5 35 -1 2.09 1.29004 4
 5 35 -1 3.38074 1.73023 7
 -5 35 1 3.71173 1.61803 3
 -5 35 1 4.84529 1.82696 6
 5 35 -1 6.21064 1.70398 3
 5 35 -1 5.79482 1.14618 8
 -3 -35 1 37.4012 3.71332 10
 -3 -35 1 37.2412 3.12854 9
 -3 -35 1 31.207 3.36067 7
 -3 -35 1 39.6511 3.74467 6
 3 -35 -1 39.871 4.03387 9
 -3 -35 1 37.3902 3.61087 3
 3 -35 -1 37.4416 3.41881 6
 -3 -35 1 32.279 5.69341 1
 3 -35 -1 32.1847 3.85975 5
 3 -35 -1 37.465 4.07 8
 3 -35 -1 37.1487 3.7332 3
 3 -35 -1 40.2533 3.38564 4
 3 -35 -1 33.2034 6.73588 1
 3 -35 -1 33.7816 3.24098 2
 -3 35 1 41.1405 3.57437 4
 3 35 -1 31.6042 3.44818 6
 3 35 -1 35.7861 6.71618 1
 -3 35 1 35.6086 3.45228 10
 3 35 -1 36.4031 3.45581 4
 3 35 -1 30.2945 3.59238 7
 -3 35 1 33.7756 3.8794 5
 3 35 -1 35.5344 3.17758 2
 3 35 -1 38.3271 3.53946 3
 3 35 -1 39.947 3.79107 4
 -3 35 1 38.5856 3.14021 2
 -3 35 1 40.6863 3.58219 6
 -3 35 1 32.4661 6.28894 1
 3 35 -1 37.5555 3.02315 9
 -1 -35 1 161.634 9.20127 5
 -1 -35 1 158.88 9.53793 9
 1 -35 -1 162.948 8.80514 7
 -1 -35 1 161.583 9.76488 3
 1 -35 -1 158.92 9.80719 3
 -1 -35 1 160.846 9.56882 4
 -1 -35 1 158.301 9.64621 6
 1 -35 -1 153.026 8.56635 2
 1 -35 -1 166.495 9.88143 9
 1 -35 -1 171.994 9.51894 8
 1 -35 -1 147.854 9.34223 4
 -1 -35 1 169.235 9.88144 10
 -1 -35 1 153.359 9.44546 7
 1 -35 -1 162.703 9.85073 10
 1 -35 -1 158.986 9.80063 5
 -1 35 1 184.346 9.77658 6
 -1 35 1 151.819 8.46699 2
 -1 35 1 147.143 9.18857 8
 -1 35 1 163.482 9.57415 4
 -1 35 1 162.835 9.84297 3
 -1 35 1 160.499 8.96032 7
 -1 35 1 151.238 9.65167 6
 1 35 -1 170.946 9.89401 7
 -1 35 1 149.029 9.52306 1
 1 35 -1 156.139 9.7157 3
 1 35 -1 149.262 9.58692 6
 1 35 -1 146.274 9.59364 10
 -1 35 1 148.104 9.60748 1
 -1 35 1 158.482 9.75411 10
 -1 35 1 158.282 9.69696 5
 -1 35 1 158.715 9.70597 9
 1 35 -1 165.199 9.68355 4
 1 35 -1 154.036 9.46482 5
 -1 -35 -1 177.413 10.2835 9
 -1 -35 -1 180.733 10.3518 7
 1 -35 1 178.207 10.7724 5
 -1 -35 -1 172.826 10.6356 6
 1 -35 1 167.295 10.5214 3
 -1 -35 -1 188.387 10.6019 3
 1 -35 1 182.24 10.508 4
 -1 -35 -1 165.17 9.88696 5
 1 -35 1 198.051 10.7434 10
 1 -35 1 170.554 10.654 9
 1 -35 1 182.565 10.2931 8
 1 -35 1 170.558 9.91766 7
 -1 -35 -1 180.526 10.7145 10
 -1 35 -1 184.122 10.3359 6
 -1 35 -1 176.58 10.1785 7
 -1 35 -1 165.459 10.5042 5
 -1 35 -1 157.691 9.95697 8
 1 35 1 175.255 10.7166 4
 1 35 1 170.146 9.51359 2
 -1 35 -1 181.714 10.662 3
 1 35 1 176.599 9.87885 5
 -1 35 -1 185.74 10.6931 4
 1 35 1 169.299 10.4341 3
 1 35 1 164.509 11.0033 1
 1 35 1 170.736 10.6961 6
 1 35 1 171.251 9.37365 8
 -1 35 -1 178.898 10.5087 6
 1 35 1 176.95 10.4774 7
 1 35 1 179.491 9.75187 2
 1 35 1 175.501 11.567 1
 1 35 1 162.864 10.4951 10
 1 35 1 185.057 10.28 9
 -1 35 -1 171.399 11.263 9
 -1 35 -1 179.152 10.517 10
 1 35 1 165.662 9.35792 8
 1 35 1 193.945 10.703 4
 -3 -35 -1 56.6366 4.86863 10
 3 -35 1 62.9176 4.70815 6
 -3 -35 -1 63.302 4.5295 2
 3 -35 1 59.3104 3.8608 7
 3 -35 1 57.4376 5.04892 9
 3 -35 1 58.7037 5.32795 8
 -3 -35 -1 54.3502 8.10542 1
 3 -35 1 59.0063 4.51679 2
 3 -35 1 56.6798 4.72702 4
 -3 -35 -1 57.9574 3.92987 9
 3 -35 1 48.9751 8.26448 1
 3 -35 1 69.9909 5.08969 3
 -3 -35 -1 60.6292 4.61532 3
 -3 35 -1 61.2439 3.92612 7
 3 35 1 57.5203 3.84895 9
 -3 35 -1 63.5348 4.39148 2
 -3 35 -1 57.3642 4.66184 6
 3 35 1 51.4542 4.86224 4
 3 35 1 67.1628 4.78607 2
 3 35 1 56.1849 3.68922 8
 3 35 1 52.6132 3.67571 8
 -3 35 -1 58.4418 4.59915 10
 3 35 1 65.1115 5.30278 7
 3 35 1 58.4532 8.67104 1
 -3 35 -1 48.3316 7.51857 1
 -3 35 -1 63.5802 4.9035 3
 3 35 1 60.2149 4.56994 3
 3 35 1 62.1252 5.00672 4
 -3 35 -1 62.9429 5.12754 4
 -5 -35 -1 1.37366 1.54617 6
 5 -35 1 1.70006 0.54414 7
 5 -35 1 1.97454 0.64468 7
 5 -35 1 1.95333 2.08925 5
 5 -35 1 -0.4066 1.21734 2
 -5 -35 -1 2.46766 1.5463 10
 -5 -35 -1 2.22453 1.07044 8
 -5 -35 -1 2.60829 1.20539 3
 5 -35 1 2.37079 1.77171 9
 5 -35 1 5.14674 2.58983 8
 -5 35 -1 2.00272 1.34488 10
 -5 35 -1 0.78421 1.13881 3
 -5 35 -1 0.58904 1.23824 4
 5 35 1 1.64718 1.59429 2
 5 35 1 2.7473 1.6778 4
 5 35 1 1.82634 0.96004 3
 5 35 1 3.56046 1.42729 8
 5 35 1 3.4728 1.82389 7
 -5 35 -1 2.03728 1.44011 6
 -5 35 -1 1.42797 1.31899 3
 -6 -36 1 26.461 3.87196 6
 6 -36 -1 26.8489 4.36655 8
 6 -36 -1 13.4398 3.24493 2
 6 -36 -1 22.8365 4.80188 5
 6 -36 -1 23.8675 3.68412 9
 -6 -36 1 18.2869 2.79281 3
 -6 -36 1 21.4176 3.42361 10
 -6 36 1 23.1532 3.58776 6
 6 36 -1 18.656 3.98178 7
 -6 36 1 21.0793 3.00461 3
 -6 36 1 23.8077 3.28645 4
 -6 36 1 23.1213 3.19956 10
 6 36 -1 21.3231 2.37626 8
 6 36 -1 30.4671 4.03862 2
 -4 -36 1 26.3286 2.4328 9
 -4 -36 1 24.3804 2.9874 3
 -4 -36 1 24.4469 3.20508 6
 4 -36 -1 26.09 2.84642 4
 4 -36 -1 22.3026 3.64973 5
 -4 -36 1 19.324 6.35847 1
 -4 -36 1 24.6256 2.76997 2
 4 -36 -1 25.5157 3.57423 9
 4 -36 -1 21.8983 3.03789 2
 4 -36 -1 21.5522 7.27991 1
 4 -36 -1 22.7885 3.66176 8
 -4 -36 1 29.8696 3.44211 10
 4 36 -1 25.9193 3.43933 7
 -4 36 1 26.5453 2.82884 2
 -4 36 1 31.7307 3.27425 10
 -4 36 1 28.1989 6.77952 1
 -4 36 1 29.0598 3.12467 3
 -4 36 1 32.7843 3.35765 3
 4 36 -1 24.48 2.95871 4
 4 36 -1 10.675 6.55962 1
 4 36 -1 26.9646 2.91439 3
 4 36 -1 22.2597 2.22297 9
 -4 36 1 24.5891 3.01286 6
 4 36 -1 23.1343 2.91942 2
 -2 -36 1 25.1951 1.87779 2
 2 -36 -1 23.1237 4.64207 1
 -2 -36 1 26.6161 2.93285 3
 -2 -36 1 23.3595 2.75914 6
 2 -36 -1 26.0735 2.58193 4
 2 -36 -1 22.7823 2.87199 8
 2 -36 -1 23.7477 2.2023 2
 2 -36 -1 20.7716 2.43359 6
 -2 -36 1 25.1203 2.92653 10
 -2 -36 1 18.3156 3.45081 1
 2 -36 -1 29.8266 3.34887 5
 2 -36 -1 24.0221 2.83072 3
 -2 -36 1 20.4318 2.45533 4
 -2 -36 1 24.3014 2.90709 9
 -2 -36 1 25.0952 2.0462 5
 2 -36 -1 28.7413 3.1325 9
 2 36 -1 25.9115 2.55397 9
 -2 36 1 27.9701 2.8225 4
 2 36 -1 23.1547 2.72239 4
 -2 36 1 25.4745 4.51388 1
 -2 36 1 27.2294 2.79224 10
 -2 36 1 25.4873 2.85446 3
 -2 36 1 27.5558 2.87288 6
 -2 36 1 24.3426 1.7625 7
 2 36 -1 24.3809 2.64399 4
 2 36 -1 22.5394 4.0777 1
 -2 36 1 22.9213 2.04946 2
 -2 36 1 25.9512 2.88755 8
 2 36 -1 23.2523 1.9909 2
 2 36 -1 26.3209 3.01995 7
 2 36 -1 24.5795 1.99295 5
 -2 36 1 26.1655 2.69385 6
 2 36 -1 24.2175 2.82776 3
 2 36 -1 18.9254 2.56401 6
 0 -36 -1 67.0359 4.93031 10
 0 -36 1 60.0501 4.32224 7
 0 -36 1 60.903 4.72554 9
 0 -36 -1 61.8192 4.22565 7
 0 -36 -1 62.8224 4.59029 5
 0 -36 1 65.613 4.85164 3
 0 -36 1 57.7975 4.50516 4
 0 -36 -1 66.4793 4.80286 9
 0 -36 1 58.1728 3.91938 8
 0 -36 -1 63.7061 4.10975 8
 0 -36 -1 61.8677 4.76735 3
 0 -36 1 69.2095 4.90783 10
 0 -36 1 58.4165 4.57058 5
 0 -36 -1 58.5823 4.4682 4
 0 36 -1 61.5728 4.74743 3
 0 36 1 58.456 4.43035 5
 0 36 1 71.5107 4.77505 6
 0 36 -1 66.4341 4.80991 4
 0 36 -1 60.2909 4.6518 9
 0 36 -1 63.2873 4.59461 7
 0 36 1 56.1046 3.50178 2
 0 36 1 62.0011 4.74935 10
 0 36 1 61.217 3.46171 2
 0 36 -1 65.3524 4.58817 5
 0 36 -1 63.7369 4.72959 10
 0 36 1 58.5758 4.40468 1
 0 36 1 56.2078 4.62804 3
 0 36 1 63.6208 4.7754 6
 0 36 1 58.6956 3.96093 8
 0 36 1 59.5027 4.32922 7
 0 36 1 60.1042 4.68229 1
 0 36 1 63.7934 4.69209 9
 0 36 1 59.5943 4.56747 4
 0 36 -1 52.5298 4.13542 8
 0 36 -1 62.7059 4.50718 6
 0 36 -1 58.9949 4.57208 6
 -2 -36 -1 1.61167 0.79165 2
 -2 -36 -1 1.33714 1.1352 3
 -2 -36 -1 0.39442 2.83212 1
 2 -36 1 1.17264 1.33315 9
 2 -36 1 4.24056 2.98621 1
 2 -36 1 0.30977 1.18859 5
 -2 -36 -1 -0.7112 0.8926 6
 -2 -36 -1 3.57545 1.51998 10
 -2 -36 -1 0.7595 1.05151 9
 2 -36 1 0.97854 0.64068 7
 2 -36 1 2.22249 1.45315 8
 2 -36 1 1.39988 0.79569 2
 -2 -36 -1 1.35937 1.07924 7
 2 -36 1 2.06126 1.31982 3
 -2 36 -1 0.73477 1.15213 3
 -2 36 -1 -2.3996 2.22889 1
 2 36 1 2.91321 3.15268 1
 -2 36 -1 1.14734 1.19183 8
 -2 36 -1 1.36584 1.06136 6
 2 36 1 0.53355 0.84606 6
 2 36 1 2.13185 1.09458 4
 2 36 1 1.37211 0.7739 8
 -2 36 -1 1.17199 0.80252 7
 2 36 1 1.38517 0.87344 2
 -2 36 -1 1.66604 0.72083 2
 2 36 1 1.13069 1.1123 7
 2 36 1 1.8813 0.67646 5
 -2 36 -1 1.38369 1.03677 10
 2 36 1 0.84521 1.07022 3
 2 36 1 2.04104 1.23391 4
 -2 36 -1 1.90287 1.28311 5
 -2 36 -1 1.51502 1.1156 4
 2 36 1 0.94737 0.92076 9
 2 36 1 0.44989 0.53177 5
 -2 36 -1 2.61462 1.11373 10
 2 36 1 1.74487 0.54296 8
 -4 -36 -1 79.3022 6.29118 6
 4 -36 1 76.6308 5.89533 2
 4 -36 1 75.3905 6.74181 8
 4 -36 1 81.4039 6.34793 9
 4 -36 1 75.5739 6.37943 3
 4 -36 1 72.7703 4.40336 7
 -4 -36 -1 71.3379 5.32853 3
 -4 -36 -1 74.9548 5.98845 10
 4 -36 1 72.0457 4.50314 7
 4 -36 1 81.4935 6.8225 5
 4 36 1 77.7084 6.4473 7
 -4 36 -1 69.6431 5.44658 2
 4 36 1 75.9288 6.09796 4
 4 36 1 72.3017 5.87582 2
 -4 36 -1 79.3146 6.36079 4
 -4 36 -1 77.7322 5.66197 10
 -4 36 -1 79.4183 5.83074 3
 4 36 1 72.7683 5.34152 3
 4 36 1 71.9319 4.86506 8
 -4 36 -1 81.7916 5.96877 6
 4 36 1 67.4516 4.75747 8
 6 -36 1 23.8617 4.29503 5
 6 -36 1 27.2942 4.90373 8
 -6 -36 -1 27.4838 3.70666 10
 -6 -36 -1 22.4238 2.55498 3
 6 -36 1 22.6109 3.83883 2
 -6 -36 -1 23.8697 3.72526 6
 6 -36 1 17.0263 3.63954 9
 6 36 1 28.7075 4.30497 7
 6 36 1 21.342 2.96043 8
 -6 36 -1 30.6899 3.7888 6
 -6 36 -1 32.5885 4.28725 4
 -6 36 -1 24.4283 2.98509 3
 -6 36 -1 20.5205 2.98876 10
 7 -37 -1 82.9259 8.4726 8
 -7 -37 1 90.0515 6.56416 3
 7 -37 -1 79.9524 7.31664 9
 -7 37 1 83.0177 7.25717 4
 7 37 -1 84.4451 9.05974 2
 5 -37 -1 -1.4998 1.17083 8
 5 -37 -1 1.05701 1.72472 9
 -5 -37 1 0.54004 0.64488 9
 5 -37 -1 -1.0367 1.37921 5
 -5 -37 1 0.26469 1.02652 2
 -5 -37 1 2.45015 1.64611 6
 -5 -37 1 -1.1711 0.87412 3
 -5 -37 1 -0.2439 1.03514 10
 5 -37 -1 -0.3404 1.2774 2
 -5 37 1 -0.1599 1.03692 3
 -5 37 1 2.07412 1.32892 2
 -5 37 1 0.96075 1.0403 4
 5 37 -1 1.53172 1.37174 3
 5 37 -1 0.53288 1.38637 7
 -5 37 1 0.01732 1.10869 10
 5 37 -1 1.65998 1.55834 2
 -5 37 1 -0.6524 0.79561 6
 5 37 -1 -0.3891 0.85847 4
 -3 -37 1 258.103 14.7109 10
 -3 -37 1 215.451 15.5823 1
 3 -37 -1 258.844 13.9526 2
 3 -37 -1 250.233 14.8052 8
 3 -37 -1 259.273 14.9176 4
 -3 -37 1 243.863 13.6193 9
 -3 -37 1 259.431 14.8866 2
 3 -37 -1 220.76 14.6846 5
 -3 -37 1 234.178 14.2023 3
 3 -37 -1 248.424 17.1185 1
 -3 -37 1 242.937 14.5347 6
 3 -37 -1 253.567 14.7617 9
 -3 37 1 255.925 14.3347 4
 -3 37 1 236.286 14.3558 3
 -3 37 1 222.739 16.303 1
 3 37 -1 248.555 15.1633 4
 3 37 -1 230.871 13.5069 9
 3 37 -1 237.093 13.6138 2
 3 37 -1 216.302 16.4357 1
 -3 37 1 264.08 14.422 10
 -3 37 1 229.573 13.4944 2
 3 37 -1 232.763 14.4357 4
 -3 37 1 268.671 14.4522 6
 3 37 -1 268.156 15.0077 7
 -1 -37 1 42.7269 3.40118 5
 -1 -37 1 41.0565 3.57247 4
 1 -37 -1 40.8043 2.94365 7
 1 -37 -1 44.3963 3.97859 5
 -1 -37 1 38.438 3.70489 10
 1 -37 -1 47.698 3.63526 8
 1 -37 -1 45.1845 3.91571 10
 -1 -37 1 42.0984 3.54321 7
 1 -37 -1 47.6772 4.00034 9
 -1 -37 1 45.9232 3.8745 3
 1 -37 -1 44.5365 3.56701 4
 -1 -37 1 40.1327 3.66964 9
 -1 -37 1 38.5486 3.64778 6
 1 -37 -1 39.2115 3.78588 3
 1 37 -1 42.7773 3.77002 7
 -1 37 1 43.3464 3.65154 4
 -1 37 1 41.6479 3.11514 7
 1 37 -1 44.7273 3.73532 9
 1 37 -1 42.1428 3.70555 6
 -1 37 1 41.4516 2.61434 2
 -1 37 1 38.381 3.69087 5
 1 37 -1 39.9167 3.76672 3
 1 37 -1 42.9819 3.30906 5
 -1 37 1 39.7744 3.51323 6
 -1 37 1 37.8229 3.7046 3
 1 37 -1 43.5217 3.72424 4
 -1 37 1 43.3135 2.6373 2
 -1 37 1 43.2904 3.97311 1
 -1 37 1 37.7588 3.30204 8
 -1 37 1 44.0533 3.83824 1
 1 -37 1 -0.2665 0.8408 3
 1 -37 1 3.11378 1.51513 5
 1 -37 1 1.65381 0.79632 7
 -1 -37 -1 0.08341 0.95215 10
 1 -37 1 0.28057 1.24508 9
 -1 -37 -1 -0.3876 0.6567 5
 -1 -37 -1 0.16419 1.00812 3
 -1 -37 -1 1.44936 1.05407 6
 -1 -37 -1 1.799 0.91553 7
 1 -37 1 1.13023 1.05248 8
 1 -37 1 1.72945 0.92968 4
 1 -37 1 0.47766 0.7817 10
 -1 -37 -1 0.72857 1.01625 9
 1 37 1 0.16636 0.8258 6
 -1 37 -1 1.24409 0.93402 7
 -1 37 -1 0.31742 0.90926 8
 -1 37 -1 1.07433 1.09067 5
 1 37 1 0.09941 0.45089 2
 1 37 1 -1.6934 2.07761 1
 -1 37 -1 2.33245 1.08905 4
 -1 37 -1 1.1293 0.88897 10
 1 37 1 1.16746 2.35906 1
 1 37 1 0.59836 0.52946 2
 1 37 1 1.33757 0.95787 4
 1 37 1 0.1577 0.54437 8
 1 37 1 1.65968 1.06377 4
 -1 37 -1 1.928 1.12878 3
 -1 37 -1 0.08241 0.73699 6
 1 37 1 0.35754 0.82237 9
 1 37 1 1.21583 0.88793 7
 -1 37 -1 0.61143 0.9626 6
 1 37 1 1.08576 0.51853 8
 1 37 1 0.81179 0.88141 3
 3 -37 1 186.16 12.1402 5
 -3 -37 -1 197.332 11.0256 2
 -3 -37 -1 171.046 11.5597 6
 -3 -37 -1 183.834 11.0472 3
 3 -37 1 193.93 12.3412 4
 3 -37 1 174.271 11.6248 9
 3 -37 1 197.395 10.9907 2
 3 -37 1 185.618 14.3859 1
 -3 -37 -1 188.867 14.217 1
 -3 -37 -1 184.479 11.6073 10
 3 -37 1 193.995 12.0627 6
 -3 -37 -1 185.003 10.3686 9
 3 -37 1 199.377 12.0793 8
 3 -37 1 189.941 11.459 3
 3 -37 1 200.782 10.2319 7
 3 37 1 193.674 11.7061 4
 3 37 1 173.012 9.86503 8
 3 37 1 172.739 11.6966 7
 -3 37 -1 204.005 11.9229 4
 3 37 1 182.644 14.5223 1
 3 37 1 175.591 10.2513 9
 -3 37 -1 181.108 13.6215 1
 -3 37 -1 183.548 10.2413 7
 3 37 1 168.777 9.81067 8
 -3 37 -1 195.376 11.225 10
 -3 37 -1 179.741 11.4376 3
 3 37 1 176.671 11.0317 3
 -3 37 -1 186.239 10.697 2
 -3 37 -1 193.09 11.3399 6
 3 37 1 185.967 11.0736 2
 5 -37 1 52.1017 5.67254 5
 -5 -37 -1 38.1643 4.33265 10
 -5 -37 -1 37.555 4.38351 6
 5 -37 1 38.8004 4.53951 9
 5 -37 1 42.6102 5.32952 8
 5 -37 1 40.0909 2.49988 7
 5 -37 1 41.9387 4.46741 2
 -5 -37 -1 35.0287 3.47596 3
 5 -37 1 38.6557 2.41771 7
 5 37 1 34.8821 3.22975 8
 -5 37 -1 43.5713 3.97478 3
 5 37 1 40.9884 4.60518 2
 -5 37 -1 41.4309 4.54128 4
 5 37 1 34.3927 3.30675 8
 5 37 1 47.0111 5.33292 4
 -5 37 -1 43.3536 4.29929 6
 5 37 1 35.0368 3.39893 3
 -5 37 -1 44.7114 4.07461 10
 5 37 1 36.8313 4.54475 7
 6 -38 -1 6.08462 2.86251 5
 -6 -38 1 7.55656 2.15993 3
 6 -38 -1 6.54163 2.53973 9
 -6 -38 1 8.04192 2.42266 6
 -6 -38 1 6.79895 2.5218 10
 6 -38 -1 2.37813 2.51802 8
 6 -38 -1 6.12095 2.46928 2
 -6 38 1 11.1464 2.44393 3
 6 38 -1 4.71144 1.95932 4
 6 38 -1 6.35581 1.26092 8
 -6 38 1 5.49042 1.97329 4
 -6 38 1 6.56988 2.17883 6
 6 38 -1 5.49462 2.33773 2
 -6 38 1 7.8687 2.25835 10
 6 38 -1 9.99411 2.91617 7
 4 -38 -1 19.6921 3.46652 5
 -4 -38 1 26.4259 3.07923 3
 4 -38 -1 25.7173 2.92972 4
 -4 -38 1 23.5319 2.69249 2
 4 -38 -1 24.1559 3.65002 9
 4 -38 -1 23.2425 3.75158 8
 -4 -38 1 32.7762 3.63366 6
 -4 -38 1 28.1597 2.59202 9
 4 -38 -1 24.332 3.05073 2
 -4 -38 1 30.7418 3.52246 10
 4 38 -1 26.8299 3.11606 4
 4 38 -1 25.9153 3.50795 7
 4 38 -1 21.9623 2.28586 9
 -4 38 1 26.5544 3.12139 4
 4 38 -1 29.4463 3.14362 3
 -4 38 1 20.6125 2.93294 6
 4 38 -1 26.6259 3.09597 2
 -4 38 1 29.61 3.20594 3
 -4 38 1 30.8466 3.2978 10
 -4 38 1 23.8299 2.73053 2
 2 -38 -1 24.9578 3.38494 5
 -2 -38 1 27.5804 2.29638 5
 2 -38 -1 28.5158 2.8265 4
 -2 -38 1 29.1062 3.12949 3
 -2 -38 1 30.1257 2.95806 9
 -2 -38 1 27.6578 3.07652 6
 2 -38 -1 32.6066 3.3741 8
 2 -38 -1 32.169 5.08241 1
 2 -38 -1 31.4062 3.37691 3
 -2 -38 1 31.7505 3.31907 10
 -2 -38 1 29.2471 2.06177 2
 2 -38 -1 26.5311 3.27498 9
 2 -38 -1 32.3278 2.51972 2
 -2 -38 1 27.5169 2.97602 7
 -2 38 1 29.6607 3.12994 6
 2 38 -1 30.5254 3.35739 7
 -2 38 1 31.4987 4.74741 1
 -2 38 1 22.083 3.02524 5
 2 38 -1 32.9874 3.14368 4
 -2 38 1 29.2631 2.30466 2
 2 38 -1 29.5506 2.17991 2
 -2 38 1 30.6533 3.02769 4
 -2 38 1 29.3296 2.98408 6
 2 38 -1 26.9048 2.21175 5
 -2 38 1 22.2576 3.28797 3
 2 38 -1 24.8455 3.38316 3
 2 38 -1 26.0459 2.9935 6
 -2 38 1 31.9603 3.10072 10
 -2 38 1 29.6209 2.06463 7
 0 -38 -1 12.0671 2.03428 10
 0 -38 1 12.2715 2.01092 3
 0 -38 1 10.3556 2.05394 10
 0 -38 1 12.6087 1.70198 7
 0 -38 -1 12.2099 1.51534 8
 0 -38 1 9.69883 2.01438 5
 0 -38 1 11.7626 2.36091 9
 0 -38 1 11.0966 1.73107 4
 0 -38 -1 7.56809 1.64832 4
 0 -38 -1 10.2361 2.09025 9
 0 -38 -1 11.9303 1.99372 5
 0 -38 -1 9.07493 1.41028 7
 0 -38 1 9.48458 1.37941 8
 0 -38 -1 13.3845 2.0374 3
 0 38 1 12.7161 2.34774 3
 0 38 1 10.5763 2.00803 1
 0 38 -1 12.0757 3.64136 9
 0 38 -1 10.2032 1.80907 4
 0 38 1 9.16712 2.33086 6
 0 38 1 9.18291 0.91631 2
 0 38 -1 11.3335 1.79081 6
 0 38 1 12.942 2.06066 9
 0 38 -1 10.8115 1.9216 5
 0 38 1 11.2482 0.89793 2
 0 38 -1 9.95686 1.71267 6
 0 38 1 12.2626 1.48218 8
 0 38 1 10.7465 1.80729 4
 0 38 1 10.686 1.85685 1
 0 38 -1 9.57425 1.64814 7
 0 38 1 11.4323 1.82774 6
 0 38 1 13.9601 1.94472 5
 0 38 -1 10.1859 2.09053 3
 0 38 1 10.0551 1.56629 7
 -2 -38 -1 304.304 16.3885 3
 2 -38 1 300.296 15.4047 2
 2 -38 1 282.902 15.4624 7
 2 -38 1 267.135 16.2891 4
 2 -38 1 291.79 16.5544 3
 -2 -38 -1 295.283 16.7096 10
 -2 -38 -1 283.092 15.5887 2
 -2 -38 -1 301.778 15.9303 9
 2 -38 1 281.181 16.7311 9
 2 -38 1 270.9 16.4421 8
 2 -38 1 294.267 17.0286 5
 -2 -38 -1 282.707 16.4174 7
 -2 -38 -1 275.523 17.7952 1
 -2 -38 -1 312.127 16.8575 6
 2 -38 1 299.953 17.402 1
 -2 38 -1 320.271 17.0674 4
 2 38 1 260.533 16.5794 4
 2 38 1 301.312 17.5772 4
 2 38 1 320.612 16.9037 7
 -2 38 -1 295.996 16.5091 6
 -2 38 -1 314.9 16.3829 6
 2 38 1 291.167 18.1788 1
 2 38 1 285.903 17.6054 6
 -2 38 -1 317.802 16.3645 10
 -2 38 -1 267.049 16.6099 5
 -2 38 -1 287.709 16.956 1
 2 38 1 262.638 15.0801 5
 -2 38 -1 290.933 15.2603 2
 -2 38 -1 283.453 15.6816 7
 2 38 1 275.11 16.2674 3
 2 38 1 279.785 15.0842 5
 -2 38 -1 268.935 16.1699 8
 2 38 1 269.818 15.7208 9
 4 -38 1 62.3018 4.98312 2
 4 -38 1 56.4505 5.78975 5
 4 -38 1 60.0151 3.55226 7
 -4 -38 -1 67.2928 5.43743 10
 4 -38 1 58.5576 5.86757 8
 4 -38 1 69.1127 5.91389 9
 -4 -38 -1 57.2324 5.29442 6
 4 -38 1 56.3429 4.90298 3
 4 -38 1 56.8313 3.47174 7
 -4 -38 -1 58.2771 4.61399 3
 -4 38 -1 65.0185 5.50518 4
 4 38 1 54.6087 5.09787 4
 -4 38 -1 56.6776 4.96063 6
 4 38 1 61.7456 5.10732 2
 -4 38 -1 56.8493 4.68238 10
 4 38 1 53.4015 3.2844 9
 -4 38 -1 58.8651 4.79154 3
 -4 38 -1 44.043 4.35844 2
 4 38 1 53.1242 4.45951 3
 4 38 1 55.9181 5.42093 7
 4 38 1 55.6112 3.78245 8
 -4 38 -1 52.6255 4.76983 3
 6 -38 1 5.34218 3.64557 8
 6 -38 1 6.45108 2.52881 9
 -6 -38 -1 7.03334 2.2962 10
 6 -38 1 7.34601 2.64913 2
 -6 -38 -1 5.34545 1.54484 3
 -6 38 -1 3.96226 2.42319 4
 -6 38 -1 4.17858 1.64654 3
 -6 38 -1 4.66123 1.7679 10
 6 38 1 5.26058 1.79602 8
 -6 38 -1 5.18222 2.14632 6
 6 38 1 6.65889 2.7466 2
 5 -39 -1 26.4172 4.44538 8
 5 -39 -1 33.147 3.91699 2
 -5 -39 1 30.7512 2.38514 9
 5 -39 -1 25.1987 4.09727 5
 -5 -39 1 25.2798 3.21332 2
 -5 -39 1 30.5605 3.58798 3
 5 -39 -1 34.9781 4.34937 9
 -5 -39 1 35.4536 4.10272 6
 -5 -39 1 37.6452 4.24851 10
 5 39 -1 35.0117 3.84161 4
 -5 39 1 34.1356 3.73968 10
 5 39 -1 32.186 4.19835 7
 -5 39 1 39.573 3.89032 3
 -5 39 1 27.3021 3.58868 6
 5 39 -1 29.3888 2.53263 9
 5 39 -1 30.5635 3.77262 2
 -5 39 1 31.3558 3.47494 2
 -5 39 1 32.8165 3.80726 4
 -3 -39 1 47.4641 4.24231 3
 3 -39 -1 45.4077 4.40568 9
 -3 -39 1 41.3582 6.32755 1
 3 -39 -1 45.45 7.49765 1
 3 -39 -1 43.8506 3.62929 2
 3 -39 -1 40.7643 3.67735 4
 -3 -39 1 48.4572 4.36271 10
 3 -39 -1 43.9141 4.68144 5
 -3 -39 1 45.9467 3.77571 9
 3 -39 -1 43.7712 4.16501 3
 -3 -39 1 50.7969 4.43061 6
 3 -39 -1 44.4798 4.42926 8
 -3 -39 1 44.4038 3.32537 2
 3 39 -1 43.7432 4.00947 4
 3 39 -1 32.6507 7.12437 1
 -3 39 1 47.1898 4.07791 4
 -3 39 1 53.5165 7.25998 1
 3 39 -1 41.4877 3.47322 2
 3 39 -1 42.8813 3.93125 3
 -3 39 1 44.307 4.01205 6
 3 39 -1 34.5373 3.31627 9
 3 39 -1 38.3864 3.99488 4
 -3 39 1 38.4726 3.28067 2
 -3 39 1 38.1341 3.92748 3
 -3 39 1 45.5557 4.04944 10
 -1 -39 1 104.608 7.14167 10
 1 -39 -1 102.549 6.7567 4
 1 -39 -1 100.368 7.11197 5
 1 -39 -1 98.743 7.12773 9
 1 -39 -1 101.061 7.0931 3
 1 -39 -1 106.901 6.74087 8
 1 -39 -1 93.2984 6.98956 10
 1 -39 -1 107.236 6.12102 7
 -1 -39 1 100.039 6.75247 7
 -1 -39 1 104.225 6.57977 5
 -1 -39 1 100.943 6.98135 6
 -1 -39 1 106.325 7.14718 3
 -1 -39 1 103.788 6.89603 9
 -1 39 1 104.221 6.5499 8
 1 39 -1 99.0375 6.77668 9
 -1 39 1 100.795 6.86247 4
 -1 39 1 109.478 7.15746 6
 1 39 -1 106.25 7.10005 7
 -1 39 1 101.294 6.49803 1
 -1 39 1 100.094 6.56747 1
 1 39 -1 106.048 7.02349 4
 1 39 -1 110.234 7.92048 6
 -1 39 1 107.146 6.88119 6
 -1 39 1 97.2767 5.5253 2
 -1 39 1 98.4925 5.54172 2
 -1 39 1 104.876 7.02602 5
 1 39 -1 95.8886 6.37472 5
 -1 39 1 103.302 6.27135 7
 1 -39 1 29.1353 2.62532 7
 -1 -39 -1 33.0555 3.34536 6
 -1 -39 -1 30.1321 3.24478 10
 -1 -39 -1 29.9367 2.90544 7
 -1 -39 -1 29.3052 2.7678 5
 1 -39 1 30.5939 3.23048 3
 -1 -39 -1 33.5318 3.18115 9
 1 -39 1 28.9554 3.19419 10
 -1 -39 -1 37.0032 3.41191 3
 1 -39 1 36.0753 3.65489 5
 1 -39 1 33.1462 3.0736 8
 1 -39 1 26.9829 3.27337 9
 1 39 1 29.8972 3.16677 3
 -1 39 -1 31.9859 3.35418 5
 -1 39 -1 31.3008 2.85923 8
 -1 39 -1 30.3738 3.19788 4
 1 39 1 32.4609 4.5599 1
 1 39 1 29.3359 4.54473 1
 1 39 1 32.0022 2.26116 2
 -1 39 -1 34.3386 3.0007 7
 1 39 1 26.7709 2.60987 5
 1 39 1 31.6175 3.30683 9
 1 39 1 30.6625 3.13963 7
 1 39 1 32.5646 2.15573 8
 1 39 1 31.717 2.15253 8
 -1 39 -1 32.8441 3.0473 6
 1 39 1 31.4154 3.18374 4
 1 39 1 29.3563 2.33032 2
 1 39 1 32.2939 3.28795 6
 3 -39 1 181.238 13.6007 1
 -3 -39 -1 161.82 9.84578 3
 3 -39 1 144.611 10.6333 5
 3 -39 1 126.085 10.4363 3
 3 -39 1 168.406 8.83314 7
 -3 -39 -1 162.197 9.12733 9
 3 -39 1 144.756 10.4118 8
 -3 -39 -1 189.67 13.5978 1
 -3 -39 -1 155.568 10.3728 6
 -3 -39 -1 152.809 9.4787 2
 3 -39 1 147.368 9.39308 2
 3 -39 1 144.147 10.2611 9
 -3 -39 -1 163.691 10.3483 10
 -3 39 -1 156.293 10.0792 3
 3 39 1 152.335 9.76131 3
 -3 39 -1 169.235 8.93534 7
 -3 39 -1 177.519 10.6582 4
 -3 39 -1 153.199 9.22705 2
 3 39 1 173.931 10.7368 7
 3 39 1 151.162 13.5198 1
 3 39 1 155.974 9.62528 2
 -3 39 -1 159.435 10.3151 6
 3 39 1 156.516 10.2236 4
 3 39 1 145.093 8.93471 9
 -3 39 -1 160.249 12.4673 1
 -3 39 -1 163.935 9.86402 10
 5 -39 1 4.79975 2.65028 8
 5 -39 1 10.3599 3.33871 5
 -5 -39 -1 8.39872 2.32815 10
 -5 -39 -1 8.90512 1.94635 3
 5 -39 1 9.7389 2.58196 2
 5 -39 1 4.93448 2.26893 9
 -5 -39 -1 11.1103 2.7379 6
 -5 39 -1 8.23669 2.09968 3
 5 39 1 8.04117 1.72046 8
 -5 39 -1 7.50672 2.33685 4
 5 39 1 14.7448 3.92299 7
 5 39 1 4.88765 1.34561 8
 5 39 1 10.6102 2.57358 4
 5 39 1 5.38425 2.45952 3
 -5 39 -1 9.05157 2.23439 10
 -5 39 -1 6.42852 2.15247 6
 5 39 1 10.6281 2.89326 2
 6 -40 -1 7.86614 3.42785 8
 -6 -40 1 9.43853 2.78044 6
 6 -40 -1 6.66033 2.45007 2
 6 -40 -1 8.88605 3.37518 5
 -6 -40 1 7.8132 2.19165 3
 -6 -40 1 7.30093 2.41379 10
 6 -40 -1 6.50535 2.54196 9
 -6 40 1 10.0343 2.39854 3
 6 40 -1 4.55862 1.7559 4
 -6 40 1 6.7181 2.33008 4
 6 40 -1 10.1904 2.96376 2
 6 40 -1 11.9151 3.19251 7
 -6 40 1 11.9793 2.86335 6
 -6 40 1 9.69197 2.60074 10
 4 -40 -1 9.72717 2.82424 8
 -4 -40 1 13.231 2.01581 2
 -4 -40 1 12.2618 2.63863 6
 4 -40 -1 12.9879 2.21087 2
 -4 -40 1 15.4177 3.3127 10
 -4 -40 1 14.0533 1.99756 9
 4 -40 -1 12.5407 2.9652 5
 -4 -40 1 13.2068 2.59177 3
 4 40 -1 12.8427 2.19225 2
 4 40 -1 12.8608 2.99661 3
 -4 40 1 11.5386 1.97723 2
 4 40 -1 13.6204 2.31784 4
 -4 40 1 10.1323 2.38031 10
 4 40 -1 15.4131 3.20604 7
 4 40 -1 10.1979 1.60593 9
 -4 40 1 14.0797 2.32882 4
 -4 40 1 19.2029 2.60808 3
 -4 40 1 13.7356 2.69925 6
 -2 -40 1 151.532 9.60145 4
 -2 -40 1 158.839 8.24804 2
 -2 -40 1 146.831 9.34756 9
 -2 -40 1 150.227 8.63849 5
 2 -40 -1 165.573 10.1997 9
 -2 -40 1 149.005 9.79363 6
 2 -40 -1 159.862 9.85683 8
 -2 -40 1 162.874 10.0936 10
 -2 -40 1 156.841 9.48201 1
 -2 -40 1 143.332 9.59218 7
 2 -40 -1 150.803 8.72948 2
 -2 -40 1 151.767 9.8172 3
 2 -40 -1 163.512 11.0225 1
 2 -40 -1 156.127 10.1783 5
 2 40 -1 153.926 9.91032 4
 -2 40 1 144.882 9.47892 8
 -2 40 1 156.109 8.41194 7
 -2 40 1 150.695 9.93433 5
 2 40 -1 151.326 8.33674 2
 2 40 -1 152.04 9.82911 6
 2 40 -1 163.82 9.45542 9
 -2 40 1 168.457 9.78097 6
 -2 40 1 143.354 8.48938 2
 2 40 -1 149.96 9.75237 3
 2 40 -1 141.144 9.70937 1
 -2 40 1 145.409 9.80941 3
 2 40 -1 156.04 10.1016 7
 -2 40 1 178.613 9.92576 4
 -2 40 1 151.833 10.5556 1
 -2 40 1 156.312 10.7121 6
 2 40 -1 155.256 8.59768 5
 -2 40 1 144.4 9.56149 10
 0 -40 1 118.347 7.75326 7
 0 -40 1 127.347 8.38989 9
 0 -40 -1 124.45 8.21136 9
 0 -40 1 125.805 7.31575 8
 0 -40 -1 120.171 8.57716 4
 0 -40 1 127.517 8.19687 5
 0 -40 -1 126.978 8.06646 5
 0 -40 1 134.172 8.45204 10
 0 -40 -1 124.446 7.67554 7
 0 -40 -1 128.294 7.48665 8
 0 -40 1 115.968 8.22463 3
 0 -40 -1 128.486 8.46243 10
 0 -40 -1 117.165 8.20304 3
 0 40 -1 134.149 8.14189 6
 0 40 1 125.82 7.97359 5
 0 40 1 147.995 8.47965 4
 0 40 -1 134.079 8.37284 4
 0 40 1 118.012 8.22649 6
 0 40 -1 120.583 7.98471 5
 0 40 1 144.48 8.37119 6
 0 40 -1 134.551 8.24554 7
 0 40 1 123.964 7.85259 7
 0 40 1 123.87 8.25682 9
 0 40 -1 130.538 7.86277 8
 0 40 1 120.471 7.31187 8
 2 -40 1 81.7467 5.19172 2
 -2 -40 -1 82.874 8.06087 1
 -2 -40 -1 112.095 7.86596 9
 2 -40 1 87.1842 6.26171 4
 -2 -40 -1 99.2152 6.44229 3
 2 -40 1 78.9639 6.53334 9
 2 -40 1 80.6701 7.42836 1
 -2 -40 -1 95.7995 6.6895 10
 2 -40 1 93.3627 6.98187 5
 2 -40 1 85.2521 6.3882 8
 -2 -40 -1 77.8856 7.04506 6
 2 -40 1 84.9461 6.56418 3
 -2 -40 -1 81.6632 6.17374 7
 2 40 1 78.137 5.68292 9
 2 40 1 96.3933 6.67344 7
 2 40 1 89.1621 6.64065 4
 2 40 1 98.5252 8.64375 1
 2 40 1 87.4341 5.71264 2
 -2 40 -1 84.6558 5.11386 2
 -2 40 -1 84.8721 6.3754 3
 -2 40 -1 90.9481 5.69385 7
 -2 40 -1 84.7446 6.13526 8
 -2 40 -1 93.8096 6.23974 10
 2 40 1 80.5642 5.11085 5
 -2 40 -1 91.5778 6.40601 6
 2 40 1 90.344 6.4825 4
 -2 40 -1 91.2267 7.08796 1
 -2 40 -1 99.8477 6.72781 4
 -2 40 -1 85.9802 6.11226 6
 2 40 1 82.0171 5.08839 5
 2 40 1 88.8543 6.44859 3
 4 -40 1 7.75981 1.98549 2
 4 -40 1 6.78979 2.45911 9
 -4 -40 -1 11.1803 2.61364 6
 4 -40 1 6.70765 0.84411 7
 4 -40 1 4.95999 2.42079 5
 -4 -40 -1 3.50126 1.45889 3
 4 -40 1 7.67571 2.06689 3
 -4 -40 -1 6.61342 1.03089 9
 4 -40 1 6.94051 0.85279 7
 4 40 1 6.12651 1.08746 8
 -4 40 -1 9.32187 2.23721 6
 4 40 1 7.43337 1.02701 8
 4 40 1 4.70886 1.98562 7
 4 40 1 7.20057 0.95121 9
 -4 40 -1 11.0808 2.17738 2
 4 40 1 5.1928 1.78563 3
 4 40 1 8.23943 2.1311 4
 4 40 1 6.5484 2.01157 2
 -4 40 -1 2.99346 1.63849 4
 -4 40 -1 7.12259 1.95149 10
 -6 -40 -1 59.3161 5.21304 3
 -6 -40 -1 77.4755 6.57045 10
 6 -40 1 59.062 6.2172 9
 6 -40 1 63.2431 8.19965 8
 6 40 1 60.5536 6.46614 2
 -6 40 -1 75.8664 5.76989 3
 -6 40 -1 80.6414 6.60228 6
 -6 40 -1 79.461 6.07411 10
 5 -41 -1 17.826 4.15105 8
 -5 -41 1 16.4453 1.74379 9
 5 -41 -1 13.8507 3.86387 5
 5 -41 -1 21.8766 3.29246 2
 -5 -41 1 13.4303 2.82201 3
 -5 -41 1 13.7494 2.70013 2
 -5 -41 1 15.6252 3.25182 6
 5 -41 -1 19.3648 3.80921 9
 -5 -41 1 18.0137 3.5125 10
 5 41 -1 14.9629 2.64417 4
 -5 41 1 19.8745 3.08416 10
 -5 41 1 13.7197 2.81414 2
 -5 41 1 19.4068 2.97759 6
 -5 41 1 23.1256 3.07604 4
 5 41 -1 17.756 3.67421 7
 5 41 -1 17.5452 1.71059 9
 -5 41 1 21.2821 2.98587 3
 5 41 -1 19.2166 3.08389 2
 -3 -41 1 11.8706 3.9629 1
 -3 -41 1 11.7841 2.53043 10
 3 -41 -1 11.6257 2.67579 8
 3 -41 -1 9.2499 1.94258 4
 3 -41 -1 8.79155 2.72309 5
 -3 -41 1 10.6055 2.43869 3
 3 -41 -1 11.1056 2.54186 3
 3 -41 -1 8.90648 2.45278 9
 3 -41 -1 4.4545 4.51314 1
 3 -41 -1 10.8068 1.76406 2
 -3 -41 1 12.8851 2.26799 9
 -3 -41 1 10.1991 1.5293 2
 -3 -41 1 9.9841 2.32043 6
 -3 41 1 12.3519 1.7316 2
 -3 41 1 13.014 2.16001 4
 -3 41 1 9.4801 2.25265 6
 3 41 -1 15.8907 2.3428 4
 3 41 -1 10.4263 2.24966 3
 3 41 -1 10.8917 4.62249 1
 -3 41 1 13.3291 4.59105 1
 3 41 -1 10.4095 1.724 2
 -3 41 1 16.5974 2.46084 10
 3 41 -1 12.9518 2.78128 7
 1 -41 -1 9.59872 1.30825 7
 -1 -41 1 8.78382 1.98358 6
 -1 -41 1 6.06273 1.60321 7
 1 -41 -1 10.0627 2.17618 3
 1 -41 -1 10.2078 2.24938 10
 -1 -41 1 11.307 2.27854 9
 -1 -41 1 7.07265 1.7148 4
 -1 -41 1 9.03004 2.25725 3
 1 -41 -1 9.07142 2.22615 9
 -1 -41 1 7.37982 1.96501 10
 -1 -41 1 8.93465 1.82162 5
 1 -41 -1 8.12276 1.85307 8
 1 -41 -1 7.55468 2.20732 5
 1 41 -1 9.48136 2.11871 7
 -1 41 1 7.11939 1.87667 6
 -1 41 1 9.49131 1.95216 4
 -1 41 1 8.47562 1.71887 1
 1 41 -1 7.31021 1.99987 3
 -1 41 1 8.00001 1.81667 6
 -1 41 1 6.90779 1.70528 1
 -1 41 1 9.63287 1.65419 8
 -1 41 1 9.24542 0.76678 2
 -1 41 1 9.22098 1.3961 7
 1 41 -1 8.84916 1.91276 4
 1 41 -1 10.8919 2.16551 6
 -1 41 1 7.32833 1.91141 3
 -1 41 1 11.6087 2.35882 5
 1 41 -1 8.86415 1.59466 5
 -1 41 1 7.9569 0.76178 2
 1 -41 1 165.665 10.6899 5
 -1 -41 -1 166.354 10.641 6
 1 -41 1 181.14 10.7728 3
 1 -41 1 179.717 9.86757 7
 -1 -41 -1 169.195 10.2934 9
 -1 -41 -1 184.331 10.8717 10
 1 -41 1 184.051 10.9844 9
 -1 -41 -1 161.894 10.1567 7
 1 -41 1 166.934 10.5594 10
 1 -41 1 178.832 10.1671 8
 -1 -41 -1 186.038 11.7504 5
 -1 -41 -1 169.81 10.4966 3
 1 -41 1 167.758 10.4347 4
 1 41 1 161.088 8.98787 8
 1 41 1 165.305 9.78187 5
 1 41 1 160.975 8.99324 8
 -1 41 -1 166.902 10.473 6
 1 41 1 171.991 10.5125 7
 1 41 1 168.863 9.28245 2
 -1 41 -1 156.124 9.82799 8
 1 41 1 157.49 10.119 9
 1 41 1 168.968 10.831 6
 -1 41 -1 188.737 10.4495 6
 1 41 1 168.247 9.14941 2
 -1 41 -1 167.078 10.6218 3
 1 41 1 172.212 10.7789 4
 -1 41 -1 175.464 10.1642 7
 3 -41 1 63.3397 6.01576 5
 3 -41 1 63.0843 4.83316 2
 -3 -41 -1 69.8895 5.34931 3
 3 -41 1 67.5617 5.87722 9
 -3 -41 -1 67.4202 4.67709 9
 -3 -41 -1 66.5439 5.65964 10
 3 -41 1 68.9761 5.61667 3
 -3 -41 -1 77.9138 6.01428 6
 3 -41 1 65.4319 4.22099 7
 -3 -41 -1 64.4579 4.88596 2
 3 -41 1 74.9772 6.11788 8
 -3 41 -1 71.1963 5.83118 4
 3 41 1 69.0336 5.87824 7
 3 41 1 63.4886 5.28069 3
 3 41 1 64.2402 5.53004 4
 3 41 1 65.4382 5.0425 2
 -3 41 -1 76.4739 4.80268 2
 -3 41 -1 72.3151 5.47754 6
 3 41 1 65.8978 4.57807 9
 -3 41 -1 68.6802 5.65716 3
 -3 41 -1 80.0641 5.53092 10
 -3 41 -1 66.3859 4.345 7
 5 -41 1 26.5166 4.38907 5
 5 -41 1 23.9307 4.13487 8
 -5 -41 -1 29.8502 3.92021 6
 -5 -41 -1 22.5382 4.84676 3
 5 -41 1 30.0532 3.80548 2
 -5 -41 -1 29.8326 3.79176 10
 5 -41 1 18.8719 3.44754 9
 5 41 1 30.7092 3.91644 2
 5 41 1 26.6383 3.96701 7
 -5 41 -1 30.3795 4.67659 4
 -5 41 -1 23.2964 3.08583 3
 5 41 1 34.4037 3.99321 4
 5 41 1 26.5058 2.89646 3
 -5 41 -1 29.7639 3.62055 6
 5 41 1 25.6306 2.34212 8
 6 -42 -1 35.6502 4.67652 9
 6 -42 -1 25.5008 4.59409 8
 6 -42 -1 27.4607 4.22039 2
 -6 -42 1 38.3239 4.57598 10
 -6 -42 1 37.9665 3.93844 3
 -6 42 1 34.9206 4.2758 6
 -6 42 1 24.4563 4.42364 4
 6 42 -1 26.4152 4.20077 2
 6 42 -1 32.5865 3.98538 4
 -6 42 1 37.6859 4.2926 10
 4 -42 -1 15.3278 3.52315 9
 -4 -42 1 13.8384 3.19462 9
 4 -42 -1 18.055 2.63147 2
 4 -42 -1 11.956 3.14723 8
 4 -42 -1 11.7454 3.11145 5
 -4 -42 1 19.3454 2.78086 3
 -4 -42 1 14.6328 2.99424 10
 -4 -42 1 15.3635 2.13652 2
 -4 -42 1 19.9844 2.99546 6
 -4 42 1 15.0499 2.46664 4
 -4 42 1 12.5384 2.68939 6
 -4 42 1 12.8389 2.0973 2
 4 42 -1 17.0593 3.41826 7
 -4 42 1 17.9772 3.12414 3
 4 42 -1 19.7535 2.73027 4
 4 42 -1 16.7457 2.45928 2
 -4 42 1 12.4365 3.00726 10
 4 42 -1 12.3869 1.7939 9
 -2 -42 1 16.7539 2.45326 9
 -2 -42 1 17.7885 2.34176 4
 2 -42 -1 19.3248 1.78019 2
 -2 -42 1 15.3992 2.26606 7
 2 -42 -1 15.56 2.72657 9
 -2 -42 1 18.1017 1.91256 5
 2 -42 -1 15.2559 2.94404 3
 2 -42 -1 17.421 3.34409 5
 2 -42 -1 17.1328 3.65161 1
 2 -42 -1 19.9147 2.73495 8
 2 -42 -1 16.8723 2.24559 4
 -2 -42 1 21.673 2.76923 6
 -2 -42 1 15.9742 2.5702 10
 -2 -42 1 21.0321 2.91742 1
 -2 -42 1 16.2403 2.51679 3
 -2 42 1 13.2173 1.51361 2
 -2 42 1 17.5797 2.42324 10
 -2 42 1 11.3478 3.35164 1
 2 42 -1 19.4264 2.6323 3
 2 42 -1 18.7489 2.73765 7
 2 42 -1 13.4186 2.70889 1
 2 42 -1 14.1119 2.33798 4
 -2 42 1 20.4458 2.98172 6
 -2 42 1 20.1879 2.52098 4
 2 42 -1 17.4274 1.38179 2
 2 42 -1 18.7132 1.81292 5
 -2 42 1 18.534 1.59402 7
 -2 42 1 17.0966 2.53411 3
 -2 42 1 14.0245 2.25354 8
 2 42 -1 26.8765 2.86932 4
 -2 42 1 17.357 2.87584 5
 2 42 -1 17.2687 2.38769 9
 0 -42 1 16.6338 2.43692 10
 0 -42 1 22.5591 2.67938 5
 0 -42 -1 15.1283 2.09784 4
 0 -42 -1 19.3742 2.46726 5
 0 -42 1 16.6344 1.77093 8
 0 -42 1 16.2621 2.66127 9
 0 -42 -1 16.8397 2.95039 9
 0 -42 -1 16.18 2.49738 3
 0 -42 -1 16.9589 2.49431 10
 0 -42 -1 17.5233 1.84652 8
 0 -42 1 18.6688 2.12044 7
 0 -42 1 17.4445 2.2296 4
 0 -42 -1 15.7081 1.91398 7
 0 -42 1 16.1381 3.25953 3
 0 42 -1 12.3846 1.52882 8
 0 42 -1 17.0695 2.30975 7
 0 42 -1 15.6517 2.19385 6
 0 42 1 12.9517 2.12823 4
 0 42 1 13.9052 1.97435 7
 0 42 -1 14.5665 2.43315 3
 0 42 -1 15.655 2.40247 5
 0 42 1 16.7486 2.47192 3
 0 42 1 14.1082 1.69104 8
 0 42 1 13.9616 2.1632 5
 0 42 1 15.23 2.29053 6
 0 42 -1 15.0713 2.21383 6
 0 42 1 20.4775 2.46766 6
 2 -42 1 78.4371 6.22365 9
 2 -42 1 75.9638 5.96552 3
 -2 -42 -1 68.4743 7.52856 1
 2 -42 1 75.9181 8.16858 1
 2 -42 1 67.8445 4.80938 7
 2 -42 1 85.3883 7.68943 5
 -2 -42 -1 82.6342 6.21149 6
 -2 -42 -1 83.2249 5.58068 9
 -2 -42 -1 78.3616 5.80195 3
 2 -42 1 71.1233 4.57176 2
 -2 -42 -1 74.0392 6.37234 7
 -2 -42 -1 87.9012 6.3395 10
 2 -42 1 78.2423 5.96759 8
 2 42 1 72.7229 8.00428 1
 -2 42 -1 92.7515 8.43543 1
 -2 42 -1 70.7832 5.57819 8
 -2 42 -1 79.6798 5.2287 7
 2 42 1 78.2344 4.67211 5
 2 42 1 63.908 5.58745 3
 -2 42 -1 78.8561 4.55381 2
 2 42 1 83.9564 6.22297 7
 -2 42 -1 81.6153 6.1339 4
 2 42 1 79.4503 5.20925 2
 -2 42 -1 80.1278 6.08505 3
 -2 42 -1 78.5308 5.71068 6
 2 42 1 70.4127 4.66042 5
 -2 42 -1 88.5027 5.89839 10
 2 42 1 78.0657 5.98093 4
 2 42 1 79.5652 5.38466 2
 4 -42 1 101.166 7.81798 9
 -4 -42 -1 98.2537 7.47547 10
 4 -42 1 91.2153 7.92373 5
 4 -42 1 104.213 6.98807 2
 -4 -42 -1 105.891 7.86664 6
 4 -42 1 101.066 7.2739 3
 4 -42 1 99.3092 5.21365 7
 -4 -42 -1 87.8572 5.48634 9
 4 -42 1 96.5338 7.99074 8
 -4 -42 -1 89.5005 7.25908 3
 4 -42 1 83.6258 5.16333 7
 -4 42 -1 95.4467 7.13146 6
 -4 42 -1 101.369 6.67427 2
 4 42 1 94.4313 7.76639 7
 4 42 1 108.755 7.68588 4
 -4 42 -1 103.473 7.73613 4
 -4 42 -1 101.694 7.06647 10
 4 42 1 92.3963 7.06172 2
 4 42 1 95.2353 6.75632 3
 -6 -42 -1 7.73358 2.61289 10
 -6 -42 -1 13.0035 2.13991 3
 6 -42 1 16.2901 3.63541 9
 6 -42 1 6.06344 3.34969 8
 6 -42 1 6.69029 2.68907 2
 -6 42 -1 11.6262 2.53483 10
 -6 42 -1 8.57024 2.21663 3
 6 42 1 9.16906 3.00775 2
 5 -43 -1 1.88442 2.24264 8
 5 -43 -1 3.79413 1.82431 2
 -5 -43 1 5.08743 1.74407 2
 -5 -43 1 6.37942 1.97562 3
 -5 -43 1 7.83893 2.4821 6
 5 -43 -1 4.70308 2.23587 9
 -5 -43 1 6.83601 2.36601 10
 -5 -43 1 3.96481 1.10583 9
 5 -43 -1 2.58384 3.60078 5
 -5 43 1 3.52275 1.65798 10
 5 43 -1 5.37747 1.97416 4
 5 43 -1 5.00412 1.91736 2
 -5 43 1 3.67786 1.66953 6
 -5 43 1 4.95665 1.85497 2
 5 43 -1 4.52534 1.01593 9
 5 43 -1 7.14471 2.88737 7
 -5 43 1 5.44826 1.89546 4
 -5 43 1 4.489 1.73499 3
 3 -43 -1 44.9079 3.58597 2
 -3 -43 1 47.8826 4.50396 6
 3 -43 -1 45.4368 4.48054 4
 -3 -43 1 35.6532 3.98339 3
 -3 -43 1 49.152 4.53971 10
 3 -43 -1 43.2645 4.53948 8
 3 -43 -1 39.6642 4.27 3
 3 -43 -1 39.0579 4.39747 9
 -3 -43 1 41.6604 3.13059 2
 -3 -43 1 41.8363 3.74405 9
 3 -43 -1 30.1386 4.27328 5
 -3 43 1 37.9878 3.94101 6
 -3 43 1 46.4651 4.18606 4
 -3 43 1 40.9104 3.26344 2
 3 43 -1 51.2083 4.82912 7
 3 43 -1 47.7058 4.24537 4
 -3 43 1 38.9529 3.95568 10
 3 43 -1 40.9196 3.56529 9
 1 -43 -1 5.52884 1.83204 3
 1 -43 -1 7.20355 2.13802 5
 -1 -43 1 8.74024 1.96678 6
 -1 -43 1 7.18015 1.98115 3
 -1 -43 1 6.49701 2.04851 9
 -1 -43 1 7.97374 1.82134 4
 1 -43 -1 6.31769 1.22271 7
 -1 -43 1 6.3188 1.86108 10
 1 -43 -1 4.89855 1.49182 4
 1 -43 -1 8.92215 2.34183 9
 1 -43 -1 4.59718 1.5438 8
 -1 -43 1 6.08364 2.69486 7
 -1 -43 1 8.34742 1.86948 5
 1 -43 -1 5.68282 1.88983 10
 -1 43 1 8.28951 1.91877 6
 1 43 -1 10.3597 2.2363 7
 -1 43 1 6.50759 1.40246 7
 -1 43 1 4.92442 1.54329 4
 -1 43 1 6.01195 1.54567 8
 1 43 -1 4.68417 1.46695 6
 1 43 -1 6.36556 1.63935 5
 1 43 -1 5.50002 1.59603 6
 1 43 -1 8.24054 2.16849 3
 -1 43 1 5.62389 1.69289 3
 1 43 -1 2.60563 1.29006 4
 -1 -43 -1 35.9579 4.21781 6
 1 -43 1 34.6146 3.78292 9
 1 -43 1 33.8578 2.90008 7
 -1 -43 -1 36.6551 3.53668 9
 1 -43 1 39.8458 3.37445 8
 1 -43 1 32.0957 3.33416 4
 1 -43 1 40.8027 3.76822 10
 1 -43 1 33.1486 3.76971 5
 -1 -43 -1 34.9363 3.65377 10
 1 -43 1 35.4295 3.72573 3
 -1 -43 -1 34.6888 4.07084 3
 -1 -43 -1 31.0045 3.0015 5
 1 43 1 34.7836 3.6408 4
 -1 43 -1 42.622 3.54385 6
 -1 43 -1 36.8069 3.23284 7
 -1 43 -1 41.1232 3.76499 4
 1 43 1 35.6839 4.43109 1
 1 43 1 33.0043 2.17504 8
 1 43 1 32.5804 2.17496 8
 1 43 1 31.1591 2.25886 2
 -1 43 -1 35.1738 3.65936 3
 1 43 1 30.4162 4.2414 1
 -1 43 -1 31.5819 3.01635 8
 1 43 1 32.9316 2.35898 2
 1 43 1 35.63 3.48901 9
 1 43 1 31.2302 3.51406 3
 1 43 1 31.7223 3.86444 6
 1 43 1 33.338 3.00496 5
 1 43 1 34.5173 3.48473 4
 1 43 1 38.1807 3.55168 7
 -1 43 -1 29.4104 3.48899 5
 -1 43 -1 40.1273 3.62986 6
 3 -43 1 64.1126 4.29006 7
 -3 -43 -1 72.6957 4.94722 9
 -3 -43 -1 74.1069 6.05589 6
 3 -43 1 74.6183 5.93178 3
 -3 -43 -1 74.684 6.11988 3
 -3 -43 -1 70.5758 5.04437 2
 -3 -43 -1 75.2952 6.0089 10
 3 -43 1 59.9298 6.16428 5
 3 -43 1 74.3944 5.0309 2
 3 -43 1 65.219 6.02527 8
 3 43 1 76.064 5.98688 4
 3 43 1 69.437 5.51003 3
 -3 43 -1 69.2873 4.48174 7
 -3 43 -1 64.3177 4.7001 2
 3 43 1 74.2712 6.20008 7
 -3 43 -1 82.8908 6.26888 4
 3 43 1 73.7012 5.29558 2
 3 43 1 68.7965 4.80383 9
 -3 43 -1 76.1006 5.64295 10
 -3 43 -1 73.8233 5.6391 6
 -5 -43 -1 22.1784 3.45516 6
 5 -43 1 12.4516 3.54231 8
 5 -43 1 17.2653 3.84262 9
 -5 -43 -1 17.8068 3.47584 10
 5 -43 1 13.8521 3.70305 5
 -5 -43 -1 15.8334 2.51822 3
 5 -43 1 13.0126 2.94794 2
 -5 43 -1 16.1536 2.62799 10
 5 43 1 15.8476 3.38015 2
 -5 43 -1 19.6452 2.99962 6
 -5 43 -1 16.6738 3.50017 4
 5 43 1 11.9573 3.35168 7
 5 43 1 19.591 3.15915 4
 -5 43 -1 21.3368 2.85525 3
 6 -44 -1 52.1846 7.77567 8
 -6 -44 1 71.967 6.91253 10
 6 -44 -1 72.0799 6.70298 2
 6 -44 -1 77.0859 7.04283 9
 -6 44 1 88.667 6.92138 4
 6 44 -1 67.3281 6.51805 2
 -6 44 1 68.3089 6.11012 3
 -6 44 1 71.6909 6.38426 10
 4 -44 -1 9.53527 3.59288 8
 4 -44 -1 4.18589 2.41538 9
 -4 -44 1 2.18889 1.42546 3
 -4 -44 1 3.90994 1.98575 10
 4 -44 -1 2.69425 1.34734 2
 -4 -44 1 5.57992 2.05317 6
 -4 -44 1 5.36444 1.49181 2
 4 -44 -1 5.09394 2.30077 5
 -4 -44 1 2.73372 1.34677 9
 4 44 -1 1.5581 1.26653 2
 4 44 -1 5.43378 1.87542 4
 -4 44 1 2.83648 1.39519 3
 4 44 -1 3.41397 1.91384 7
 -4 44 1 2.37831 1.39151 6
 -4 44 1 3.70656 1.35487 2
 -4 44 1 5.57141 1.83961 4
 -4 44 1 2.7061 1.55779 10
 2 -44 -1 87.8088 7.06686 5
 -2 -44 1 93.4067 6.81759 6
 -2 -44 1 85.5533 6.77449 10
 -2 -44 1 88.5179 5.63795 5
 2 -44 -1 84.6812 5.39233 2
 2 -44 -1 84.7106 6.34881 4
 2 -44 -1 85.3976 7.54179 1
 2 -44 -1 86.4592 6.96589 9
 2 -44 -1 98.127 6.84477 8
 -2 -44 1 89.8112 6.42367 9
 -2 -44 1 94.3077 6.79465 3
 2 -44 -1 99.683 7.09953 3
 -2 44 1 95.7794 6.66351 6
 2 44 -1 97.42 7.09739 7
 -2 44 1 79.9137 6.25162 8
 -2 44 1 90.2184 6.60248 10
 -2 44 1 90.9477 5.27101 2
 -2 44 1 90.5005 5.37907 7
 -2 44 1 91.7601 5.27567 7
 -2 44 1 91.6422 7.28818 1
 2 44 -1 101.798 6.86218 4
 2 44 -1 96.6372 5.6227 5
 -2 44 1 94.4818 6.67773 4
 0 -44 1 17.4651 2.10869 7
 0 -44 1 14.8307 2.17747 4
 0 -44 -1 16.9302 2.74174 9
 0 -44 -1 18.3594 2.50958 5
 0 -44 -1 18.4523 1.93793 8
 0 -44 1 20.3983 2.95179 9
 0 -44 -1 13.8629 2.12102 4
 0 -44 -1 17.5729 2.0357 7
 0 -44 1 13.9446 2.37579 3
 0 -44 -1 14.3675 2.79819 10
 0 -44 1 15.5803 2.845 5
 0 -44 1 14.106 2.38973 10
 0 -44 -1 17.0377 2.6889 3
 0 -44 1 16.0257 1.75894 8
 0 44 -1 17.8699 2.37079 6
 0 44 1 20.9567 2.66299 6
 0 44 -1 17.5665 2.57292 3
 0 44 -1 18.2059 2.44219 6
 0 44 -1 14.6289 2.34464 4
 0 44 1 18.3186 2.45145 5
 0 44 1 14.9793 2.13725 7
 0 44 -1 16.8418 2.29673 7
 0 44 1 14.0589 1.70397 8
 0 44 -1 16.4405 2.4807 5
 0 44 1 17.8355 2.48762 4
 0 44 -1 17.4176 1.70806 8
 0 44 1 16.2626 2.5239 3
 2 -44 1 25.6047 2.15434 7
 -2 -44 -1 21.4163 2.9449 6
 2 -44 1 24.6428 3.19907 3
 -2 -44 -1 22.8035 2.74806 9
 2 -44 1 27.5369 3.68703 5
 -2 -44 -1 31.2976 3.30177 3
 2 -44 1 23.5646 3.25467 9
 -2 -44 -1 20.9708 2.96136 10
 2 -44 1 22.8536 3.04248 8
 2 -44 1 22.4937 1.73282 2
 2 -44 1 20.3546 4.15138 1
 2 44 1 22.491 2.53083 9
 -2 44 -1 21.4058 2.29666 7
 -2 44 -1 20.9686 2.8373 4
 -2 44 -1 19.9341 1.61008 2
 -2 44 -1 22.1079 3.78604 1
 2 44 1 18.5663 4.96404 1
 2 44 1 21.2579 2.8452 4
 2 44 1 22.8306 2.02365 5
 2 44 1 21.3212 2.8749 3
 2 44 1 21.7802 2.1826 2
 2 44 1 20.0614 1.93655 5
 -2 44 -1 23.1921 2.82029 10
 -2 44 -1 26.3166 2.94051 8
 2 44 1 24.5465 3.27496 7
 2 44 1 23.6254 2.28555 2
 4 -44 1 42.7785 5.43318 5
 4 -44 1 46.436 4.60999 3
 4 -44 1 47.7878 5.26353 8
 4 -44 1 45.6644 5.11801 9
 -4 -44 -1 51.4605 4.42767 3
 -4 -44 -1 44.8227 3.17017 9
 -4 -44 -1 46.9463 4.84499 10
 4 -44 1 45.5266 4.18634 2
 -4 -44 -1 44.4204 4.82334 6
 4 44 1 43.4006 3.10199 9
 4 44 1 48.301 4.49154 2
 4 44 1 55.4646 5.40875 7
 -4 44 -1 42.7842 4.38464 6
 4 44 1 54.6387 5.01726 4
 -4 44 -1 41.916 4.2677 10
 -4 44 -1 45.7309 3.96536 2
 -4 44 -1 46.0218 4.83036 4
 4 44 1 52.9576 6.26024 3
 6 -44 1 2.49723 2.15945 2
 6 -44 1 6.47654 2.69364 9
 -6 -44 -1 0.92216 1.55992 10
 6 -44 1 3.92368 2.85974 8
 -6 44 -1 0.6788 1.19249 3
 -6 44 -1 3.94915 1.77101 10
 6 44 1 1.98218 2.0247 2
 -5 -45 1 23.4172 2.23816 9
 5 -45 -1 21.6424 3.7238 9
 -5 -45 1 28.0847 3.52001 3
 5 -45 -1 28.9303 4.38221 8
 5 -45 -1 21.7139 3.30567 2
 -5 -45 1 28.9269 3.89119 10
 5 -45 -1 18.4961 4.30886 5
 -5 -45 1 29.8762 3.90102 6
 -5 -45 1 23.2013 3.00909 2
 5 45 -1 22.4022 3.31298 4
 5 45 -1 26.414 3.9889 7
 -5 45 1 23.4799 3.15318 2
 -5 45 1 29.8924 3.66186 4
 -5 45 1 26.5787 3.43402 3
 -5 45 1 30.393 3.62303 10
 5 45 -1 18.8547 3.1384 2
 -3 -45 1 8.35099 2.25723 6
 3 -45 -1 9.23717 2.4281 3
 3 -45 -1 10.7797 2.77307 8
 -3 -45 1 13.356 2.66809 3
 -3 -45 1 6.7587 1.20009 2
 3 -45 -1 6.43223 2.50281 5
 3 -45 -1 8.04499 1.67356 2
 -3 -45 1 6.7829 2.21645 10
 3 -45 -1 5.90828 2.49273 9
 -3 -45 1 9.65701 2.11296 9
 3 45 -1 8.44569 2.49326 7
 -3 45 1 9.34003 1.79074 2
 3 45 -1 13.0445 2.6087 4
 -3 45 1 5.72193 1.84064 4
 3 45 -1 10.0969 1.72233 2
 -3 45 1 11.3411 2.30513 6
 3 45 -1 9.35544 1.91809 9
 -3 45 1 9.77619 2.18843 10
 -1 -45 1 328.789 17.8031 7
 1 -45 -1 300.943 18.0833 9
 1 -45 -1 312.756 17.7898 4
 1 -45 -1 301.466 17.3906 8
 1 -45 -1 319.665 18.2662 10
 -1 -45 1 313.894 18.1686 3
 1 -45 -1 301.456 18.0427 5
 -1 -45 1 301.753 18.1158 10
 1 -45 -1 301.307 16.8203 7
 1 -45 -1 306.83 18.1367 3
 -1 -45 1 325.51 18.1016 6
 -1 -45 1 317.008 17.9434 9
 -1 -45 1 329.858 17.5105 5
 1 45 -1 327.123 18.1856 7
 -1 45 1 325.797 17.2355 7
 -1 45 1 331.964 17.9535 6
 1 45 -1 303.585 17.2384 5
 -1 45 1 298.985 17.8621 5
 -1 45 1 286.847 17.1259 8
 1 45 -1 329.934 18.098 4
 -1 45 1 321.678 17.9978 4
 1 45 -1 323.977 17.8703 6
 1 -45 1 16.9366 2.59085 10
 -1 -45 -1 19.524 2.76548 9
 -1 -45 -1 17.8848 2.30207 5
 1 -45 1 18.2887 2.05278 7
 -1 -45 -1 14.0595 2.46447 3
 1 -45 1 19.1461 3.4378 9
 -1 -45 -1 18.8392 2.38513 7
 -1 -45 -1 23.6897 2.91697 6
 1 -45 1 20.335 2.50796 8
 1 -45 1 17.7801 3.16844 3
 1 -45 1 20.115 3.03776 5
 -1 -45 -1 18.9735 2.78799 10
 1 45 1 21.7042 2.36452 5
 1 45 1 17.494 3.5192 1
 1 45 1 21.6583 2.71124 6
 -1 45 -1 16.5002 2.1878 8
 -1 45 -1 18.7328 2.83653 5
 1 45 1 17.7585 3.55168 1
 -1 45 -1 25.8578 3.00033 4
 -1 45 -1 23.4586 2.67617 6
 1 45 1 19.3573 1.45141 2
 1 45 1 20.0516 1.48921 2
 1 45 1 18.5611 2.78527 3
 1 45 1 18.1611 2.63223 4
 1 45 1 20.7943 2.70757 7
 -1 45 -1 17.8379 2.31948 7
 3 -45 1 45.7417 4.83823 8
 -3 -45 -1 53.2502 4.9087 6
 3 -45 1 44.9305 4.44491 3
 3 -45 1 43.4577 4.93137 5
 3 -45 1 37.8651 2.94605 7
 -3 -45 -1 46.3452 3.7112 2
 -3 -45 -1 38.1624 4.02513 3
 -3 -45 -1 50.1902 4.79324 10
 3 -45 1 43.3925 3.58442 2
 3 -45 1 51.2212 5.12625 9
 -3 -45 -1 50.6433 4.78373 9
 3 45 1 50.8957 4.02059 2
 -3 45 -1 44.1519 3.19316 7
 3 45 1 45.3757 5.03923 3
 -3 45 -1 46.0009 4.62641 4
 3 45 1 55.5681 4.87404 4
 -3 45 -1 45.7375 4.18869 10
 3 45 1 45.202 4.69371 7
 -3 45 -1 53.0711 4.51739 6
 3 45 1 44.478 3.61182 9
 5 -45 1 2.62198 2.58721 8
 -5 -45 -1 5.02668 1.87341 3
 -5 -45 -1 6.78368 2.48891 6
 5 -45 1 4.22903 2.50017 5
 5 -45 1 -0.8137 1.67633 9
 -5 -45 -1 2.01395 1.69114 10
 5 -45 1 8.51265 2.47379 2
 -5 45 -1 6.09901 1.89142 3
 5 45 1 6.50495 2.64205 7
 -5 45 -1 5.78395 2.18245 4
 5 45 1 8.86178 2.47826 2
 -5 45 -1 8.20378 2.20296 10
 6 -46 -1 35.5561 4.57651 2
 6 -46 -1 32.3853 5.10372 9
 6 -46 -1 32.4411 5.19735 8
 -6 -46 1 35.3059 4.00477 3
 -6 -46 1 39.1408 4.78058 10
 -6 46 1 37.4118 4.40199 4
 6 46 -1 33.334 4.4983 2
 -6 46 1 29.5768 3.94139 3
 -6 46 1 37.2063 4.29374 10
 4 -46 -1 28.5975 4.22259 8
 4 -46 -1 25.6318 4.20385 5
 4 -46 -1 26.8753 3.09157 2
 -4 -46 1 28.2976 3.75213 10
 -4 -46 1 19.9835 2.66014 9
 -4 -46 1 25.4463 2.67596 2
 -4 -46 1 25.3009 3.35846 3
 -4 -46 1 20.1948 3.28573 6
 4 -46 -1 29.241 3.9866 9
 4 46 -1 30.4981 3.09605 2
 -4 46 1 25.7644 3.33507 4
 -4 46 1 21.5472 3.1715 10
 -4 46 1 29.0864 3.55361 3
 4 46 -1 36.0724 3.81259 4
 4 46 -1 28.9353 3.96351 7
 -4 46 1 26.6684 2.79941 2
 4 46 -1 26.6917 2.68309 9
 -4 46 1 26.5779 3.39461 6
 2 -46 -1 8.11341 2.27884 3
 2 -46 -1 14.3431 3.00524 9
 -2 -46 1 13.8086 2.36094 9
 2 -46 -1 10.2696 2.71854 5
 -2 -46 1 11.4261 1.69815 5
 2 -46 -1 15.4546 2.55081 8
 -2 -46 1 12.717 2.65315 6
 2 -46 -1 10.9763 1.22281 2
 -2 -46 1 10.784 2.43208 3
 -2 -46 1 11.7133 2.6868 10
 -2 46 1 13.9921 2.28303 4
 -2 46 1 11.3741 1.18681 2
 2 46 -1 15.1086 2.35338 4
 -2 46 1 12.0182 1.2858 7
 -2 46 1 13.6942 2.6295 8
 -2 46 1 12.3462 1.36463 7
 -2 46 1 12.1637 2.41088 10
 -2 46 1 13.2166 2.52884 6
 0 -46 1 279.127 15.0718 7
 0 -46 1 247.461 14.1842 8
 0 -46 1 267.543 15.7545 3
 0 -46 -1 273.93 15.334 5
 0 -46 -1 263.293 15.7905 10
 0 -46 -1 259.793 14.8123 7
 0 -46 -1 233.11 14.312 8
 0 -46 1 252.419 15.5914 9
 0 -46 1 292.487 15.9286 10
 0 -46 -1 251.339 15.4335 9
 0 -46 -1 263.896 15.6543 3
 0 -46 1 253.167 15.3399 5
 0 46 1 303.45 15.7685 6
 0 46 -1 297.032 15.8886 4
 0 46 -1 278.156 15.4805 7
 0 46 1 292.051 15.3438 7
 0 46 -1 265.323 15.2414 5
 0 46 1 285.963 15.7413 4
 0 46 -1 228.7 14.0598 8
 0 46 1 247.473 15.0446 5
 0 46 1 249.781 14.2149 8
 0 46 -1 297.895 15.6163 6
 2 -46 1 27.2248 3.53551 5
 -2 -46 -1 26.3854 3.19123 3
 -2 -46 -1 18.1196 2.87708 6
 2 -46 1 21.1269 2.07413 7
 -2 -46 -1 25.7216 2.97526 9
 2 -46 1 23.931 3.08063 8
 2 -46 1 24.3241 3.44623 9
 2 -46 1 18.3544 2.97015 3
 -2 -46 -1 22.5795 3.11698 10
 2 46 1 20.0053 2.10986 2
 2 46 1 20.5797 2.0063 5
 2 46 1 20.1375 2.14693 2
 -2 46 -1 29.1904 3.12774 10
 -2 46 -1 20.0899 2.64915 6
 -2 46 -1 27.6079 3.25701 4
 2 46 1 22.9507 3.09448 7
 2 46 1 21.8365 2.01974 5
 2 46 1 21.1361 2.62965 9
 2 46 1 24.6677 3.08681 4
 -4 -46 -1 75.8614 6.85841 10
 -4 -46 -1 80.8162 5.31857 9
 -4 -46 -1 85.9763 7.26891 6
 4 -46 1 89.1084 7.42024 9
 4 -46 1 91.2558 6.4754 2
 4 -46 1 82.3296 7.81914 5
 4 -46 1 78.7013 6.75413 3
 4 -46 1 93.2883 7.81948 8
 -4 -46 -1 84.1365 6.55475 3
 4 46 1 95.7527 5.4215 9
 4 46 1 93.6721 6.75166 2
 -4 46 -1 98.1345 7.57435 4
 4 46 1 102.45 7.95714 7
 -4 46 -1 85.3165 7.29417 10
 -4 46 -1 79.2727 5.97259 2
 4 46 1 95.7982 7.34921 4
 -4 46 -1 96.9282 7.07428 6
 5 -47 -1 0.07246 1.89087 5
 5 -47 -1 -0.0936 1.96819 8
 -5 -47 1 3.56878 1.8494 3
 -5 -47 1 3.82254 1.85663 6
 -5 -47 1 3.58021 1.54038 2
 -5 -47 1 6.12392 1.32231 9
 5 -47 -1 4.64675 1.96424 2
 -5 -47 1 3.69217 2.05236 10
 5 -47 -1 2.65801 2.22144 9
 5 47 -1 4.85921 2.46696 7
 5 47 -1 5.55792 2.16684 2
 -5 47 1 2.66718 1.65378 6
 -5 47 1 2.1893 1.49127 2
 5 47 -1 4.03718 1.76281 4
 -5 47 1 2.72677 1.6282 4
 -5 47 1 4.28342 1.92893 10
 -5 47 1 6.80024 3.38501 3
 3 -47 -1 1.60085 0.90982 2
 3 -47 -1 -0.7625 1.40187 8
 -3 -47 1 1.64529 0.74921 2
 -3 -47 1 0.8947 1.28375 3
 3 -47 -1 0.14982 1.44262 5
 -3 -47 1 3.43144 1.60868 6
 -3 -47 1 0.21858 1.22092 9
 3 -47 -1 0.6251 1.53532 9
 3 -47 -1 1.51678 1.48757 3
 -3 -47 1 3.11838 1.66297 10
 3 47 -1 2.57131 1.46413 4
 3 47 -1 3.18465 1.58992 7
 -3 47 1 -1.376 0.67066 4
 -3 47 1 0.11403 1.119 10
 -3 47 1 4.31853 1.58689 6
 3 47 -1 1.17255 0.85567 2
 -1 -47 1 110.458 7.31538 5
 1 -47 -1 110.215 6.76624 7
 1 -47 -1 114.313 8.09216 10
 1 -47 -1 108.417 7.29426 8
 1 -47 -1 114.157 8.08793 3
 -1 -47 1 119.225 7.98528 9
 1 -47 -1 116.029 8.11594 9
 -1 -47 1 109.924 8.02056 3
 -1 -47 1 105.143 7.92886 10
 -1 -47 1 109.892 7.5339 7
 1 -47 -1 114.61 8.04049 5
 1 47 -1 114.981 7.97318 7
 -1 47 1 108.499 7.09273 8
 -1 47 1 112.323 7.10526 7
 -1 47 1 103.95 7.58048 6
 1 47 -1 118.464 7.94392 4
 -1 47 1 133.312 8.15257 4
 1 47 -1 109.757 7.65637 6
 -1 47 1 99.1432 7.63174 5
 1 47 -1 111.522 7.20926 5
 -1 -47 -1 35.8006 3.73917 9
 1 -47 1 36.4934 3.41509 8
 -1 -47 -1 37.312 3.95161 10
 1 -47 1 40.4437 4.23218 5
 -1 -47 -1 32.7737 3.22655 5
 1 -47 1 31.5429 3.76734 10
 1 -47 1 31.8314 2.95559 7
 -1 -47 -1 35.4584 3.7539 3
 1 -47 1 37.4177 4.08066 9
 1 -47 1 38.2737 3.92145 3
 -1 -47 -1 33.6831 3.37823 7
 -1 47 -1 37.5868 3.86728 4
 1 47 1 42.0393 3.88016 6
 1 47 1 31.1427 3.07625 5
 -1 47 -1 38.6521 3.437 7
 1 47 1 40.0437 3.7556 7
 1 47 1 39.2792 3.85102 4
 -1 47 -1 35.6643 3.60519 6
 -1 47 -1 31.4377 3.06502 8
 -3 -47 -1 53.7488 4.1216 9
 -3 -47 -1 56.4053 5.21586 10
 -3 -47 -1 42.2708 4.3721 3
 3 -47 1 48.8782 4.78484 3
 3 -47 1 42.755 5.06298 9
 3 -47 1 46.5806 3.22287 7
 3 -47 1 46.5143 3.71433 2
 3 -47 1 51.8791 5.60646 5
 -3 -47 -1 51.468 5.02238 6
 3 -47 1 52.3425 5.17378 8
 -3 47 -1 47.2368 4.48194 6
 3 47 1 43.2354 3.99476 2
 -3 47 -1 64.3503 4.95753 10
 -3 47 -1 56.6244 5.17308 4
 -3 47 -1 53.0863 3.65775 2
 3 47 1 47.6902 4.79972 4
 -3 47 -1 53.1589 3.47254 7
 3 47 1 50.9209 4.1407 2
 3 47 1 49.0429 4.64543 9
 3 47 1 52.8827 5.27571 7
 5 -47 1 6.43375 2.17387 2
 5 -47 1 4.16817 2.70848 8
 -5 -47 -1 8.66305 2.22163 3
 5 -47 1 4.54187 2.61129 9
 -5 -47 -1 5.46093 2.12447 10
 5 47 1 9.66255 2.60883 2
 -5 47 -1 9.92462 2.3968 3
 -5 47 -1 5.60234 1.91711 10
 -5 47 -1 11.056 2.6638 6
 6 -48 -1 20.9646 5.22983 8
 6 -48 -1 12.5628 3.2757 9
 6 -48 -1 15.0361 3.31721 2
 -6 -48 1 14.5022 3.25991 3
 -6 -48 1 16.9379 3.58779 10
 6 48 -1 21.735 3.61982 2
 -6 48 1 15.1463 3.26782 10
 -4 -48 1 72.8805 6.25635 10
 -4 -48 1 60.2097 4.62381 2
 4 -48 -1 61.6846 6.52023 5
 4 -48 -1 60.7776 5.03785 2
 4 -48 -1 71.4148 6.47409 9
 -4 -48 1 58.572 5.54672 3
 -4 -48 1 65.8485 4.92765 9
 -4 -48 1 71.832 6.26881 6
 4 -48 -1 63.2881 6.32927 8
 4 48 -1 67.7498 5.09488 2
 -4 48 1 58.6865 4.73575 2
 -4 48 1 73.4425 5.99548 10
 -4 48 1 71.3292 5.9192 6
 4 48 -1 64.2344 4.81131 9
 -4 48 1 73.9361 6.0443 4
 -4 48 1 57.4785 5.49152 3
 4 48 -1 66.5336 6.3996 7
 4 48 -1 65.7785 5.78886 4
 2 -48 -1 98.3812 7.10453 8
 2 -48 -1 101.052 7.42153 3
 -2 -48 1 96.1757 6.01907 5
 2 -48 -1 83.8246 7.31516 5
 -2 -48 1 89.628 6.80654 9
 -2 -48 1 95.8043 7.22711 3
 -2 -48 1 105.753 7.4158 6
 -2 48 1 101.487 7.15601 10
 2 48 -1 96.7726 6.00756 5
 -2 48 1 101.941 7.11112 6
 2 48 -1 100.132 7.20881 4
 -2 48 1 96.2008 5.61082 7
 2 48 -1 95.368 7.43589 7
 -2 48 1 98.2045 5.74246 7
 -2 48 1 87.0594 5.20083 2
 -2 48 1 104.659 7.23465 4
 -2 48 1 85.392 7.62976 8
 0 -48 -1 83.4813 6.64482 10
 0 -48 -1 79.3735 5.36166 8
 0 -48 -1 84.3055 6.47804 9
 0 -48 1 82.5192 6.56701 9
 0 -48 -1 79.7794 6.16845 5
 0 -48 -1 87.7931 5.83762 7
 0 -48 1 80.9925 6.49182 3
 0 -48 -1 88.3369 6.64946 3
 0 -48 1 81.3304 6.34716 5
 0 -48 1 82.1721 5.21607 8
 0 -48 1 84.954 5.91854 7
 0 -48 1 94.6244 6.79747 10
 0 48 -1 87.2388 6.55412 4
 0 48 1 75.0208 5.98418 5
 0 48 1 89.1749 6.17358 7
 0 48 -1 84.8467 5.25207 8
 0 48 1 84.5692 6.44292 4
 0 48 -1 101.266 6.5813 6
 0 48 1 93.0501 6.55327 6
 0 48 1 84.2352 5.25927 8
 0 48 -1 83.4185 6.27443 7
 -2 -48 -1 14.7189 2.86735 6
 -2 -48 -1 11.2138 2.48836 3
 2 -48 1 17.3532 2.72495 3
 -2 -48 -1 13.6493 2.65814 9
 2 -48 1 13.7547 3.09854 5
 2 -48 1 11.4492 1.4867 7
 2 -48 1 21.5506 3.97658 9
 -2 -48 -1 8.88369 2.42728 10
 2 -48 1 18.5351 2.80009 8
 -2 48 -1 13.9976 2.26286 10
 -2 48 -1 15.2489 2.31639 6
 2 48 1 16.8654 2.60093 7
 2 48 1 12.4123 1.58531 2
 2 48 1 10.7701 2.43911 4
 2 48 1 12.8487 1.58644 5
 -2 48 -1 9.49188 1.85871 7
 -2 48 -1 15.4324 2.60306 4
 2 48 1 10.263 1.52236 5
 2 48 1 12.0678 1.58733 2
 4 -48 1 51.7463 5.34973 9
 4 -48 1 39.2199 8.90752 5
 -4 -48 -1 52.4517 4.60686 3
 4 -48 1 37.9599 5.05292 8
 4 -48 1 47.7367 4.14649 2
 -4 -48 -1 44.1243 3.32375 9
 -4 -48 -1 44.8057 4.83236 10
 4 -48 1 43.3249 4.61736 3
 -4 48 -1 44.7 3.84665 2
 4 48 1 44.1963 5.28849 7
 4 48 1 52.9196 5.08236 4
 4 48 1 42.5289 4.24812 2
 -4 48 -1 40.8405 4.8659 4
 -4 48 -1 41.4734 4.43965 6
 -4 48 -1 51.1338 4.66115 10
 -5 -49 1 38.371 4.23196 3
 -5 -49 1 33.3856 2.88628 9
 5 -49 -1 33.418 3.94371 2
 -5 -49 1 33.6211 4.42474 10
 5 -49 -1 27.7958 4.83292 8
 5 -49 -1 34.5004 5.02959 5
 -5 -49 1 43.1031 4.97612 6
 -5 -49 1 41.8369 5.00335 2
 5 -49 -1 34.8193 4.8688 9
 -5 49 1 29.9966 3.88681 2
 -5 49 1 38.4656 4.40869 10
 5 49 -1 36.8551 4.27068 4
 -5 49 1 38.2483 4.38984 6
 5 49 -1 39.3608 5.27602 7
 -5 49 1 35.3478 4.18183 3
 5 49 -1 35.7721 4.15555 2
 -5 49 1 40.067 4.51807 4
 -3 -49 1 16.1502 1.61423 2
 -3 -49 1 23.5219 3.1235 3
 3 -49 -1 19.7774 3.44679 5
 -3 -49 1 18.6387 2.97008 6
 3 -49 -1 17.8226 3.23981 8
 3 -49 -1 20.4948 4.15317 9
 3 -49 -1 20.8337 3.09261 3
 -3 -49 1 21.9125 2.8494 9
 -3 -49 1 19.2897 3.10234 10
 3 49 -1 18.9448 2.81641 4
 3 49 -1 18.7928 1.84997 2
 -3 49 1 19.3951 1.95186 2
 -3 49 1 16.3192 2.70765 10
 3 49 -1 20.3418 3.27308 7
 -3 49 1 18.4311 2.8109 6
 -3 49 1 15.2753 2.63364 4
 -1 -49 1 41.1483 4.28644 9
 1 -49 -1 39.6273 4.27127 5
 -1 -49 1 34.432 3.57724 5
 1 -49 -1 48.4584 3.90952 8
 1 -49 -1 48.6854 4.5865 9
 1 -49 -1 44.3403 4.42177 10
 -1 -49 1 43.1982 3.892 7
 1 -49 -1 41.2519 4.26975 3
 -1 -49 1 40.5222 4.33327 10
 -1 -49 1 41.4073 4.23677 3
 1 -49 -1 34.9693 3.06912 7
 -1 49 1 35.2527 4.15564 5
 1 49 -1 46.8224 3.75572 5
 1 49 -1 44.2168 4.32336 7
 -1 49 1 36.0296 3.36063 7
 1 49 -1 44.1884 4.19082 4
 -1 49 1 42.1402 4.14069 4
 -1 49 1 52.3973 4.36229 6
 1 49 -1 41.3816 4.0105 6
 -1 49 1 39.2348 3.43313 8
 1 -49 1 147.027 12.7421 5
 -1 -49 -1 141.943 9.4054 7
 -1 -49 -1 133.209 9.53942 9
 1 -49 1 156.745 10.1675 3
 1 -49 1 150.093 10.0362 10
 -1 -49 -1 137.084 9.79369 3
 1 -49 1 143.533 10.2143 9
 -1 -49 -1 146.419 9.17385 5
 1 -49 1 148.562 9.24487 8
 -1 -49 -1 174.397 11.5184 10
 1 -49 1 146.808 8.98723 7
 -1 49 -1 153.293 9.06093 8
 -1 49 -1 167.11 9.89263 6
 -1 49 -1 158.784 9.50355 7
 1 49 1 167.588 10.1912 4
 1 49 1 155.508 9.93337 6
 1 49 1 127.878 8.88498 5
 -1 49 -1 153.149 10.0803 4
 1 49 1 162.419 9.99279 7
 -3 -49 -1 15.1325 3.02602 6
 -3 -49 -1 11.3262 2.16236 9
 3 -49 1 11.826 3.02852 8
 3 -49 1 11.6507 1.26181 7
 3 -49 1 12.6465 3.358 9
 3 -49 1 12.4021 2.05361 2
 3 -49 1 8.64699 2.98178 5
 -3 -49 -1 10.4321 2.48079 3
 3 -49 1 15.102 3.1854 3
 -3 -49 -1 14.1542 3.15443 10
 3 49 1 14.4605 2.94355 4
 -3 49 -1 14.6926 3.01534 4
 3 49 1 14.3634 2.05333 9
 3 49 1 10.6021 2.79337 7
 -3 49 -1 14.4708 1.57517 2
 3 49 1 12.2828 1.94143 2
 -3 49 -1 14.1855 2.79822 6
 -3 49 -1 13.5774 1.49057 7
 3 49 1 13.5183 2.06027 2
 -5 -49 -1 65.0511 5.50491 3
 5 -49 1 49.6936 6.53541 8
 5 -49 1 61.8593 5.62893 2
 -5 -49 -1 82.3557 6.73454 10
 5 -49 1 69.21 6.77455 9
 -5 49 -1 68.0106 6.18392 6
 5 49 1 61.1544 5.90159 2
 -5 49 -1 73.4079 5.98988 10
 -5 49 -1 70.2568 5.92945 3
 -4 -50 1 15.2992 3.32627 6
 4 -50 -1 24.4652 3.97628 9
 4 -50 -1 17.9342 2.45185 2
 -4 -50 1 16.5376 2.06877 2
 4 -50 -1 19.2218 4.37215 5
 -4 -50 1 21.7689 2.68068 9
 4 -50 -1 17.4854 3.87272 8
 -4 -50 1 18.6513 2.95043 3
 -4 -50 1 19.7289 3.33028 10
 4 50 -1 17.8435 2.92575 4
 -4 50 1 15.7638 2.22644 2
 4 50 -1 13.6493 3.39281 7
 -4 50 1 19.4788 3.01944 10
 4 50 -1 23.3859 2.66372 2
 -4 50 1 18.2589 3.82586 3
 -4 50 1 16.6081 2.89722 4
 -4 50 1 20.1489 3.05066 6
 -2 -50 1 22.2152 3.0401 6
 -2 -50 1 18.2959 3.02812 3
 2 -50 -1 17.5532 3.30112 5
 -2 -50 1 15.1003 3.03158 10
 -2 -50 1 20.3634 3.02285 9
 2 -50 -1 19.9871 3.77548 9
 2 -50 -1 16.4965 2.75804 8
 2 -50 -1 17.6186 3.07681 3
 2 50 -1 21.5691 2.99648 4
 2 50 -1 21.4488 2.15106 5
 -2 50 1 22.4859 1.94873 7
 -2 50 1 17.593 2.69511 6
 -2 50 1 21.1897 2.90248 10
 -2 50 1 18.2913 2.75606 4
 2 50 -1 23.5211 3.24809 7
 -2 50 1 20.1403 1.80127 7
 0 -50 -1 49.2544 4.79213 9
 0 -50 1 45.4934 4.65432 5
 0 -50 -1 52.2562 3.77185 8
 0 -50 -1 45.7896 3.98212 7
 0 -50 -1 49.5819 4.78315 3
 0 -50 -1 52.2406 4.6338 5
 0 -50 1 56.5821 5.04651 10
 0 -50 1 54.3447 5.02585 3
 0 -50 1 59.5234 5.27566 9
 0 -50 1 49.7031 3.55658 8
 0 -50 -1 59.7037 5.98272 10
 0 50 -1 57.9484 4.9949 4
 0 50 -1 57.791 4.78047 7
 0 50 1 47.3396 3.52753 8
 0 50 -1 52.9163 4.63965 6
 0 50 1 60.2847 4.97326 4
 0 50 1 54.7061 4.8086 6
 0 50 -1 49.4869 4.5271 5
 0 50 1 60.0208 4.65323 7
 0 50 -1 53.3753 4.1083 8
 2 -50 1 0.39178 1.69167 5
 -2 -50 -1 -0.8852 0.78487 6
 2 -50 1 -1.1474 0.75437 3
 -2 -50 -1 0.75286 1.36857 10
 2 -50 1 4.00884 1.87866 9
 2 -50 1 -0.1016 0.46362 7
 -2 -50 -1 -0.5856 1.03447 9
 2 -50 1 0.7875 1.25556 8
 -2 -50 -1 0.24363 1.24093 3
 2 50 1 0.54991 0.73868 5
 2 50 1 -0.638 0.65073 5
 -2 50 -1 0.76379 1.08824 10
 2 50 1 0.55223 1.1666 4
 -2 50 -1 -1.3512 0.56578 6
 2 50 1 -0.1798 1.10556 7
 -2 50 -1 -0.5438 0.63996 7
 -2 50 -1 2.47474 1.49181 4
 2 50 1 0.88953 0.70239 2
 2 50 1 -0.0581 0.57888 2
 4 -50 1 12.2561 2.16166 2
 -4 -50 -1 12.8439 3.09477 10
 4 -50 1 9.47961 3.09267 8
 4 -50 1 12.4763 3.31263 9
 -4 -50 -1 16.8275 3.44415 6
 -4 -50 -1 18.3437 1.9653 9
 4 -50 1 12.6897 2.94341 3
 4 -50 1 15.3801 4.00382 5
 -4 -50 -1 11.7102 2.64855 3
 4 50 1 9.72922 2.54501 4
 -4 50 -1 16.2099 2.74776 6
 -4 50 -1 16.3209 2.15364 2
 -4 50 -1 18.8738 3.21783 4
 -4 50 -1 16.3045 2.63863 10
 4 50 1 17.7871 3.69084 7
 4 50 1 16.9304 2.68911 2
 5 -51 -1 27.3371 4.57996 9
 5 -51 -1 32.8508 3.816 2
 5 -51 -1 36.0476 5.22452 8
 -5 -51 1 38.4769 4.79771 10
 -5 -51 1 33.7788 5.58883 3
 -5 51 1 38.1608 5.18729 6
 -5 51 1 30.0031 3.97292 10
 -5 51 1 35.6961 4.29138 3
 3 -51 -1 20.66 4.16801 5
 3 -51 -1 20.2585 3.58413 9
 -3 -51 1 28.2911 3.66555 3
 3 -51 -1 25.8298 2.28932 2
 3 -51 -1 27.464 3.89146 8
 -3 -51 1 27.277 3.6674 10
 -3 -51 1 24.4591 3.41844 6
 -3 -51 1 25.5541 3.24249 9
 3 -51 -1 26.0355 3.55086 3
 -3 51 1 26.8939 3.39102 6
 3 51 -1 23.8004 3.26512 4
 3 51 -1 22.6684 3.57682 7
 -3 51 1 28.6453 3.53157 10
 -3 51 1 26.7022 3.41339 4
 -3 51 1 23.3923 2.15738 2
 3 51 -1 23.7801 1.93776 2
 3 51 -1 24.1156 1.98144 2
 -1 -51 1 74.3485 6.11331 3
 1 -51 -1 82.1103 7.17827 9
 1 -51 -1 61.7914 5.86732 3
 -1 -51 1 80.1398 6.34081 10
 1 -51 -1 72.6968 4.91382 7
 1 -51 -1 71.6971 6.3219 5
 1 -51 -1 74.541 6.23372 10
 -1 -51 1 74.8495 6.10218 9
 -1 -51 1 70.9125 5.45611 5
 1 51 -1 83.7443 6.2343 4
 1 51 -1 68.4442 5.26339 5
 -1 51 1 76.9928 6.05185 4
 1 51 -1 82.3163 6.03959 6
 1 51 -1 77.7202 6.1589 7
 -1 51 1 73.0274 5.85963 6
 -1 51 1 69.9366 5.19344 7
 -1 51 1 63.8291 5.05315 8
 -1 -51 -1 106.117 7.87177 10
 1 -51 1 99.6108 7.60529 10
 1 -51 1 99.7958 6.59053 7
 1 -51 1 103.29 7.70504 3
 1 -51 1 110.638 7.97873 5
 -1 -51 -1 107.14 7.72518 3
 -1 -51 -1 100.776 6.83495 5
 -1 -51 -1 102.313 7.42792 9
 1 -51 1 90.6004 8.57535 8
 1 -51 1 103.965 7.84939 9
 1 51 1 99.2053 6.72462 5
 1 51 1 108.906 7.60936 6
 -1 51 -1 100.268 7.29539 6
 1 51 1 112.442 7.76834 4
 -1 51 -1 88.7522 6.48666 8
 1 51 1 105.843 7.51317 7
 -1 51 -1 107.076 7.12037 7
 -1 51 -1 98.404 7.59711 4
 3 -51 1 29.7658 2.24701 7
 3 -51 1 30.6626 4.42499 5
 -3 -51 -1 34.6502 4.18067 6
 3 -51 1 32.1374 4.2257 9
 3 -51 1 30.3973 2.48305 2
 3 -51 1 35.1065 4.27533 8
 3 -51 1 30.0501 3.81762 3
 -3 -51 -1 37.3178 3.40696 9
 -3 -51 -1 39.3528 4.4303 10
 -3 -51 -1 23.42 3.43007 3
 -3 51 -1 36.1765 3.84638 10
 3 51 1 32.2163 3.0394 2
 -3 51 -1 29.5998 2.41769 7
 -3 51 -1 30.7703 3.94175 4
 3 51 1 34.2229 3.14249 2
 -3 51 -1 35.902 3.79981 6
 3 51 1 34.9431 4.12378 4
 -3 51 -1 30.6422 2.38462 2
 3 51 1 36.3714 4.28757 7
 5 -51 1 8.49989 3.50553 9
 5 -51 1 4.05921 2.82808 8
 -5 -51 -1 7.00761 2.02059 3
 -5 -51 -1 6.13348 3.73096 10
 5 -51 1 10.3081 2.46793 2
 -5 51 -1 10.0557 2.54618 10
 -5 51 -1 6.66991 2.21394 3
 5 51 1 6.59468 2.32064 2
 -4 -52 1 11.6843 3.09011 6
 4 -52 -1 10.5099 3.12678 8
 4 -52 -1 12.5615 3.615 5
 -4 -52 1 12.5209 1.72649 2
 4 -52 -1 15.5141 2.18654 2
 -4 -52 1 12.4952 2.87559 3
 4 -52 -1 12.1056 3.39922 9
 -4 -52 1 12.0427 2.38608 9
 -4 -52 1 21.809 3.52979 10
 -4 52 1 12.8486 2.8256 6
 4 52 -1 12.3629 2.04034 2
 -4 52 1 10.2753 2.67862 10
 4 52 -1 15.8544 2.77241 4
 4 52 -1 21.2547 5.07643 7
 -4 52 1 11.2558 2.73826 3
 -4 52 1 12.2905 2.00506 2
 -4 52 1 16.6342 3.25954 4
 -2 -52 1 24.4502 3.22218 9
 2 -52 -1 23.7385 3.22993 8
 2 -52 -1 17.8585 3.59234 9
 2 -52 -1 23.4402 3.33604 3
 -2 -52 1 21.7059 3.3595 3
 -2 -52 1 21.5781 3.17359 6
 -2 -52 1 20.2634 2.33594 5
 2 -52 -1 20.6825 3.56372 5
 -2 -52 1 24.6547 3.40544 10
 -2 52 1 31.3111 3.47822 10
 -2 52 1 24.0683 3.08975 6
 2 52 -1 21.3019 3.23985 7
 2 52 -1 20.6871 2.24364 5
 2 52 -1 27.6823 3.39679 4
 -2 52 1 21.4438 2.01367 7
 -2 52 1 25.6958 3.23303 4
 -2 52 1 20.2877 1.89159 7
 0 -52 -1 13.5287 2.77588 3
 0 -52 -1 10.104 1.51856 8
 0 -52 -1 13.697 2.53162 5
 0 -52 1 13.3446 2.72569 3
 0 -52 1 11.0788 4.53677 9
 0 -52 -1 9.7092 2.47508 10
 0 -52 1 11.2671 1.42747 8
 0 -52 1 10.5947 2.06849 7
 0 -52 1 9.57419 2.46196 10
 0 -52 -1 14.9318 3.07261 9
 0 -52 1 10.1914 2.47486 5
 0 52 1 10.1438 2.29731 5
 0 52 1 12.8687 2.62822 6
 0 52 1 15.2732 2.3161 7
 0 52 1 11.3673 2.52832 4
 0 52 -1 11.0356 2.41868 6
 0 52 -1 12.3264 2.74655 4
 0 52 -1 6.44673 2.19972 5
 0 52 1 11.7956 1.50218 8
 0 52 -1 14.8674 2.43939 7
 -2 -52 -1 8.87371 2.33925 3
 -2 -52 -1 12.5375 3.03559 10
 2 -52 1 12.4225 1.56614 7
 2 -52 1 13.1253 2.8151 8
 -2 -52 -1 16.9818 2.86939 6
 2 -52 1 14.157 3.33249 5
 -2 -52 -1 10.2827 2.37039 9
 2 -52 1 13.0659 2.77407 3
 2 -52 1 8.15777 2.60602 9
 -2 52 -1 14.4018 2.82249 10
 -2 52 -1 17.192 2.80716 4
 2 52 1 11.6047 2.66635 7
 2 52 1 15.2812 2.61115 4
 2 52 1 11.5524 1.59997 5
 2 52 1 12.9463 1.38929 2
 -2 52 -1 10.2943 1.7454 7
 2 52 1 10.4668 1.25687 2
 -2 52 -1 16.9441 2.51323 6
 4 -52 1 22.9609 2.59639 2
 -4 -52 -1 24.1837 3.63763 6
 4 -52 1 15.624 3.88935 8
 -4 -52 -1 20.5546 2.91189 9
 4 -52 1 16.6276 3.84191 5
 4 -52 1 18.0082 3.99718 9
 -4 -52 -1 18.8172 3.28288 10
 4 -52 1 25.7979 3.63193 3
 -4 -52 -1 17.9653 2.97308 3
 -4 52 -1 25.3388 3.29836 10
 4 52 1 20.6042 2.86024 2
 -4 52 -1 14.9097 3.58586 6
 -4 52 -1 19.5958 3.36079 4
 4 52 1 25.4622 3.95129 7
 5 -53 -1 37.7373 5.11931 9
 5 -53 -1 33.2028 3.85046 2
 -5 -53 1 47.0582 5.19025 10
 -5 -53 1 28.0246 4.1327 3
 5 53 -1 35.9242 4.45291 2
 -5 53 1 37.1517 4.51076 10
 -5 53 1 45.2123 4.8181 4
 3 -53 -1 4.55864 2.4438 5
 3 -53 -1 10.1826 3.24062 3
 -3 -53 1 10.2517 2.67892 3
 3 -53 -1 6.55364 1.1195 2
 -3 -53 1 5.29078 1.98122 9
 -3 -53 1 7.83544 2.36835 6
 -3 -53 1 10.7612 2.873 10
 3 -53 -1 8.19666 2.69073 8
 3 -53 -1 4.9139 2.38066 9
 -3 53 1 6.8211 2.08849 6
 -3 53 1 7.83026 1.15231 2
 -3 53 1 8.7133 2.22459 4
 3 53 -1 3.79324 2.01851 7
 -3 53 1 7.27683 2.25506 10
 -1 -53 1 106.457 7.57587 5
 1 -53 -1 133.565 9.5301 8
 1 -53 -1 106.6 6.99906 7
 1 -53 -1 112.831 8.49593 3
 1 -53 -1 120.616 8.65843 10
 -1 -53 1 103.678 8.23776 3
 1 -53 -1 111.46 8.38519 5
 -1 -53 1 117.053 8.54152 10
 1 -53 -1 115.635 8.5768 9
 -1 -53 1 121.267 8.43385 9
 1 53 -1 109.733 7.49549 5
 1 53 -1 121.8 8.44578 4
 -1 53 1 114.628 7.47955 7
 -1 53 1 123.351 8.44682 4
 1 53 -1 131.187 8.47476 6
 -1 53 1 126.047 8.40687 6
 -1 53 1 99.0644 7.13275 8
 1 53 -1 122.212 8.66333 7
 -1 -53 -1 13.372 2.18284 5
 1 -53 1 17.7575 4.01079 8
 -1 -53 -1 11.9999 2.78538 3
 1 -53 1 12.6419 3.19392 5
 -1 -53 -1 12.0063 2.72942 9
 1 -53 1 24.9917 3.48951 9
 1 -53 1 15.7375 3.12328 10
 -1 -53 -1 14.3628 3.03662 10
 1 -53 1 13.4053 1.84395 7
 1 -53 1 10.7319 2.83002 3
 1 53 1 15.1387 2.56205 6
 -1 53 -1 13.6437 2.90033 4
 1 53 1 15.5927 2.98196 4
 -1 53 -1 16.1663 2.34629 7
 -1 53 -1 12.3342 1.95938 8
 1 53 1 11.1539 2.04189 5
 -1 53 -1 14.4217 2.8386 6
 -3 -53 -1 2.12801 1.69054 10
 3 -53 1 1.17338 1.5283 3
 3 -53 1 1.41178 0.53191 7
 -3 -53 -1 2.52745 1.49209 3
 3 -53 1 0.73209 0.50302 2
 -3 -53 -1 2.40117 1.32938 9
 3 -53 1 0.39167 1.74189 5
 3 -53 1 1.94909 1.90471 9
 3 -53 1 0.90689 0.49696 2
 3 -53 1 2.43966 1.73218 8
 3 53 1 -0.5483 0.73184 2
 -3 53 -1 -0.9001 0.98581 10
 -3 53 -1 1.97798 1.64047 4
 3 53 1 -0.2384 0.88105 2
 3 53 1 0.71408 1.13028 4
 -3 53 -1 -0.449 0.94026 6
 -3 53 -1 1.49891 0.66861 7
 3 53 1 -1.0829 1.10901 7
 -5 -53 -1 2.14395 1.50404 3
 -5 -53 -1 3.23263 2.09018 10
 5 -53 1 -0.4039 1.69882 9
 5 53 1 3.84227 1.9812 2
 -5 53 -1 3.71412 1.7849 10
 4 -54 -1 29.7538 4.63163 9
 -4 -54 1 35.0782 4.30224 6
 -4 -54 1 28.0643 4.04446 10
 -4 -54 1 24.4436 3.17558 9
 4 -54 -1 24.6202 2.77495 2
 -4 -54 1 30.064 4.06608 3
 4 -54 -1 34.2192 4.84781 5
 4 -54 -1 32.1043 4.52416 8
 -4 54 1 36.7859 4.15087 3
 4 54 -1 28.1145 2.83335 2
 -4 54 1 31.4163 4.01295 4
 4 54 -1 32.8757 4.68266 7
 -4 54 1 29.6207 3.84546 6
 4 54 -1 28.6686 3.79081 4
 -4 54 1 30.7948 3.88341 10
 -2 -54 1 4.62359 2.00927 9
 2 -54 -1 3.43093 1.80384 3
 -2 -54 1 6.49505 1.54198 5
 -2 -54 1 4.19655 2.00836 3
 2 -54 -1 8.7947 2.76573 9
 2 -54 -1 5.79227 2.49322 5
 -2 -54 1 2.21381 1.68115 10
 -2 -54 1 5.51013 2.0275 6
 2 -54 -1 11.6881 2.64525 8
 -2 54 1 9.20444 2.31314 6
 2 54 -1 8.27298 1.61838 5
 -2 54 1 7.10037 1.11375 7
 2 54 -1 8.81775 2.37802 4
[truncated: 1,772,420 more chars]
